# Supplementary material for: Genetic linkage mapping and quantitative trait locus (QTL) analysis of sweet basil (Ocimum basilicum L.) to identify genomic regions associated with cold tolerance and major volatiles
Source: PLoS One. 2024 Apr 9;19(4):e0299825. doi: 10.1371/journal.pone.0299825 (PMC11003626; doi:10.1371/journal.pone.0299825)
Supplement: S1 Table — The QTLs are represented by their linkage group (LG) number. (XLSX) [file pone.0299825.s001.xlsx]

## Sheet: LG1
30108;SB2200097-RA transcript offset:0 AED:0.29 eAED:0.36 QI:0|0|0|1|0|0|3|0|343;264;cytochrome P450 CYP72A219-like OS=Sesamum indicum OX=4182 GN=LOC105165603 PE=3 SV=1;75.50% [792/1049];;;Uniprot (A0A6I9TPD3)|Interpro (A0A6I9TPD3);;;;
30109;SB2200087-RA transcript offset:0 AED:0.48 eAED:0.48 QI:0|0|0|0.66|0|0|3|0|167;92;Cytochrome P450 CYP4/CYP19/CYP26 subfamily;53.91% [276/512];GO:0004497 - monooxygenase activity|GO:0005506 - iron ion binding|GO:0016020 - membrane|GO:0016705 - oxidoreductase activity acting on paired donors with incorporation or reduction of molecular oxygen|GO:0020037 - heme binding;;Uniprot (A0A2G9FZS9)|Int…
30113;SB2200101-RA transcript offset:0 AED:0.39 eAED:0.39 QI:0|0|0|1|1|1|2|0|177;103;Uncharacterized protein;57.01% [309/542];;;Uniprot (A0A8X8ZJK6)|Interpro (A0A8X8ZJK6);;;EMBL (PNBA02000011);
30114;SB2200103-RA transcript offset:0 AED:0.27 eAED:0.27 QI:0|0|0|1|1|1|2|0|253;182;Uncharacterized protein OS=Salvia splendens OX=180675 GN=Saspl_017151 PE=3 SV=1;70.54% [546/774];;;Uniprot (A0A4D9ARD2)|Interpro (A0A4D9ARD2);;;;
30116;SB2200100-RA transcript offset:4 AED:0.00 eAED:0.00 QI:4|1|1|1|0|0|2|0|156;108;Cytochrome P450 CYP72A294 OS=Plectranthus barbatus OX=41228 PE=2 SV=1;67.64% [324/479];;;Uniprot (A0A1B0VRP0)|Interpro (A0A1B0VRP0);;;;
30117;SB2200104-RA transcript offset:0 AED:0.34 eAED:0.34 QI:0|0.4|0.16|1|0.6|0.33|6|0|545;338;Cytochrome P450 CYP72A293 OS=Plectranthus barbatus OX=41228 PE=2 SV=1;60.90% [1014/1665];;;Uniprot (A0A1B0VTD0)|Interpro (A0A1B0VTD0);;;;
30118;SB2200105-RA transcript offset:73 AED:0.35 eAED:0.35 QI:73|0.5|0.6|1|0|0|5|22|481;340;Cytochrome P450 CYP72A328 OS=Salvia miltiorrhiza OX=226208 PE=2 SV=1;65.13% [1020/1566];;;Uniprot (A0A0B4VRH4)|Interpro (A0A0B4VRH4);;;;
30119;SB2200106-RA transcript offset:0 AED:0.31 eAED:0.31 QI:0|0.5|0.6|1|0|0|5|22|441;309;Cytochrome P450 CYP72A328 OS=Salvia miltiorrhiza OX=226208 PE=2 SV=1;67.66% [927/1370];;;Uniprot (A0A0B4VRH4)|Interpro (A0A0B4VRH4);;;;
30120;SB2200107-RA transcript offset:26 AED:0.32 eAED:0.32 QI:26|0.33|0.5|1|0|0|4|98|379;293;Cytochrome P450 family 72 subfamily C polypeptide 1 OS=Salvia splendens OX=180675 GN=CYP72C1 PE=3 SV=1;68.40% [879/1285];;;Uniprot (A0A4D8ZGA2)|Interpro (A0A4D8ZGA2);;;;
30121;SB2200108-RA transcript offset:343 AED:0.09 eAED:0.09 QI:343|0.81|0.83|1|0|0.08|12|352|445;366;Solute carrier family 35 member C2 OS=Salvia splendens OX=180675 GN=SLC35C2 PE=4 SV=1;53.15% [1098/2066];;;Uniprot (A0A4D8XU34)|Interpro (A0A4D8XU34);;;;
30122;SB2200109-RA transcript offset:0 AED:0.25 eAED:0.26 QI:0|0|0|1|0|0.5|2|0|353;236;Heat shock transcription factor other eukaryote OS=Salvia splendens OX=180675 GN=HSFF PE=3 SV=1;65.62% [708/1079];;;Uniprot (A0A4D9AY57)|Interpro (A0A4D9AY57);;;;
30123;SB2200099-RA transcript offset:0 AED:0.16 eAED:0.26 QI:0|0|0|1|0|0|3|0|240;174;Cytochrome P450 CYP72A294 OS=Plectranthus barbatus OX=41228 PE=2 SV=1;71.41% [522/731];;;Uniprot (A0A1B0VRP0)|Interpro (A0A1B0VRP0);;;;
30126;SB2200112-RA transcript offset:0 AED:0.18 eAED:0.18 QI:0|0|0|0.8|0.25|0.2|5|0|244;195;PMR5N domain-containing protein OS=Salvia splendens OX=180675 GN=Saspl_028124 PE=3 SV=1;78.31% [585/747];;;Uniprot (A0A4D8ZUB3)|Interpro (A0A4D8ZUB3);;;;
30127;SB2200117-RA transcript offset:190 AED:0.16 eAED:0.16 QI:190|0.72|0.91|1|0.18|0.25|12|312|442;367;serine/threonine-protein kinase HT1 isoform X1 OS=Sesamum indicum OX=4182 GN=LOC105165585 PE=4 SV=1;59.16% [1101/1861];;;Uniprot (A0A6I9TIW5)|Interpro (A0A6I9TIW5);;;;
30128;SB2200113-RA transcript offset:214 AED:0.02 eAED:0.02 QI:214|0.91|0.92|1|0.33|0.53|13|261|498;472;Citrate synthase OS=Sesamum indicum OX=4182 GN=LOC105165592 PE=3 SV=1;70.66% [1416/2004];;;Uniprot (A0A6I9TPC0)|Interpro (A0A6I9TPC0);;;;
30129;SB2200114-RA transcript offset:26 AED:0.09 eAED:0.09 QI:26|1|1|1|0.12|0.33|9|347|307;258;Ubiquinone biosynthesis O-methyltransferase OS=Salvia miltiorrhiza OX=226208 GN=COQ3 PE=2 SV=1;58.73% [774/1318];;;Uniprot (A0A7D0JJ96)|Interpro (A0A7D0JJ96);;;;
30130;SB2200115-RA transcript offset:0 AED:0.09 eAED:0.09 QI:0|-1|0|1|-1|1|1|0|411;295;Uncharacterized protein OS=Salvia splendens OX=180675 GN=Saspl_001138 PE=4 SV=1;70.46% [885/1256];;;Uniprot (A0A4D8XV71)|Interpro (A0A4D8XV71);;;;
30131;SB2200116-RA transcript offset:174 AED:0.06 eAED:0.07 QI:174|0.91|0.92|1|0.58|0.38|13|438|544;484;Serine/threonine-protein phosphatase 5 OS=Salvia splendens OX=180675 GN=Saspl_028121 PE=3 SV=1;63.57% [1452/2284];;;Uniprot (A0A4D8ZEB4)|Interpro (A0A4D8ZEB4);;;;
30132;SB2200118-RA transcript offset:24 AED:0.13 eAED:0.13 QI:24|0.5|0.33|1|0|0|3|0|240;200;Xyloglucan endotransglucosylase/hydrolase OS=Handroanthus impetiginosus OX=429701 GN=CDL12_05939 PE=3 SV=1;79.37% [600/756];;;Uniprot (A0A2G9HV18)|Interpro (A0A2G9HV18);;;;
30133;SB2200121-RA transcript offset:0 AED:0.24 eAED:0.24 QI:0|0|0|0.5|0.4|0.5|6|0|426;201;Xyloglucan endotransglucosylase/hydrolase OS=Handroanthus impetiginosus OX=429701 GN=CDL12_05939 PE=3 SV=1;46.31% [603/1302];;;Uniprot (A0A2G9HV18)|Interpro (A0A2G9HV18);;;;
30134;SB2200123-RA transcript offset:219 AED:0.00 eAED:0.00 QI:219|1|1|1|0|0.33|3|259|149;101;30S ribosomal protein S6-like;32.13% [303/943];GO:0003735 - structural constituent of ribosome|GO:0005840 - ribosome|GO:0006412 - translation|GO:0019843 - rRNA binding|GO:1990904 - ribonucleoprotein complex;;Uniprot (A0A2P2IM84)|Interpro (A0A2P2IM84);;Interpro (IPR000529)|Interpro (IPR035980)|Interpro (I…
30135;SB2200127-RA transcript offset:0 AED:0.31 eAED:0.31 QI:0|0.2|0|1|0|0|6|0|480;347;BED-type domain-containing protein OS=Salvia splendens OX=180675 GN=Saspl_001127 PE=4 SV=1;71.16% [1041/1463];;;Uniprot (A0A4D8XXA5)|Interpro (A0A4D8XXA5);;;;
30137;SB2200129-RA transcript offset:0 AED:0.30 eAED:0.30 QI:0|0|0|0.33|0.4|0.33|6|0|434;213;Uncharacterized protein OS=Salvia splendens OX=180675 GN=Saspl_027689 PE=4 SV=1;48.19% [639/1326];;;Uniprot (A0A4D8ZXA9)|Interpro (A0A4D8ZXA9);;;;
30138;SB2200120-RA transcript offset:0 AED:0.37 eAED:0.39 QI:0|0|0|1|1|1|3|0|222;180;Xyloglucan endotransglucosylase/hydrolase OS=Handroanthus impetiginosus OX=429701 GN=CDL12_05939 PE=3 SV=1;79.41% [540/680];;;Uniprot (A0A2G9HV18)|Interpro (A0A2G9HV18);;;;
30140;SB2200124-RA transcript offset:0 AED:0.01 eAED:0.01 QI:0|-1|0|1|-1|1|1|0|133;95;Xyloglucan endotransglucosylase/hydrolase OS=Handroanthus impetiginosus OX=429701 GN=CDL12_25522 PE=3 SV=1;69.85% [285/408];;;Uniprot (A0A2G9G9K2)|Interpro (A0A2G9G9K2);;;;
30141;SB2200126-RA transcript offset:0 AED:0.15 eAED:0.61 QI:0|0.4|0.33|1|0|0|6|716|415;234;Pentatricopeptide repeat protein OS=Salvia miltiorrhiza OX=226208 PE=2 SV=1;35.17% [702/1996];;;Uniprot (A0A678WD53)|Interpro (A0A678WD53);;;;
30142;SB2200130-RA transcript offset:39 AED:0.13 eAED:0.13 QI:39|1|0|1|0|0|2|300|114;167;protodermal factor 1-like;72.09% [501/695];;;Uniprot (A0A6I9TDD4)|Interpro (A0A6I9TDD4);KEGG (sind:105165575)|KEGG GM (sind:105165575);Interpro (IPR039923);;
30143;SB2200119-RA transcript offset:0 AED:0.33 eAED:0.34 QI:0|0|0|1|0|0|3|0|236;188;Xyloglucan endotransglucosylase/hydrolase OS=Handroanthus impetiginosus OX=429701 GN=CDL12_05939 PE=3 SV=1;78.12% [564/722];;;Uniprot (A0A2G9HV18)|Interpro (A0A2G9HV18);;;;
30145;SB2200132-RA transcript offset:0 AED:0.31 eAED:0.31 QI:0|0|0|1|0.66|0.5|4|0|223;183;Xyloglucan endotransglucosylase/hydrolase OS=Salvia splendens OX=180675 GN=Saspl_027693 PE=3 SV=1;80.38% [549/683];;;Uniprot (A0A4D8ZYL1)|Interpro (A0A4D8ZYL1);;;;
30146;SB2200133-RA transcript offset:30 AED:0.21 eAED:0.21 QI:30|0|0.5|1|0|0.5|2|0|183;147;Xyloglucan endotransglucosylase/hydrolase OS=Handroanthus impetiginosus OX=429701 GN=CDL12_05939 PE=3 SV=1;75.00% [441/588];;;Uniprot (A0A2G9HV18)|Interpro (A0A2G9HV18);;;;
30147;SB2200135-RA transcript offset:150 AED:0.10 eAED:0.10 QI:150|0.66|0.7|1|0.33|0.6|10|440|682;561;Uncharacterized protein OS=Salvia splendens OX=180675 GN=Saspl_028108 PE=4 SV=1;62.75% [1683/2682];;;Uniprot (A0A4D8ZE63)|Interpro (A0A4D8ZE63);;;;
30148;SB2200137-RA transcript offset:0 AED:0.40 eAED:0.40 QI:0|0|0|0.5|1|1|2|0|241;155;glycerol-3-phosphate acyltransferase 1 OS=Sesamum indicum OX=4182 GN=LOC105165555 PE=4 SV=1;63.01% [465/738];;;Uniprot (A0A6I9TFZ8)|Interpro (A0A6I9TFZ8);;;;
30149;SB2200138-RA transcript offset:0 AED:0.22 eAED:0.22 QI:0|-1|0|1|-1|1|1|0|276;225;glycerol-3-phosphate acyltransferase 1 OS=Sesamum indicum OX=4182 GN=LOC105165555 PE=4 SV=1;79.98% [675/844];;;Uniprot (A0A6I9TFZ8)|Interpro (A0A6I9TFZ8);;;;
30150;SB2200134-RA transcript offset:0 AED:0.15 eAED:0.24 QI:0|0.14|0|0.87|0.42|0.25|8|0|516;371;Mitogen-activated protein kinase OS=Malus domestica OX=3750 GN=DVH24_032679 PE=4 SV=1;70.76% [1113/1573];;;Uniprot (A0A498J8X3)|Interpro (A0A498J8X3);;;;
30151;SB2200136-RA transcript offset:17 AED:0.02 eAED:0.02 QI:17|0.85|0.75|1|0.42|0.5|8|316|302;270;Pribosyltran domain-containing protein OS=Salvia splendens OX=180675 GN=Saspl_017166 PE=3 SV=1;64.18% [810/1262];;;Uniprot (A0A4D9B1T4)|Interpro (A0A4D9B1T4);;;;
30152;SB2200131-RA transcript offset:0 AED:0.27 eAED:0.27 QI:0|0|0|1|0|0|3|0|265;192;Xyloglucan endotransglucosylase/hydrolase OS=Salvia splendens OX=180675 GN=Saspl_001134 PE=3 SV=1;71.02% [576/811];;;Uniprot (A0A4D8XY48)|Interpro (A0A4D8XY48);;;;
30153;SB2200139-RA transcript offset:94 AED:0.06 eAED:0.06 QI:94|1|1|1|0.33|0|4|140|289;163;X8 domain-containing protein OS=Handroanthus impetiginosus OX=429701 GN=CDL12_26888 PE=4 SV=1;43.58% [489/1122];;;Uniprot (A0A2G9G5L8)|Interpro (A0A2G9G5L8);;;;
30154;SB2200142-RA transcript offset:0 AED:0.04 eAED:0.04 QI:0|0.66|0.5|1|0.33|0.25|4|309|268;136;uncharacterized protein LOC105165551;35.98% [408/1134];GO:0009507 - chloroplast;;Uniprot (A0A6I9TDZ0)|Interpro (A0A6I9TDZ0);KEGG (sind:105165551)|KEGG GM (sind:105165551);;;
30155;SB2200143-RA transcript offset:0 AED:0.01 eAED:0.01 QI:0|0.5|0.33|1|0.5|0.66|3|413|221;133;uncharacterized protein LOC105165551;36.41% [399/1096];GO:0009507 - chloroplast;;Uniprot (A0A6I9TDZ0)|Interpro (A0A6I9TDZ0);KEGG (sind:105165551)|KEGG GM (sind:105165551);;;
30156;SB2200144-RA transcript offset:187 AED:0.15 eAED:0.41 QI:187|0.5|0.33|1|0|0|3|0|254;177;Uncharacterized protein;54.91% [531/967];;;Uniprot (A0A8X8ZSR0)|Interpro (A0A8X8ZSR0);;;EMBL (PNBA02000008);
30157;SB2200145-RA transcript offset:0 AED:0.31 eAED:0.31 QI:0|1|0|1|0|0|2|0|267;256;Uncharacterized protein Fragment OS=Rodentibacter pneumotropicus OX=758 GN=D3Z29_11600 PE=4 SV=1;94.00% [768/817];;;Uniprot (A0A6L9GNU2)|Interpro (A0A6L9GNU2);;;;
30158;SB2200146-RA transcript offset:91 AED:0.30 eAED:0.36 QI:91|0.75|0.6|1|0.75|0.6|5|0|483;213;uncharacterized protein LOC105165548 OS=Sesamum indicum OX=4182 GN=LOC105165548 PE=4 SV=1;40.75% [639/1568];;;Uniprot (A0A6I9TP63)|Interpro (A0A6I9TP63);;;;
30159;SB2200140-RA transcript offset:0 AED:0.23 eAED:0.23 QI:0|0|0|0.66|0|0|3|0|233;138;Polygalacturonase OS=Handroanthus impetiginosus OX=429701 GN=CDL12_26884 PE=3 SV=1;58.31% [414/710];;;Uniprot (A0A2G9G5M2)|Interpro (A0A2G9G5M2);;;;
30160;SB2200141-RA transcript offset:0 AED:0.48 eAED:0.48 QI:0|0|0|0.66|0|0|3|0|167;90;Uncharacterized protein;52.73% [270/512];;;Uniprot (A0A8X8XRE0)|Interpro (A0A8X8XRE0);;;EMBL (PNBA02000008);
30161;SB2200147-RA transcript offset:0 AED:0.08 eAED:0.09 QI:0|0.16|0.16|0.86|0.19|0.37|43|242|1949;1652;13-beta-glucan synthase OS=Salvia splendens OX=180675 GN=CALS PE=3 SV=1;80.03% [4956/6193];;;Uniprot (A0A4D9BAI4)|Interpro (A0A4D9BAI4);;;;
30162;SB2200148-RA transcript offset:0 AED:0.00 eAED:0.01 QI:0|1|0.33|1|0.5|0.66|3|0|848;751;Conserved oligomeric Golgi complex subunit 5 OS=Salvia splendens OX=180675 GN=Saspl_001110 PE=4 SV=1;87.02% [2253/2589];;;Uniprot (A0A4D8Y9J2)|Interpro (A0A4D8Y9J2);;;;
30163;SB2200150-RA transcript offset:151 AED:0.00 eAED:0.00 QI:151|1|0.93|1|0.78|0.8|15|346|840;761;Protein VACUOLELESS1 OS=Sesamum indicum OX=4182 GN=LOC105165544 PE=3 SV=1;74.36% [2283/3070];;;Uniprot (A0A6I9TDA3)|Interpro (A0A6I9TDA3);;;;
30164;SB2200152-RA transcript offset:0 AED:0.11 eAED:0.11 QI:0|1|0.33|1|0.5|0.66|3|0|154;95;Uncharacterized protein;60.77% [285/469];;;Uniprot (A0A8X8X254)|Interpro (A0A8X8X254);;;EMBL (PNBA02000012);
30165;SB2200149-RA transcript offset:0 AED:0.22 eAED:0.22 QI:0|0|0|0.5|1|1|2|0|369;295;GDSL esterase/lipase At4g10955-like OS=Sesamum indicum OX=4182 GN=LOC105165545 PE=4 SV=1;78.46% [885/1128];;;Uniprot (A0A6I9TFY7)|Interpro (A0A6I9TFY7);;;;
30166;SB2200151-RA transcript offset:0 AED:0.17 eAED:0.23 QI:0|0.85|0.86|1|0.07|0.13|15|243|423;331;3-hydroxyisobutyryl-CoA hydrolase OS=Salvia splendens OX=180675 GN=HIBCH PE=3 SV=1;64.48% [993/1540];;;Uniprot (A0A4D9B319)|Interpro (A0A4D9B319);;;;
30168;SB2200154-RA transcript offset:0 AED:0.24 eAED:0.27 QI:0|0|0|0.75|1|1|4|0|159;133;Uncharacterized protein OS=Salvia splendens OX=180675 GN=Saspl_023574 PE=4 SV=1;81.93% [399/487];;;Uniprot (A0A4D9AVR7)|Interpro (A0A4D9AVR7);;;;
30169;SB2200156-RA transcript offset:0 AED:0.23 eAED:0.25 QI:0|0|0|1|1|1|4|0|233;189;Uncharacterized protein OS=Salvia splendens OX=180675 GN=Saspl_023574 PE=4 SV=1;79.52% [567/713];;;Uniprot (A0A4D9AVR7)|Interpro (A0A4D9AVR7);;;;
30175;SB2200157-RA transcript offset:0 AED:0.19 eAED:0.53 QI:0|0|0|1|0|0|3|0|180;100;MYB-related transcription factor OS=Salvia miltiorrhiza OX=226208 GN=MYB79 PE=4 SV=1;54.74% [300/548];;;Uniprot (A0A075BMG0)|Interpro (A0A075BMG0);;;;
30176;SB2200155-RA transcript offset:0 AED:0.20 eAED:0.67 QI:0|0|0|1|0|0|2|0|162;98;Uncharacterized protein;59.51% [294/494];;;Uniprot (A0A8X8ZUB3)|Interpro (A0A8X8ZUB3);;;EMBL (PNBA02000008);
30179;SB2200165-RA transcript offset:0 AED:0.43 eAED:0.43 QI:0|0.33|0.25|1|1|1|4|0|187;141;Uncharacterized protein OS=Handroanthus impetiginosus OX=429701 GN=CDL12_14739 PE=4 SV=1;73.82% [423/573];;;Uniprot (A0A2G9H555)|Interpro (A0A2G9H555);;;;
30180;SB2200166-RA transcript offset:0 AED:0.80 eAED:0.80 QI:0|0|0|0.5|1|1|2|0|203;84;A0A022Q887_ERYGU LEA_2 domain-containing protein OS=Erythranthe guttata OX=4155 GN=MIMGU_mgv1a014537mg PE=4 SV=1;40.51% [252/622];GO:0005886 - plasma membrane|GO:0009506 - plasmodesma|GO:0098542 - defense response to other organism;;Uniprot (A0A022Q887)|Interpro (A0A022Q887);KEGG (egt:105972046)|KEGG GM (egt:105…
30181;SB2200167-RA transcript offset:0 AED:0.08 eAED:0.08 QI:0|0|0|1|1|1|2|0|620;524;pentatricopeptide repeat-containing protein At4g02750 OS=Sesamum indicum OX=4182 GN=LOC105166663 PE=3 SV=1;83.00% [1572/1894];;;Uniprot (A0A6I9TGD7)|Interpro (A0A6I9TGD7);;;;
30182;SB2200168-RA transcript offset:0 AED:0.19 eAED:0.19 QI:0|-1|0|1|-1|1|1|0|230;123;uncharacterized protein LOC105178478 OS=Sesamum indicum OX=4182 GN=LOC105178478 PE=4 SV=1;52.41% [369/704];;;Uniprot (A0A6I9UFU3)|Interpro (A0A6I9UFU3);;;;
30183;SB2200169-RA transcript offset:0 AED:0.16 eAED:0.16 QI:0|0|0|1|0.33|0.25|4|0|297;282;Mannan endo-14-beta-mannosidase OS=Salvia splendens OX=180675 GN=Saspl_001209 PE=3 SV=1;93.17% [846/908];;;Uniprot (A0A4D8Y3H4)|Interpro (A0A4D8Y3H4);;;;
30184;SB2200170-RA transcript offset:0 AED:0.48 eAED:0.48 QI:0|0|0|0.5|1|1|2|0|154;108;Mannan endo-14-beta-mannosidase OS=Salvia splendens OX=180675 GN=Saspl_028195 PE=3 SV=1;68.64% [324/472];;;Uniprot (A0A4D8ZUI4)|Interpro (A0A4D8ZUI4);;;;
30185;SB2200171-RA transcript offset:468 AED:0.05 eAED:0.05 QI:468|0.75|0.55|1|0.62|0.55|9|447|639;499;Cyclin-dependent kinase 12/13 OS=Salvia splendens OX=180675 GN=CDK12_13 PE=4 SV=1;51.94% [1497/2882];;;Uniprot (A0A4D9ATB9)|Interpro (A0A4D9ATB9);;;;
30186;SB2200172-RA transcript offset:0 AED:0.14 eAED:0.14 QI:0|0.5|0.33|0.66|0|0|3|70|218;114;uncharacterized protein LOC107810252 OS=Nicotiana tabacum OX=4097 GN=LOC107810252 PE=4 SV=1;46.28% [342/739];;;Uniprot (A0A1S4BNP8)|Interpro (A0A1S4BNP8);;;;
30188;SB2200176-RA transcript offset:46 AED:0.00 eAED:0.00 QI:46|1|1|1|0.5|0.33|3|224|196;169;Diacylglycerol O-acyltransferase OS=Salvia splendens OX=180675 GN=Saspl_028191 PE=4 SV=1;57.94% [507/875];;;Uniprot (A0A4D8ZR82)|Interpro (A0A4D8ZR82);;;;
30189;SB2200177-RA transcript offset:0 AED:0.04 eAED:0.04 QI:0|1|0.5|1|0|0|2|0|254;185;Diacylglycerol O-acyltransferase OS=Salvia splendens OX=180675 GN=Saspl_028191 PE=4 SV=1;71.71% [555/774];;;Uniprot (A0A4D8ZR82)|Interpro (A0A4D8ZR82);;;;
30190;SB2200178-RA transcript offset:0 AED:0.08 eAED:0.08 QI:0|0|0.5|1|0|0|2|224|165;127;WS_DGAT_C domain-containing protein OS=Handroanthus impetiginosus OX=429701 GN=CDL12_12571 PE=4 SV=1;51.91% [381/734];;;Uniprot (A0A2G9HB81)|Interpro (A0A2G9HB81);;;;
30191;SB2200179-RA transcript offset:0 AED:0.04 eAED:0.04 QI:0|1|0.5|1|0|0|2|0|254;182;Diacylglycerol O-acyltransferase OS=Salvia splendens OX=180675 GN=Saspl_028191 PE=4 SV=1;70.54% [546/774];;;Uniprot (A0A4D8ZR82)|Interpro (A0A4D8ZR82);;;;
30192;SB2200180-RA transcript offset:0 AED:0.14 eAED:0.22 QI:0|0.33|0.75|1|0.33|0.5|4|254|321;228;Diacylglycerol O-acyltransferase OS=Salvia splendens OX=180675 GN=Saspl_028191 PE=4 SV=1;55.16% [684/1240];;;Uniprot (A0A4D8ZR82)|Interpro (A0A4D8ZR82);;;;
30193;SB2200174-RA transcript offset:0 AED:0.25 eAED:0.25 QI:0|0|0|0.5|0|0|4|0|251;137;Uncharacterized protein OS=Erythranthe guttata OX=4155 GN=MIMGU_mgv1a019884mg PE=3 SV=1;53.52% [411/768];;;Uniprot (A0A022RRP5)|Interpro (A0A022RRP5);;;;
30195;SB2200183-RA transcript offset:0 AED:0.13 eAED:0.14 QI:0|0|0|0.5|1|1|2|0|379;206;A0A2G9G2U1_9LAMI Phytocyanin domain-containing protein OS=Handroanthus impetiginosus OX=429701 GN=CDL12_27878 PE=4 SV=1;53.37% [618/1158];GO:0009055 - electron transfer activity|GO:0016020 - membrane;;Uniprot (A0A2G9G2U1)|Interpro (A0A2G9G2U1);;Interpro (IPR008972)|Interpro (IPR041846)|Interpro (IPR039391)|Inte…
30196;SB2200184-RA transcript offset:0 AED:0.16 eAED:0.18 QI:0|0.6|0.5|1|0.2|0.33|6|233|409;298;Protein DETOXIFICATION OS=Salvia splendens OX=180675 GN=TC.MATE PE=3 SV=1;60.12% [894/1487];;;Uniprot (A0A4D9AR79)|Interpro (A0A4D9AR79);;;;
30197;SB2200181-RA transcript offset:23 AED:0.37 eAED:0.37 QI:23|0.66|0.75|0.75|0.33|0.25|4|0|521;291;Diacylglycerol O-acyltransferase OS=Salvia splendens OX=180675 GN=Saspl_001201 PE=4 SV=1;54.06% [873/1615];;;Uniprot (A0A4D8Y9R1)|Interpro (A0A4D8Y9R1);;;;
30198;SB2200182-RA transcript offset:482 AED:0.11 eAED:0.12 QI:482|0.71|0.66|1|0|0|15|0|563;471;Uncharacterized protein OS=Salvia splendens OX=180675 GN=Saspl_027625 PE=4 SV=1;64.02% [1413/2207];;;Uniprot (A0A4D8ZVY4)|Interpro (A0A4D8ZVY4);;;;
30199;SB2200185-RA transcript offset:0 AED:0.00 eAED:0.00 QI:0|-1|0|1|-1|1|1|0|385;273;Uncharacterized protein OS=Salvia splendens OX=180675 GN=Saspl_028187 PE=4 SV=1;69.58% [819/1177];;;Uniprot (A0A4D8ZP47)|Interpro (A0A4D8ZP47);;;;
30200;SB2200186-RA transcript offset:0 AED:0.02 eAED:0.02 QI:0|-1|0|1|-1|1|1|0|177;119;CBFD_NFYB_HMF domain-containing protein OS=Salvia splendens OX=180675 GN=Saspl_028186 PE=3 SV=1;65.87% [357/542];;;Uniprot (A0A4D8ZFM8)|Interpro (A0A4D8ZFM8);;;;
30201;SB2200187-RA transcript offset:28 AED:0.00 eAED:0.00 QI:28|1|1|1|0.5|0.33|3|183|378;326;Mitochondrial ADP/ATP carrier protein OS=Handroanthus impetiginosus OX=429701 GN=CDL12_12165 PE=3 SV=1;71.39% [978/1370];;;Uniprot (A0A2G9HCF9)|Interpro (A0A2G9HCF9);;;;
30202;SB2200192-RA transcript offset:0 AED:0.18 eAED:0.18 QI:0|0.66|0.57|0.71|0.16|0.57|7|196|321;234;Protein-tyrosine-phosphatase OS=Salvia splendens OX=180675 GN=Saspl_027629 PE=3 SV=1;59.44% [702/1181];;;Uniprot (A0A4D8ZWD6)|Interpro (A0A4D8ZWD6);;;;
30203;SB2200195-RA transcript offset:259 AED:0.12 eAED:0.12 QI:259|0.8|0.66|0.83|0.8|0.83|6|0|297;243;Serine/threonine protein phosphatase OS=Handroanthus impetiginosus OX=429701 GN=CDL12_12172 PE=4 SV=1;62.36% [729/1169];;;Uniprot (A0A2G9HCD0)|Interpro (A0A2G9HCD0);;;;
30205;SB2200189-RA transcript offset:135 AED:0.29 eAED:0.29 QI:135|0.6|0.5|1|1|1|6|0|172;144;Protein kinase domain-containing protein OS=Salvia splendens OX=180675 GN=Saspl_017100 PE=4 SV=1;65.06% [432/664];;;Uniprot (A0A4D9AW42)|Interpro (A0A4D9AW42);;;;
30206;SB2200191-RA transcript offset:534 AED:0.14 eAED:0.25 QI:534|0|0.33|0.66|1|1|3|0|155;115;Transcription factor;33.89% [345/1018];GO:0003677 - DNA binding|GO:0005634 - nucleus|GO:0046872 - metal ion binding;;Uniprot (A0A650GBR0)|Interpro (A0A650GBR0);;Interpro (IPR004333)|Interpro (IPR036893)|Interpro (IPR044817)|Pfam (PF03110);EMBL (MN458495);
30207;SB2200193-RA transcript offset:0 AED:0.04 eAED:0.04 QI:0|0.91|0.69|0.92|0.08|0.15|13|72|516;402;Uncharacterized protein OS=Erythranthe guttata OX=4155 GN=MIMGU_mgv1a002029mg PE=3 SV=1;73.09% [1206/1650];;;Uniprot (A0A022RPZ7)|Interpro (A0A022RPZ7);;;;
30210;SB2200197-RA transcript offset:0 AED:0.04 eAED:0.04 QI:0|1|0.85|1|0.66|0.71|7|257|420;343;Tyrosine aminotransferase 2 OS=Salvia miltiorrhiza OX=226208 GN=TAT2 PE=2 SV=1;66.60% [1029/1545];;;Uniprot (U3N673)|Interpro (U3N673);;;;
30211;SB2200196-RA transcript offset:0 AED:0.12 eAED:0.12 QI:0|-1|0|1|-1|1|1|0|207;172;EREBP-like factor OS=Salvia splendens OX=180675 GN=EREBP PE=4 SV=1;81.39% [516/634];;;Uniprot (A0A4D8ZR78)|Interpro (A0A4D8ZR78);;;;
30212;SB2200198-RA transcript offset:2 AED:0.54 eAED:0.54 QI:2|0.25|0|0.4|0.25|0.4|5|0|366;162;BED-type domain-containing protein OS=Oryza meyeriana var. granulata OX=110450 GN=E2562_013580 PE=4 SV=1;43.47% [486/1118];;;Uniprot (A0A6G1C7C6)|Interpro (A0A6G1C7C6);;;;
30213;SB2200199-RA transcript offset:0 AED:0.03 eAED:0.11 QI:0|0|0|1|0.5|0.66|3|0|360;244;1-aminocyclopropane-1-carboxylate oxidase homolog 1-like OS=Sesamum indicum OX=4182 GN=LOC105163401 PE=3 SV=1;66.49% [732/1101];;;Uniprot (A0A6I9TH76)|Interpro (A0A6I9TH76);;;;
30214;SB2200201-RA transcript offset:0 AED:0.10 eAED:0.10 QI:0|0|0|1|1|1|6|0|365;282;Tyrosine aminotransferase 2 OS=Salvia miltiorrhiza OX=226208 GN=TAT2 PE=2 SV=1;76.01% [846/1113];;;Uniprot (U3N673)|Interpro (U3N673);;;;
30215;SB2200202-RA transcript offset:0 AED:0.52 eAED:0.52 QI:0|0|0|0.33|1|1|6|0|253;200;Tyrosine aminotransferase OS=Salvia splendens OX=180675 GN=TAT PE=3 SV=1;77.52% [600/774];;;Uniprot (A0A4D8ZZ76)|Interpro (A0A4D8ZZ76);;;;
30216;SB2200200-RA transcript offset:0 AED:0.07 eAED:0.07 QI:0|0|0|1|0.4|0.5|6|0|338;252;Tyrosine aminotransferase 2 OS=Salvia miltiorrhiza OX=226208 GN=TAT2 PE=2 SV=1;73.40% [756/1030];;;Uniprot (U3N673)|Interpro (U3N673);;;;
30217;SB2200203-RA transcript offset:0 AED:0.64 eAED:0.64 QI:0|0|0|0.42|0|0|7|0|312;202;Tyrosine aminotransferase OS=Salvia splendens OX=180675 GN=TAT PE=3 SV=1;63.52% [606/954];;;Uniprot (A0A4D8ZZ76)|Interpro (A0A4D8ZZ76);;;;
30218;SB2200204-RA transcript offset:0 AED:0.05 eAED:0.05 QI:0|0|0|1|0.83|0.71|7|0|422;333;Tyrosine aminotransferase OS=Salvia splendens OX=180675 GN=TAT PE=3 SV=1;77.44% [999/1290];;;Uniprot (A0A4D8ZP36)|Interpro (A0A4D8ZP36);;;;
30219;SB2200205-RA transcript offset:0 AED:0.38 eAED:0.39 QI:0|0|0|0.8|0|0.2|5|0|387;244;Reticulon-like protein OS=Dorcoceras hygrometricum OX=472368 GN=F511_23158 PE=4 SV=1;61.88% [732/1183];;;Uniprot (A0A2Z7D0E7)|Interpro (A0A2Z7D0E7);;;;
30223;SB2200209-RA transcript offset:394 AED:0.25 eAED:0.25 QI:394|1|1|1|0.2|0|6|1048|156;133;HTH myb-type domain-containing protein OS=Salvia splendens OX=180675 GN=Saspl_001188 PE=4 SV=1;20.52% [399/1944];;;Uniprot (A0A4D8XVC8)|Interpro (A0A4D8XVC8);;;;
30224;SB2200210-RA transcript offset:299 AED:0.01 eAED:0.01 QI:299|0.75|1|1|0|0.2|5|276|409;275;probable transcription factor GLK1 OS=Sesamum indicum OX=4182 GN=LOC105178471 PE=4 SV=1;44.96% [825/1835];;;Uniprot (A0A6I9UP60)|Interpro (A0A6I9UP60);;;;
30225;SB2200212-RA transcript offset:0 AED:0.07 eAED:0.07 QI:0|0|0|1|0.5|0.33|3|0|872;611;receptor-like protein kinase HSL1 OS=Sesamum indicum OX=4182 GN=LOC105178469 PE=3 SV=1;68.86% [1833/2662];;;Uniprot (A0A6I9ULX5)|Interpro (A0A6I9ULX5);;;;
30227;SB2200211-RA transcript offset:0 AED:0.10 eAED:0.10 QI:0|0|0|0.5|1|1|2|0|195;118;uncharacterized protein LOC105178468 OS=Sesamum indicum OX=4182 GN=LOC105178468 PE=3 SV=1;59.30% [354/597];;;Uniprot (A0A6I9UIS3)|Interpro (A0A6I9UIS3);;;;
30228;SB2200213-RA transcript offset:0 AED:0.11 eAED:0.11 QI:0|0|0|0.5|1|1|2|0|126;116;zinc finger protein NUTCRACKER OS=Sesamum indicum OX=4182 GN=LOC105178467 PE=4 SV=1;89.92% [348/387];;;Uniprot (A0A6I9UP55)|Interpro (A0A6I9UP55);;;;
30229;SB2200215-RA transcript offset:0 AED:0.10 eAED:0.10 QI:0|0|0|0.83|0.6|0.66|6|0|305;260;Prohibitin OS=Salvia splendens OX=180675 GN=PHB2 PE=3 SV=1;83.60% [780/933];;;Uniprot (A0A4D9ADL6)|Interpro (A0A4D9ADL6);;;;
30230;SB2200216-RA transcript offset:0 AED:0.06 eAED:0.06 QI:0|0|0|1|1|1|2|0|212;156;fasciclin-like arabinogalactan protein 13 OS=Sesamum indicum OX=4182 GN=LOC105178464 PE=3 SV=1;72.11% [468/649];;;Uniprot (A0A6I9UIR9)|Interpro (A0A6I9UIR9);;;;
30231;SB2200217-RA transcript offset:217 AED:0.00 eAED:0.00 QI:217|1|1|1|0.55|0.5|10|365|246;236;Proteasome subunit alpha type OS=Salvia splendens OX=180675 GN=PSMA6 PE=3 SV=1;52.64% [708/1345];;;Uniprot (A0A4D8ZYG8)|Interpro (A0A4D8ZYG8);;;;
30232;SB2200218-RA transcript offset:0 AED:0.02 eAED:0.02 QI:0|0|0|0.5|1|1|4|0|1070;880;Protein kinase domain-containing protein OS=Salvia splendens OX=180675 GN=Saspl_025903 PE=3 SV=1;80.83% [2640/3266];;;Uniprot (A0A4D9AJT4)|Interpro (A0A4D9AJT4);;;;
30233;SB2200219-RA transcript offset:122 AED:0.09 eAED:0.09 QI:122|0.66|0.71|1|0.33|0.28|7|493|169;137;Deoxycytidylate deaminase OS=Handroanthus impetiginosus OX=429701 GN=CDL12_08542 PE=3 SV=1;35.96% [411/1143];;;Uniprot (A0A2G9HMN5)|Interpro (A0A2G9HMN5);;;;
30234;SB2200220-RA transcript offset:0 AED:0.24 eAED:0.24 QI:0|0.33|0.25|1|0|0.25|4|0|284;130;A0A022PQF5_ERYGU ABC transmembrane type-1 domain-containing protein OS=Erythranthe guttata OX=4155 GN=MIMGU_mgv1a009574mg PE=4 SV=1;44.88% [390/869];GO:0016020 - membrane;;Uniprot (A0A022PQF5)|Interpro (A0A022PQF5);KEGG (egt:105950521)|KEGG GM (egt:105950521);;EMBL (KI632363);
30235;SB2200221-RA transcript offset:0 AED:0.11 eAED:0.11 QI:0|0|0|0.5|0.66|0.75|4|0|445;379;Pyruvate dehydrogenase E1 component subunit alpha OS=Handroanthus impetiginosus OX=429701 GN=CDL12_08539 PE=4 SV=1;83.60% [1137/1360];;;Uniprot (A0A2G9HMN6)|Interpro (A0A2G9HMN6);;;;
30236;SB2200222-RA transcript offset:138 AED:0.00 eAED:0.00 QI:138|0.75|0.6|1|0.5|0.2|5|309|921;798;Eukaryotic translation initiation factor 3 subunit C OS=Salvia splendens OX=180675 GN=EIF3C PE=3 SV=1;73.30% [2394/3266];;;Uniprot (A0A4D9A7S6)|Interpro (A0A4D9A7S6);;;;
30237;SB2200224-RA transcript offset:0 AED:0.17 eAED:0.32 QI:0|0|0|0.5|1|1|12|0|544;413;U3 small nucleolar ribonucleoprotein protein MPP10 OS=Sesamum indicum OX=4182 GN=LOC105179397 PE=3 SV=1;74.55% [1239/1662];;;Uniprot (A0A6I9ULA6)|Interpro (A0A6I9ULA6);;;;
30238;SB2200223-RA transcript offset:0 AED:0.16 eAED:0.16 QI:0|0|0|1|0|0|2|0|215;168;GUB_WAK_bind domain-containing protein OS=Salvia splendens OX=180675 GN=Saspl_025899 PE=4 SV=1;76.95% [504/655];;;Uniprot (A0A4D9B4Y2)|Interpro (A0A4D9B4Y2);;;;
30239;SB2200225-RA transcript offset:0 AED:0.39 eAED:0.40 QI:0|0|0|0.25|1|1|4|0|418;198;Cytochrome P450 CYP71AT93 OS=Salvia miltiorrhiza OX=226208 PE=2 SV=1;46.52% [594/1277];;;Uniprot (A0A0B4VRT7)|Interpro (A0A0B4VRT7);;;;
30240;SB2200226-RA transcript offset:0 AED:0.02 eAED:0.03 QI:0|0|0|0.5|1|1|2|0|286;205;Cytochrome P450 CYP71AT93 OS=Salvia miltiorrhiza OX=226208 PE=2 SV=1;70.29% [615/875];;;Uniprot (A0A0B4VRT7)|Interpro (A0A0B4VRT7);;;;
30241;SB2200227-RA transcript offset:0 AED:0.08 eAED:0.08 QI:0|0|0|0.5|1|1|2|0|270;193;Cytochrome P450 CYP71AT93 OS=Salvia miltiorrhiza OX=226208 PE=2 SV=1;70.10% [579/826];;;Uniprot (A0A0B4VRT7)|Interpro (A0A0B4VRT7);;;;
30242;SB2200228-RA transcript offset:0 AED:0.13 eAED:0.13 QI:0|0|0|0.5|1|1|2|0|170;155;DNA-directed RNA polymerases II IV and V subunit 3 OS=Sesamum indicum OX=4182 GN=LOC105172700 PE=3 SV=1;89.25% [465/521];;;Uniprot (A0A6I9U172)|Interpro (A0A6I9U172);;;;
30243;SB2200229-RA transcript offset:0 AED:0.38 eAED:0.39 QI:0|0|0|0.4|1|1|5|0|891;235;uncharacterized protein LOC105163689 OS=Sesamum indicum OX=4182 GN=LOC105163689 PE=4 SV=1;25.92% [705/2720];;;Uniprot (A0A6I9TI40)|Interpro (A0A6I9TI40);;;;
30244;SB2200231-RA transcript offset:0 AED:0.56 eAED:0.56 QI:0|0.66|0.5|1|1|1|4|0|327;241;E3 ubiquitin-protein ligase BOI OS=Salvia splendens OX=180675 GN=BOI PE=4 SV=1;72.30% [723/1000];;;Uniprot (A0A4D9AUR5)|Interpro (A0A4D9AUR5);;;;
30245;SB2200232-RA transcript offset:202 AED:0.05 eAED:0.05 QI:202|0.71|0.87|1|0.28|0.5|8|274|352;312;Solute carrier family 35 member E1 OS=Salvia splendens OX=180675 GN=SLC35E1 PE=4 SV=1;60.00% [936/1560];;;Uniprot (A0A4D8Y1Z1)|Interpro (A0A4D8Y1Z1);;;;
30246;SB2200230-RA transcript offset:105 AED:0.00 eAED:0.00 QI:105|1|1|1|0.2|0.33|6|437|270;231;ApaG protein OS=Salvia splendens OX=180675 GN=apaG PE=4 SV=1;50.33% [693/1377];;;Uniprot (A0A4D9AD46)|Interpro (A0A4D9AD46);;;;
30247;SB2200235-RA transcript offset:0 AED:0.88 eAED:0.88 QI:0|0|0|0.5|0|0.5|2|0|546;238;Cytochrome P450 OS=Macleaya cordata OX=56857 GN=BVC80_1663g56 PE=3 SV=1;42.88% [714/1665];;;Uniprot (A0A200RBS5)|Interpro (A0A200RBS5);;;;
30248;SB2200233-RA transcript offset:0 AED:0.62 eAED:0.65 QI:0|0|0|0.5|0|0|6|0|517;215;Uncharacterized protein Fragment OS=Rhododendron williamsianum OX=262921 GN=C3L33_11534 PE=3 SV=1;40.85% [645/1579];;;Uniprot (A0A6A4LPM1)|Interpro (A0A6A4LPM1);;;;
30249;SB2200234-RA transcript offset:0 AED:0.65 eAED:0.66 QI:0|0|0|0.5|0|0|2|0|288;174;Cytochrome P450 CYP71D410 OS=Salvia miltiorrhiza OX=226208 PE=2 SV=1;59.25% [522/881];;;Uniprot (A0A0B4VSU3)|Interpro (A0A0B4VSU3);;;;
30250;SB2200236-RA transcript offset:0 AED:0.14 eAED:0.14 QI:0|0|0|0.71|0.5|0.71|7|0|222;185;Proteasome subunit beta OS=Salvia splendens OX=180675 GN=PSMB4 PE=3 SV=1;81.98% [555/677];;;Uniprot (A0A4D8YQ85)|Interpro (A0A4D8YQ85);;;;
30251;SB2200237-RA transcript offset:0 AED:0.26 eAED:0.26 QI:0|0.66|0.25|0.75|1|1|4|0|207;148;Iron-sulfur cluster assembly protein OS=Handroanthus impetiginosus OX=429701 GN=CDL12_19552 PE=3 SV=1;70.03% [444/634];;;Uniprot (A0A2G9GRN0)|Interpro (A0A2G9GRN0);;;;
30252;SB2200239-RA transcript offset:107 AED:0.29 eAED:0.34 QI:107|0.66|0.71|1|0.16|0.28|7|0|191;75;A0A022RG94_ERYGU Pectin acetylesterase (Fragment) OS=Erythranthe guttata OX=4155 GN=MIMGU_mgv1a019134mg PE=3 SV=1;32.42% [225/694];GO:0005576 - extracellular region|GO:0052793 - pectin acetylesterase activity|GO:0071555 - cell wall organization;;Uniprot (A0A022RG94)|Interpro (A0A022RG94);;Interpro …
30253;SB2200242-RA transcript offset:0 AED:0.39 eAED:0.39 QI:0|0.5|0.28|0.71|0.5|0.28|7|0|310;114;DUF4050 domain-containing protein OS=Salvia splendens OX=180675 GN=Saspl_050239 PE=4 SV=1;36.19% [342/945];;;Uniprot (A0A4D8YI00)|Interpro (A0A4D8YI00);;;;
30254;SB2200238-RA transcript offset:47 AED:0.16 eAED:0.16 QI:47|0.75|0.6|1|1|1|5|0|329;260;Protein-serine/threonine phosphatase OS=Salvia splendens OX=180675 GN=Saspl_050234 PE=3 SV=1;74.00% [780/1054];;;Uniprot (A0A4D8Y669)|Interpro (A0A4D8Y669);;;;
30255;SB2200240-RA transcript offset:102 AED:0.09 eAED:0.09 QI:102|0.91|0.84|1|0.25|0.38|13|416|464;427;ATP-dependent RNA helicase UAP56/SUB2 OS=Salvia splendens OX=180675 GN=UAP56 PE=4 SV=1;65.90% [1281/1944];;;Uniprot (A0A4D8YBW3)|Interpro (A0A4D8YBW3);;;;
30256;SB2200243-RA transcript offset:378 AED:0.03 eAED:0.03 QI:378|1|1|1|1|1|2|271|224;168;HSP20 family protein OS=Salvia splendens OX=180675 GN=HSP20 PE=3 SV=1;37.44% [504/1346];;;Uniprot (A0A4D8Y4Q2)|Interpro (A0A4D8Y4Q2);;;;
30257;SB2200241-RA transcript offset:0 AED:0.05 eAED:0.16 QI:0|0|0|1|0|0|2|0|189;149;AP2/ERF domain-containing protein OS=Salvia splendens OX=180675 GN=Saspl_045910 PE=4 SV=1;77.20% [447/579];;;Uniprot (A0A4D8YK12)|Interpro (A0A4D8YK12);;;;
30259;SB2200245-RA transcript offset:220 AED:0.18 eAED:0.18 QI:220|1|1|1|0|0.33|3|432|297;205;TPR_REGION domain-containing protein OS=Handroanthus impetiginosus OX=429701 GN=CDL12_21187 PE=4 SV=1;39.15% [615/1571];;;Uniprot (A0A2G9GLX7)|Interpro (A0A2G9GLX7);;;;
30260;SB2200246-RA transcript offset:255 AED:0.12 eAED:0.12 QI:255|0.66|0.5|0.75|0.66|0.5|4|0|348;178;Uncharacterized protein;40.36% [534/1323];;;Uniprot (A0A8X8XJZ3)|Interpro (A0A8X8XJZ3);;;EMBL (PNBA02000009);
30261;SB2200247-RA transcript offset:0 AED:0.05 eAED:0.05 QI:0|0|0|1|0|0.5|2|0|206;122;protein LURP-one-related 5-like OS=Sesamum indicum OX=4182 GN=LOC105158381 PE=3 SV=1;58.28% [366/628];;;Uniprot (A0A6I9SZZ4)|Interpro (A0A6I9SZZ4);;;;
30262;SB2200248-RA transcript offset:0 AED:0.05 eAED:0.05 QI:0|0|0|1|0|0.5|2|0|206;136;protein LURP-one-related 5-like OS=Sesamum indicum OX=4182 GN=LOC105158381 PE=3 SV=1;64.97% [408/628];;;Uniprot (A0A6I9SZZ4)|Interpro (A0A6I9SZZ4);;;;
30263;SB2200249-RA transcript offset:0 AED:0.06 eAED:0.06 QI:0|0|0.5|1|0|0.5|2|11|206;141;protein LURP-one-related 5-like OS=Sesamum indicum OX=4182 GN=LOC105158381 PE=3 SV=1;65.89% [423/642];;;Uniprot (A0A6I9SZZ4)|Interpro (A0A6I9SZZ4);;;;
30264;SB2200250-RA transcript offset:0 AED:0.38 eAED:0.38 QI:0|0|0|0.5|1|1|2|0|280;143;Uncharacterized protein;50.06% [429/857];;;Uniprot (A0A8X8ZMV2)|Interpro (A0A8X8ZMV2);;;EMBL (PNBA02000010);
30265;SB2200251-RA transcript offset:273 AED:0.10 eAED:0.10 QI:273|1|1|1|0.66|0.75|4|4|362;279;PTI1-like tyrosine-protein kinase At3g15890 OS=Sesamum indicum OX=4182 GN=LOC105164469 PE=3 SV=1;60.30% [837/1388];;;Uniprot (A0A6I9TF10)|Interpro (A0A6I9TF10);;;;
30266;SB2200256-RA transcript offset:0 AED:0.21 eAED:0.21 QI:0|0.62|0.66|0.66|0.37|0.44|9|222|200;136;Adenine phosphoribosyltransferase OS=Sesamum indicum OX=4182 GN=LOC105164482 PE=3 SV=1;48.69% [408/838];;;Uniprot (A0A6I9TCQ3)|Interpro (A0A6I9TCQ3);;;;
30267;SB2200257-RA transcript offset:241 AED:0.00 eAED:0.00 QI:241|1|1|1|1|1|5|373|280;177;uncharacterized protein LOC105164821 isoform X1 OS=Sesamum indicum OX=4182 GN=LOC105164821 PE=4 SV=1;35.85% [531/1481];;;Uniprot (A0A6I9TDR8)|Interpro (A0A6I9TDR8);;;;
30268;SB2200258-RA transcript offset:261 AED:0.00 eAED:0.00 QI:261|1|1|1|0.7|0.81|11|285|502;439;uncharacterized protein LOC105164834 OS=Sesamum indicum OX=4182 GN=LOC105164834 PE=3 SV=1;63.04% [1317/2089];;;Uniprot (A0A6I9TGA6)|Interpro (A0A6I9TGA6);;;;
30269;SB2200252-RA transcript offset:0 AED:0.33 eAED:0.52 QI:0|0|0|1|0.5|0.55|9|0|847;827;Pre-mRNA-processing factor 8 OS=Salvia splendens OX=180675 GN=PRPF8 PE=4 SV=1;95.94% [2481/2586];;;Uniprot (A0A4D8YCV3)|Interpro (A0A4D8YCV3);;;;
30270;SB2200253-RA transcript offset:0 AED:0.42 eAED:0.66 QI:0|0|0|1|1|1|6|0|387;381;MPN domain-containing protein OS=Musa balbisiana OX=52838 GN=C4D60_Mb02t07110 PE=4 SV=1;96.62% [1143/1183];;;Uniprot (A0A4S8IB72)|Interpro (A0A4S8IB72);;;;
30271;SB2200254-RA transcript offset:0 AED:0.42 eAED:0.58 QI:0|0|0|1|1|1|5|0|470;441;pre-mRNA-processing-splicing factor 8A OS=Sesamum indicum OX=4182 GN=LOC105164478 PE=4 SV=1;92.13% [1323/1436];;;Uniprot (A0A6I9TKJ0)|Interpro (A0A6I9TKJ0);;;;
30273;SB2200259-RA transcript offset:249 AED:0.13 eAED:0.14 QI:249|0.75|0.6|1|0.5|0.4|5|0|502;454;Glycerol kinase OS=Salvia splendens OX=180675 GN=glpK PE=3 SV=1;76.22% [1362/1787];;;Uniprot (A0A4D8YMY7)|Interpro (A0A4D8YMY7);;;;
30274;SB2200260-RA transcript offset:158 AED:0.00 eAED:0.00 QI:158|0.85|0.62|1|0.42|0.5|8|319|765;719;H+-exporting diphosphatase OS=Salvia splendens OX=180675 GN=ppa PE=3 SV=1;76.46% [2157/2821];;;Uniprot (A0A4D8YAH8)|Interpro (A0A4D8YAH8);;;;
30275;SB2200261-RA transcript offset:0 AED:0.37 eAED:0.55 QI:0|0|0|0.5|1|1|4|0|310;153;CYTH domain-containing protein OS=Salvia splendens OX=180675 GN=Saspl_045898 PE=4 SV=1;48.42% [459/948];;;Uniprot (A0A4D8YF99)|Interpro (A0A4D8YF99);;;;
30276;SB2200263-RA transcript offset:1257 AED:0.11 eAED:0.11 QI:1257|0.94|0.88|0.94|0.05|0.27|18|0|620;452;F-box/LRR-repeat protein 14 isoform X1 OS=Sesamum indicum OX=4182 GN=LOC105158349 PE=4 SV=1;42.76% [1356/3171];;;Uniprot (A0A6I9SVC6)|Interpro (A0A6I9SVC6);;;;
30278;SB2200264-RA transcript offset:0 AED:0.39 eAED:0.54 QI:0|0|0|1|0.8|0.83|6|0|295;252;Uncharacterized protein OS=Salvia splendens OX=180675 GN=Saspl_025870 PE=4 SV=1;83.81% [756/902];;;Uniprot (A0A4D9AD96)|Interpro (A0A4D9AD96);;;;
30279;SB2200265-RA transcript offset:31 AED:0.19 eAED:0.62 QI:31|0|0|0.94|0.11|0.31|19|0|773;651;Uncharacterized protein OS=Salvia splendens OX=180675 GN=Saspl_047095 PE=4 SV=1;81.75% [1953/2389];;;Uniprot (A0A4D8YWS9)|Interpro (A0A4D8YWS9);;;;
30280;SB2200266-RA transcript offset:0 AED:0.25 eAED:0.25 QI:0|-1|0|1|-1|1|1|0|211;155;Uncharacterized protein OS=Salvia splendens OX=180675 GN=Saspl_025868 PE=4 SV=1;71.98% [465/646];;;Uniprot (A0A4D9B4V3)|Interpro (A0A4D9B4V3);;;;
30281;SB2200268-RA transcript offset:67 AED:0.27 eAED:0.27 QI:67|0.8|0.81|1|0.4|0.54|11|0|414;352;Uncharacterized protein OS=Salvia splendens OX=180675 GN=Saspl_025864 PE=4 SV=1;79.40% [1056/1330];;;Uniprot (A0A4D9ANK5)|Interpro (A0A4D9ANK5);;;;
30282;SB2200269-RA transcript offset:70 AED:0.00 eAED:0.00 QI:70|1|1|1|1|1|3|235|457;381;Acetylornithine transaminase OS=Sesamum indicum OX=4182 GN=LOC105164944 PE=3 SV=1;67.00% [1143/1706];;;Uniprot (A0A6I9TGQ4)|Interpro (A0A6I9TGQ4);;;;
30283;SB2200271-RA transcript offset:168 AED:0.25 eAED:0.25 QI:168|1|1|1|0.4|0.33|6|310|419;235;Small subunit ribosomal protein S15 OS=Salvia splendens OX=180675 GN=RP-S15 PE=3 SV=1;39.92% [705/1766];;;Uniprot (A0A4D8Z5P4)|Interpro (A0A4D8Z5P4);;;;
30284;SB2200273-RA transcript offset:0 AED:0.19 eAED:0.19 QI:0|0.44|0.2|0.9|0.55|0.7|10|236|607;511;H+-transporting atpase plant/fungi plasma membrane type putative OS=Ricinus communis OX=3988 GN=RCOM_0471160 PE=4 SV=1;73.21% [1533/2094];;;Uniprot (B9SMV3)|Interpro (B9SMV3);;;;
30285;SB2200267-RA transcript offset:79 AED:0.05 eAED:0.05 QI:79|1|0.66|1|0.5|0.66|3|969|558;432;Monocarboxylate transporter OS=Handroanthus impetiginosus OX=429701 GN=CDL12_23882 PE=3 SV=1;46.79% [1296/2770];;;Uniprot (A0A2G9GE80)|Interpro (A0A2G9GE80);;;;
30287;SB2200272-RA transcript offset:0 AED:0.26 eAED:0.29 QI:0|0|0|0.75|0.81|0.91|12|0|883;574;Cation_ATPase_N domain-containing protein Fragment OS=Lupinus albus OX=3870 GN=Lal_00010105 PE=4 SV=1;63.87% [1722/2696];;;Uniprot (A0A6A5LDI4)|Interpro (A0A6A5LDI4);;;;
30288;SB2200274-RA transcript offset:0 AED:0.15 eAED:0.16 QI:0|0|0|1|1|0.5|2|0|140;108;A0A2G9HMB7_9LAMI AP2/ERF domain-containing protein OS=Handroanthus impetiginosus OX=429701 GN=CDL12_08657 PE=4 SV=1;76.06% [324/426];GO:0003677 - DNA binding|GO:0003700 - DNA-binding transcription factor activity|GO:0005634 - nucleus|GO:0006952 - defense response;;Uniprot (A0A2G9HMB7)|Interpro (A0A2G9HMB7);;Int…
30289;SB2200276-RA transcript offset:67 AED:0.36 eAED:0.36 QI:67|0.42|0.5|1|0.14|0.37|8|38|301;131;Uncharacterized protein OS=Salvia splendens OX=180675 GN=Saspl_045883 PE=4 SV=1;38.27% [393/1027];;;Uniprot (A0A4D8YH46)|Interpro (A0A4D8YH46);;;;
30290;SB2200275-RA transcript offset:0 AED:0.08 eAED:0.08 QI:0|0|0|1|1|1|2|0|140;118;PPPDE domain-containing protein OS=Salvia splendens OX=180675 GN=Saspl_045884 PE=3 SV=1;83.10% [354/426];;;Uniprot (A0A4D8YCT7)|Interpro (A0A4D8YCT7);;;;
30291;SB2200277-RA transcript offset:245 AED:0.06 eAED:0.10 QI:245|0|0.33|1|0|0.33|3|0|318;250;PolyA-specific ribonuclease OS=Salvia splendens OX=180675 GN=CNOT7_8 PE=3 SV=1;61.37% [750/1222];;;Uniprot (A0A4D8YZC8)|Interpro (A0A4D8YZC8);;;;
30292;SB2200279-RA transcript offset:95 AED:0.00 eAED:0.00 QI:95|1|1|1|0.66|0.8|10|220|509;431;Seryl-tRNA synthetase OS=Sesamum indicum OX=4182 GN=LOC105165105 PE=4 SV=1;68.96% [1293/1875];;;Uniprot (A0A6I9TBU2)|Interpro (A0A6I9TBU2);;;;
30293;SB2200280-RA transcript offset:77 AED:0.15 eAED:0.15 QI:77|0.5|0.2|1|0.5|0.4|5|0|283;253;Cinnamoyl-CoA reductase OS=Salvia splendens OX=180675 GN=CCR PE=4 SV=1;80.40% [759/944];;;Uniprot (A0A4D8YF82)|Interpro (A0A4D8YF82);;;;
30294;SB2200281-RA transcript offset:0 AED:0.04 eAED:0.04 QI:0|0.33|0|1|0.33|0.25|4|0|279;214;Cinnamoyl-CoA reductase OS=Salvia splendens OX=180675 GN=CCR PE=4 SV=1;75.53% [642/850];;;Uniprot (A0A4D8YF82)|Interpro (A0A4D8YF82);;;;
30295;SB2200278-RA transcript offset:139 AED:0.07 eAED:0.07 QI:139|1|1|1|0|0|6|175|214;169;Uncharacterized protein OS=Erythranthe guttata OX=4155 GN=MIMGU_mgv1a013643mg PE=4 SV=1;52.05% [507/974];;;Uniprot (A0A022QBH6)|Interpro (A0A022QBH6);;;;
30297;SB2200283-RA transcript offset:0 AED:0.16 eAED:0.20 QI:0|0|0.16|0.83|0.4|0.5|6|221|255;171;Seryl-tRNA synthetase OS=Salvia splendens OX=180675 GN=SARS PE=4 SV=1;51.04% [513/1005];;;Uniprot (A0A4D8Z9P9)|Interpro (A0A4D8Z9P9);;;;
30299;SB2200286-RA transcript offset:74 AED:0.19 eAED:0.21 QI:74|0.25|0.2|0.8|1|1|5|0|189;163;Cinnamoyl-CoA reductase OS=Salvia splendens OX=180675 GN=CCR PE=4 SV=1;74.77% [489/654];;;Uniprot (A0A4D8YF82)|Interpro (A0A4D8YF82);;;;
30302;SB2200288-RA transcript offset:222 AED:0.18 eAED:0.18 QI:222|0.75|0.6|1|0.5|0.6|5|523|279;228;WRKY protein OS=Salvia miltiorrhiza OX=226208 GN=WRKY34 PE=2 SV=1;42.46% [684/1611];;;Uniprot (A0A0D5YA21)|Interpro (A0A0D5YA21);;;;
30304;SB2200291-RA transcript offset:0 AED:0.14 eAED:0.14 QI:0|-1|0|1|-1|1|1|0|703;535;Protein kinase domain-containing protein OS=Salvia splendens OX=180675 GN=Saspl_025847 PE=4 SV=1;74.76% [1605/2147];;;Uniprot (A0A4D9B4U0)|Interpro (A0A4D9B4U0);;;;
30305;SB2200289-RA transcript offset:501 AED:0.12 eAED:0.12 QI:501|1|1|1|0.25|0.4|5|213|393;321;DNA-3-methyladenine glycosylase I OS=Salvia splendens OX=180675 GN=tag PE=4 SV=1;49.97% [963/1927];;;Uniprot (A0A4D9AD78)|Interpro (A0A4D9AD78);;;;
30306;SB2200292-RA transcript offset:0 AED:0.00 eAED:0.01 QI:0|0|0|1|1|1|2|0|429;264;Hydroxycinnamoyltransferase 2 OS=Glechoma hederacea OX=28509 GN=hct2 PE=2 SV=1;60.41% [792/1311];;;Uniprot (W0UVQ0)|Interpro (W0UVQ0);;;;
30307;SB2200294-RA transcript offset:0 AED:0.45 eAED:0.45 QI:0|0|0|0.66|0.5|0.66|3|0|643;252;Hydroxycinnamoyltransferase 2 OS=Glechoma hederacea OX=28509 GN=hct2 PE=2 SV=1;38.49% [756/1964];;;Uniprot (W0UVQ0)|Interpro (W0UVQ0);;;;
30309;SB2200299-RA transcript offset:0 AED:0.04 eAED:0.04 QI:0|0|0|1|1|1|2|0|394;242;Rosmarinic acid synthase 3 OS=Salvia miltiorrhiza OX=226208 GN=RAS3 PE=2 SV=1;60.30% [726/1204];;;Uniprot (U3N965)|Interpro (U3N965);;;;
30310;SB2200295-RA transcript offset:0 AED:0.21 eAED:0.22 QI:0|0|0|0.5|1|1|2|0|274;169;Uncharacterized protein OS=Salvia splendens OX=180675 GN=Saspl_031678 PE=3 SV=1;60.50% [507/838];;;Uniprot (A0A4D8ZU22)|Interpro (A0A4D8ZU22);;;;
30312;SB2200293-RA transcript offset:0 AED:0.30 eAED:0.44 QI:0|0|0|1|0|0|2|0|399;235;Hydroxycinnamoyltransferase 2 OS=Glechoma hederacea OX=28509 GN=hct2 PE=2 SV=1;57.83% [705/1219];;;Uniprot (W0UVQ0)|Interpro (W0UVQ0);;;;
30314;SB2200300-RA transcript offset:0 AED:0.03 eAED:0.03 QI:0|0|0.5|1|1|1|2|153|411;376;Hydroxycinnamoyl transferase OS=Plectranthus scutellarioides OX=4142 GN=cbhct2 PE=1 SV=1;79.89% [1128/1412];;;Uniprot (E8ZAP2)|Interpro (E8ZAP2);;;;
30315;SB2200301-RA transcript offset:0 AED:0.04 eAED:0.04 QI:0|0|0.5|1|1|1|2|141|411;379;Hydroxycinnamoyl transferase OS=Plectranthus scutellarioides OX=4142 GN=cbhct2 PE=1 SV=1;81.27% [1137/1399];;;Uniprot (E8ZAP2)|Interpro (E8ZAP2);;;;
30316;SB2200302-RA transcript offset:0 AED:0.39 eAED:0.39 QI:0|0|0|0.5|1|1|2|0|125;101;Hydroxycinnamoyl transferase OS=Plectranthus scutellarioides OX=4142 GN=cbhct2 PE=1 SV=1;78.91% [303/384];;;Uniprot (E8ZAP2)|Interpro (E8ZAP2);;;;
30317;SB2200303-RA transcript offset:0 AED:0.20 eAED:0.20 QI:0|-1|0|1|-1|1|1|0|281;229;Hydroxycinnamoyl-CoA:shikimate hydroxycinnamoyltransferase 2 OS=Glechoma hederacea OX=28509 GN=hst2 PE=2 SV=1;79.88% [687/860];;;Uniprot (W0UVL9)|Interpro (W0UVL9);;;;
30318;SB2200304-RA transcript offset:0 AED:0.14 eAED:0.14 QI:0|0|0|1|1|1|2|0|405;343;Hydroxycinnamoyl transferase OS=Plectranthus scutellarioides OX=4142 GN=cbhct2 PE=1 SV=1;83.12% [1029/1238];;;Uniprot (E8ZAP2)|Interpro (E8ZAP2);;;;
30319;SB2200305-RA transcript offset:0 AED:0.01 eAED:0.01 QI:0|0|0|1|1|1|2|0|429;372;Hydroxycinnamoyl transferase OS=Plectranthus scutellarioides OX=4142 GN=cbhct2 PE=1 SV=1;85.13% [1116/1311];;;Uniprot (E8ZAP2)|Interpro (E8ZAP2);;;;
30320;SB2200306-RA transcript offset:22 AED:0.12 eAED:0.12 QI:22|1|0.91|1|0|0|12|293|432;395;CCR4-NOT transcription complex subunit 11 OS=Salvia splendens OX=180675 GN=Saspl_047111 PE=3 SV=1;72.26% [1185/1640];;;Uniprot (A0A4D8YUL5)|Interpro (A0A4D8YUL5);;;;
30321;SB2200307-RA transcript offset:0 AED:0.05 eAED:0.05 QI:0|0|0|0.33|1|1|3|0|713;573;heat shock 70 kDa protein OS=Sesamum indicum OX=4182 GN=LOC105165268 PE=3 SV=1;78.96% [1719/2177];;;Uniprot (A0A6I9THS8)|Interpro (A0A6I9THS8);;;;
30322;SB2200308-RA transcript offset:0 AED:0.35 eAED:0.35 QI:0|0|0|0.66|0|0.33|3|0|594;195;Phorbol-ester/DAG-type domain-containing protein OS=Handroanthus impetiginosus OX=429701 GN=CDL12_22280 PE=4 SV=1;32.30% [585/1811];;;Uniprot (A0A2G9GIR5)|Interpro (A0A2G9GIR5);;;;
30323;SB2200309-RA transcript offset:0 AED:0.11 eAED:0.12 QI:0|0|0|0.5|1|1|2|0|378;233;MEKK OS=Handroanthus impetiginosus OX=429701 GN=CDL12_27444 PE=3 SV=1;60.52% [699/1155];;;Uniprot (A0A2G9G411)|Interpro (A0A2G9G411);;;;
30324;SB2200310-RA transcript offset:113 AED:0.05 eAED:0.05 QI:113|1|1|1|0.83|0.85|7|135|246;237;Proteasome subunit beta OS=Salvia splendens OX=180675 GN=PSMB4 PE=3 SV=1;70.75% [711/1005];;;Uniprot (A0A4D8YF70)|Interpro (A0A4D8YF70);;;;
30325;SB2200311-RA transcript offset:243 AED:0.00 eAED:0.00 QI:243|1|1|1|1|1|3|215|210;178;Uncharacterized protein OS=Salvia splendens OX=180675 GN=Saspl_045866 PE=4 SV=1;48.15% [534/1109];;;Uniprot (A0A4D8YSV6)|Interpro (A0A4D8YSV6);;;;
30326;SB2200314-RA transcript offset:358 AED:0.00 eAED:0.00 QI:358|1|1|1|0|0|2|214|459;370;Peptidase A1 domain-containing protein OS=Salvia splendens OX=180675 GN=Saspl_025836 PE=3 SV=1;55.95% [1110/1984];;;Uniprot (A0A4D9ACC1)|Interpro (A0A4D9ACC1);;;;
30327;SB2200317-RA transcript offset:185 AED:0.04 eAED:0.04 QI:185|0.83|0.85|1|0.5|0.71|7|220|305;167;AP2-like factor ANT lineage OS=Salvia splendens OX=180675 GN=OVM PE=4 SV=1;37.25% [501/1345];;;Uniprot (A0A4D9AD00)|Interpro (A0A4D9AD00);;;;
30328;SB2200318-RA transcript offset:130 AED:0.01 eAED:0.01 QI:130|1|1|1|0.5|0.6|5|180|302;273;uncharacterized protein LOC105165352 isoform X1 OS=Sesamum indicum OX=4182 GN=LOC105165352 PE=4 SV=1;66.10% [819/1239];;;Uniprot (A0A6I9TFF4)|Interpro (A0A6I9TFF4);;;;
30329;SB2200319-RA transcript offset:0 AED:0.07 eAED:0.07 QI:0|0.4|0|1|0|0|6|0|395;312;RHOMBOID-like protein OS=Salvia splendens OX=180675 GN=Saspl_025831 PE=3 SV=1;77.55% [936/1207];;;Uniprot (A0A4D9AJK5)|Interpro (A0A4D9AJK5);;;;
30330;SB2200313-RA transcript offset:0 AED:0.04 eAED:0.04 QI:0|1|0.6|1|1|1|5|0|334;281;uncharacterized protein LOC105165312 OS=Sesamum indicum OX=4182 GN=LOC105165312 PE=4 SV=1;82.81% [843/1018];;;Uniprot (A0A6I9TFC5)|Interpro (A0A6I9TFC5);;;;
30332;SB2200316-RA transcript offset:158 AED:0.27 eAED:0.29 QI:158|0.5|0.57|1|0.66|0.57|7|0|188;108;Uncharacterized protein OS=Salvia splendens OX=180675 GN=Saspl_043777 PE=3 SV=1;43.96% [324/737];;;Uniprot (A0A4D8Z536)|Interpro (A0A4D8Z536);;;;
30334;SB2200322-RA transcript offset:678 AED:0.03 eAED:0.03 QI:678|1|1|1|0.3|0.27|11|245|622;509;Uncharacterized protein OS=Salvia splendens OX=180675 GN=Saspl_025827 PE=3 SV=1;53.81% [1527/2838];;;Uniprot (A0A4D9B4S2)|Interpro (A0A4D9B4S2);;;;
30335;SB2200323-RA transcript offset:0 AED:0.27 eAED:0.35 QI:0|-1|0|1|-1|1|1|0|330;119;FAS1 domain-containing protein OS=Salvia splendens OX=180675 GN=Saspl_025826 PE=3 SV=1;35.38% [357/1009];;;Uniprot (A0A4D9ACB1)|Interpro (A0A4D9ACB1);;;;
30337;SB2200321-RA transcript offset:184 AED:0.15 eAED:0.15 QI:184|0.90|0.91|1|0.72|0.83|12|196|364;311;Ubiquitin receptor RAD23 OS=Salvia splendens OX=180675 GN=RAD23 PE=3 SV=1;62.24% [933/1499];;;Uniprot (A0A4D8ZNL3)|Interpro (A0A4D8ZNL3);;;;
30338;SB2200325-RA transcript offset:0 AED:0.29 eAED:0.34 QI:0|0|0|1|0|0|3|0|480;328;Uncharacterized protein OS=Salvia splendens OX=180675 GN=Saspl_051387 PE=4 SV=1;67.08% [984/1467];;;Uniprot (A0A4D8Y4C8)|Interpro (A0A4D8Y4C8);;;;
30339;SB2200324-RA transcript offset:0 AED:0.31 eAED:0.35 QI:0|0|0|1|0|0|2|0|156;93;Uncharacterized protein;58.37% [279/478];;;Uniprot (A0A8X8VU83)|Interpro (A0A8X8VU83);;;EMBL (PNBA02001071);
30340;SB2200328-RA transcript offset:0 AED:0.39 eAED:0.39 QI:0|0|0|0.8|0.25|0.6|5|0|319;186;Ferric reductase NADH/NADPH oxidase OS=Handroanthus impetiginosus OX=429701 GN=CDL12_09744 PE=3 SV=1;57.23% [558/975];;;Uniprot (A0A2G9HJ85)|Interpro (A0A2G9HJ85);;;;
30341;SB2200330-RA transcript offset:0 AED:0.37 eAED:0.37 QI:0|0|0|1|0|0.5|2|0|231;195;Respiratory burst oxidase OS=Salvia splendens OX=180675 GN=RBOH PE=4 SV=1;82.74% [585/707];;;Uniprot (A0A4D8ZEK8)|Interpro (A0A4D8ZEK8);;;;
30342;SB2200333-RA transcript offset:0 AED:0.27 eAED:0.27 QI:0|0|0|0.87|0|0.12|8|0|439;377;Whitefly-induced gp91-phox OS=Dorcoceras hygrometricum OX=472368 GN=F511_12535 PE=3 SV=1;84.34% [1131/1341];;;Uniprot (A0A2Z7DDG6)|Interpro (A0A2Z7DDG6);;;;
30343;SB2200336-RA transcript offset:0 AED:0.05 eAED:0.06 QI:0|0|0|1|0.66|0.68|16|0|987;899;Ribonuclease OS=Salvia splendens OX=180675 GN=Saspl_046501 PE=4 SV=1;89.51% [2697/3013];;;Uniprot (A0A4D8ZAA2)|Interpro (A0A4D8ZAA2);;;;
30344;SB2200326-RA transcript offset:20 AED:0.18 eAED:0.18 QI:20|0|0.5|0.5|1|1|2|0|280;175;E3 ubiquitin-protein ligase RNF144 OS=Salvia splendens OX=180675 GN=RNF144 PE=3 SV=1;59.86% [525/877];;;Uniprot (A0A4D9AJJ4)|Interpro (A0A4D9AJJ4);;;;
30345;SB2200327-RA transcript offset:0 AED:0.08 eAED:0.08 QI:0|0.33|0.5|1|1|1|4|250|456;385;4-coumarate--CoA ligase OS=Salvia splendens OX=180675 GN=Saspl_021593 PE=4 SV=1;70.08% [1155/1648];;;Uniprot (A0A4D9A546)|Interpro (A0A4D9A546);;;;
30346;SB2200334-RA transcript offset:153 AED:0.17 eAED:0.17 QI:153|0.66|0.85|1|0|0.28|7|143|439;309;Uncharacterized protein OS=Salvia splendens OX=180675 GN=Saspl_046499 PE=4 SV=1;56.46% [927/1642];;;Uniprot (A0A4D8Z0F7)|Interpro (A0A4D8Z0F7);;;;
30347;SB2200335-RA transcript offset:35 AED:0.28 eAED:0.28 QI:35|0.57|0.62|0.87|0.42|0.5|8|0|391;167;uncharacterized protein LOC113739103 OS=Coffea arabica OX=13443 GN=LOC113739103 PE=4 SV=1;40.70% [501/1231];;;Uniprot (A0A6P6X3H4)|Interpro (A0A6P6X3H4);;;;
30348;SB2200337-RA transcript offset:145 AED:0.02 eAED:0.02 QI:145|0.6|0.33|1|0.6|0.83|6|282|536;423;Calnexin OS=Salvia splendens OX=180675 GN=CANX PE=3 SV=1;61.27% [1269/2071];;;Uniprot (A0A4D8Y457)|Interpro (A0A4D8Y457);;;;
30349;SB2200331-RA transcript offset:0 AED:0.39 eAED:0.39 QI:0|0|0|1|0|0|2|0|249;181;Uncharacterized protein OS=Erythranthe guttata OX=4155 GN=MIMGU_mgv1a002672mg PE=3 SV=1;71.26% [543/762];;;Uniprot (A0A022Q3H4)|Interpro (A0A022Q3H4);;;;
30350;SB2200329-RA transcript offset:0 AED:0.43 eAED:0.43 QI:0|0|0|0.8|0|0|5|0|240;189;Ferric reductase NADH/NADPH oxidase OS=Handroanthus impetiginosus OX=429701 GN=CDL12_09744 PE=3 SV=1;77.14% [567/735];;;Uniprot (A0A2G9HJ85)|Interpro (A0A2G9HJ85);;;;
30351;SB2200332-RA transcript offset:0 AED:0.44 eAED:0.44 QI:0|0|0|0.66|0|0|3|0|164;132;Ferric reductase NADH/NADPH oxidase OS=Handroanthus impetiginosus OX=429701 GN=CDL12_09744 PE=3 SV=1;78.73% [396/503];;;Uniprot (A0A2G9HJ85)|Interpro (A0A2G9HJ85);;;;
30353;SB2200342-RA transcript offset:0 AED:0.16 eAED:0.16 QI:0|0.5|0.4|0.8|0.5|0.8|5|392|265;183;CRAL-TRIO domain-containing protein OS=Salvia splendens OX=180675 GN=Saspl_021587 PE=4 SV=1;45.41% [549/1209];;;Uniprot (A0A4D9A6N7)|Interpro (A0A4D9A6N7);;;;
30354;SB2200338-RA transcript offset:0 AED:0.01 eAED:0.03 QI:0|0.66|0.5|1|0.33|0.25|4|351|488;448;Solute carrier family 25 Mitochondrial phosphate transporter member 23/24/25/41 OS=Salvia splendens OX=180675 GN=SLC25A23S PE=3 SV=1;72.73% [1344/1848];;;Uniprot (A0A4D8YSM6)|Interpro (A0A4D8YSM6);;;;
30355;SB2200339-RA transcript offset:0 AED:0.09 eAED:0.27 QI:0|0.5|0.4|1|1|1|5|317|372;230;Uncharacterized protein OS=Salvia splendens OX=180675 GN=Saspl_021576 PE=4 SV=1;47.29% [690/1459];;;Uniprot (A0A4D9AJH4)|Interpro (A0A4D9AJH4);;;;
30356;SB2200341-RA transcript offset:440 AED:0.02 eAED:0.02 QI:440|1|1|1|0.66|0.75|4|242|416;395;probable beta-14-xylosyltransferase IRX10L OS=Sesamum indicum OX=4182 GN=LOC105165533 PE=3 SV=1;60.31% [1185/1965];;;Uniprot (A0A6I9TIQ8)|Interpro (A0A6I9TIQ8);;;;
30357;SB2200343-RA transcript offset:0 AED:0.12 eAED:0.12 QI:0|0.77|0.4|1|0.33|0.3|10|100|588;465;Diadenosine tetraphosphate synthetase OS=Sesamum indicum OX=4182 GN=LOC105158290 PE=3 SV=1;73.50% [1395/1898];;;Uniprot (A0A6I9SSP1)|Interpro (A0A6I9SSP1);;;;
30358;SB2200344-RA transcript offset:0 AED:0.30 eAED:0.31 QI:0|0|0|0.33|1|1|3|0|219;151;A0A022Q1S4_ERYGU Floricaula/leafy-like transcription factor OS=Erythranthe guttata OX=4155 GN=MIMGU_mgv1a007513mg PE=3 SV=1;67.61% [453/670];GO:0003677 - DNA binding|GO:0005634 - nucleus|GO:0006355 - regulation of DNA-templated transcription;;Uniprot (A0A022Q1S4)|Interpro (A0A022Q1S4);KEGG (egt:105976087)|KEGG…
30360;SB2200345-RA transcript offset:0 AED:0.16 eAED:0.16 QI:0|0.71|0.62|1|0.57|0.75|8|288|570;514;Diadenosine tetraphosphate synthetase OS=Sesamum indicum OX=4182 GN=LOC105158290 PE=3 SV=1;75.81% [1542/2034];;;Uniprot (A0A6I9SSP1)|Interpro (A0A6I9SSP1);;;;
30361;SB2200346-RA transcript offset:150 AED:0.02 eAED:0.02 QI:150|1|1|1|0.35|0.52|21|87|1044;382;DEMETER-like DNA glycosylase OS=Salvia miltiorrhiza OX=226208 GN=DML6 PE=3 SV=1;33.43% [1146/3428];;;Uniprot (A0A2S0NIY4)|Interpro (A0A2S0NIY4);;;;
30363;SB2200349-RA transcript offset:0 AED:0.06 eAED:0.11 QI:0|0.93|0.93|1|0.13|0.37|16|569|572;486;protein BONZAI 1 OS=Sesamum indicum OX=4182 GN=LOC105165599 PE=3 SV=1;62.68% [1458/2326];;;Uniprot (A0A6I9TIY0)|Interpro (A0A6I9TIY0);;;;
30364;SB2200352-RA transcript offset:0 AED:0.30 eAED:0.30 QI:0|0|0|0.5|1|1|2|0|312;195;trihelix transcription factor ASR3-like OS=Sesamum indicum OX=4182 GN=LOC105165627 PE=4 SV=1;61.32% [585/954];;;Uniprot (A0A6I9TPG6)|Interpro (A0A6I9TPG6);;;;
30365;SB2200355-RA transcript offset:292 AED:0.09 eAED:0.09 QI:292|0.73|0.83|1|0.26|0.45|24|214|787;699;Alpha-mannosidase OS=Salvia splendens OX=180675 GN=SRP68 PE=3 SV=1;71.89% [2097/2917];;;Uniprot (A0A4D8XTM4)|Interpro (A0A4D8XTM4);;;;
30366;SB2200356-RA transcript offset:237 AED:0.00 eAED:0.00 QI:237|1|1|1|0.58|0.53|13|310|601;534;Signal recognition particle subunit SRP68 OS=Sesamum indicum OX=4182 GN=LOC105165654 PE=3 SV=1;66.97% [1602/2392];;;Uniprot (A0A6I9TGB4)|Interpro (A0A6I9TGB4);;;;
30367;SB2200350-RA transcript offset:210 AED:0.15 eAED:0.15 QI:210|0.78|0.7|0.95|0.31|0.4|20|0|662;592;TFIID1 protein OS=Tectona grandis OX=41396 GN=TFIID1 PE=2 SV=1;79.46% [1776/2235];;;Uniprot (A0A2Z4K4U3)|Interpro (A0A2Z4K4U3);;;;
30368;SB2200351-RA transcript offset:185 AED:0.08 eAED:0.08 QI:185|1|1|1|0.33|0.25|4|407|134;117;Uncharacterized protein OS=Erythranthe guttata OX=4155 GN=MIMGU_mgv1a016064mg PE=3 SV=1;34.65% [351/1013];;;Uniprot (A0A022QDG1)|Interpro (A0A022QDG1);;;;
30369;SB2200353-RA transcript offset:0 AED:0.13 eAED:0.13 QI:0|0.5|0.33|0.66|0.5|0.33|3|0|385;263;Methyltransferase OS=Handroanthus impetiginosus OX=429701 GN=CDL12_11537 PE=4 SV=1;67.03% [789/1177];;;Uniprot (A0A2G9HE95)|Interpro (A0A2G9HE95);;;;
30371;SB2200357-RA transcript offset:303 AED:0.12 eAED:0.12 QI:303|0.64|0.46|0.93|0.57|0.73|15|0|826;693;Auxin response factor OS=Salvia miltiorrhiza OX=226208 GN=ARF PE=3 SV=1;73.46% [2079/2830];;;Uniprot (A0A191T8S6)|Interpro (A0A191T8S6);;;;
30372;SB2200358-RA transcript offset:16 AED:0.04 eAED:0.04 QI:16|0|0|1|1|0.88|9|0|928;902;ATP-dependent Clp protease ATP-binding subunit ClpC OS=Salvia splendens OX=180675 GN=clpC PE=3 SV=1;95.08% [2706/2846];;;Uniprot (A0A4D9AD20)|Interpro (A0A4D9AD20);;;;
30373;SB2200359-RA transcript offset:71 AED:0.04 eAED:0.04 QI:71|1|1|1|0.09|0.08|12|410|356;327;Glutamine synthetase OS=Sesamum indicum OX=4182 GN=LOC105165713 PE=3 SV=1;62.21% [981/1577];;;Uniprot (A0A6I9TEG8)|Interpro (A0A6I9TEG8);;;;
30374;SB2200361-RA transcript offset:311 AED:0.05 eAED:0.05 QI:311|1|1|1|0.75|0.8|5|529|207;170;Nudix hydrolase domain-containing protein OS=Salvia splendens OX=180675 GN=Saspl_021573 PE=4 SV=1;34.27% [510/1488];;;Uniprot (A0A4D9A521)|Interpro (A0A4D9A521);;;;
30375;SB2200360-RA transcript offset:0 AED:0.08 eAED:0.20 QI:0|0|0|0.81|0.30|0.48|27|0|1303;1095;Uncharacterized protein OS=Salvia splendens OX=180675 GN=Saspl_021575 PE=4 SV=1;82.60% [3285/3977];;;Uniprot (A0A4D8ZTT1)|Interpro (A0A4D8ZTT1);;;;
30377;SB2200363-RA transcript offset:0 AED:0.30 eAED:0.30 QI:0|0.4|0.16|0.5|0.4|0.66|6|0|205;147;cell division cycle-associated 7-like protein isoform X1 OS=Sesamum indicum OX=4182 GN=LOC105165735 PE=4 SV=1;70.22% [441/628];;;Uniprot (A0A6I9TPW9)|Interpro (A0A6I9TPW9);;;;
30378;SB2200364-RA transcript offset:76 AED:0.09 eAED:0.09 QI:76|0.88|0.8|1|0.22|0.2|10|679|445;326;Molecular chaperone DnaJ OS=Salvia splendens OX=180675 GN=dnaJ PE=3 SV=1;45.98% [978/2127];;;Uniprot (A0A4D8ZVY0)|Interpro (A0A4D8ZVY0);;;;
30379;SB2200365-RA transcript offset:0 AED:0.22 eAED:0.26 QI:0|0|0|1|0|0.25|4|0|610;474;probable inactive receptor kinase At1g48480 OS=Sesamum indicum OX=4182 GN=LOC105165759 PE=4 SV=1;76.45% [1422/1860];;;Uniprot (A0A6I9TQ01)|Interpro (A0A6I9TQ01);;;;
30380;SB2200369-RA transcript offset:0 AED:0.25 eAED:0.29 QI:0|0.57|0.87|1|0.28|0.25|8|174|291;242;GDT1 family protein OS=Salvia splendens OX=180675 GN=Saspl_000915 PE=3 SV=1;68.04% [726/1067];;;Uniprot (A0A4D8XTN4)|Interpro (A0A4D8XTN4);;;;
30381;SB2200366-RA transcript offset:0 AED:0.20 eAED:0.31 QI:0|0|0|0.82|0.5|0.64|17|0|1298;1122;Uncharacterized protein OS=Salvia splendens OX=180675 GN=Saspl_021570 PE=4 SV=1;84.98% [3366/3961];;;Uniprot (A0A4D9A2B2)|Interpro (A0A4D9A2B2);;;;
30382;SB2200367-RA transcript offset:272 AED:0.00 eAED:0.00 QI:272|1|1|1|1|1|3|111|432;291;protein SHOOT GRAVITROPISM 5-like OS=Sesamum indicum OX=4182 GN=LOC105158199 PE=4 SV=1;51.05% [873/1710];;;Uniprot (A0A6I9SRV1)|Interpro (A0A6I9SRV1);;;;
30383;SB2200368-RA transcript offset:0 AED:0.26 eAED:0.34 QI:0|0|0|0.25|1|1|4|0|344;223;Uncharacterized protein OS=Handroanthus impetiginosus OX=429701 GN=CDL12_07629 PE=3 SV=1;63.59% [669/1052];;;Uniprot (A0A2G9HQ94)|Interpro (A0A2G9HQ94);;;;
30384;SB2200370-RA transcript offset:694 AED:0.19 eAED:0.19 QI:694|0.82|0.83|1|0.35|0.44|18|285|421;446;Uncharacterized protein OS=Salvia splendens OX=180675 GN=Saspl_025790 PE=4 SV=1;58.63% [1338/2282];;;Uniprot (A0A4D9AJG4)|Interpro (A0A4D9AJG4);;;;
30385;SB2200371-RA transcript offset:402 AED:0.20 eAED:0.21 QI:402|0.62|0.77|1|0.87|0.77|9|211|412;299;Lysophospholipase OS=Handroanthus impetiginosus OX=429701 GN=CDL12_21206 PE=4 SV=1;47.66% [897/1882];;;Uniprot (A0A2G9GM06)|Interpro (A0A2G9GM06);;;;
30386;SB2200374-RA transcript offset:64 AED:0.01 eAED:0.01 QI:64|0.82|0.83|1|0.41|0.61|18|284|1166;976;regulator of nonsense transcripts UPF2 isoform X2 OS=Sesamum indicum OX=4182 GN=LOC105165822 PE=4 SV=1;74.83% [2928/3913];;;Uniprot (A0A6I9TE74)|Interpro (A0A6I9TE74);;;;
30387;SB2200372-RA transcript offset:0 AED:0.12 eAED:0.42 QI:0|0|0|0.85|0|0|7|0|240;193;Purple acid phosphatase OS=Sesamum indicum OX=4182 GN=LOC105165805 PE=3 SV=1;78.78% [579/735];;;Uniprot (A0A6I9TQ60)|Interpro (A0A6I9TQ60);;;;
30389;SB2200378-RA transcript offset:355 AED:0.05 eAED:0.05 QI:355|0.8|0.83|1|0.2|0.5|6|282|350;285;Solute carrier family 25 Mitochondrial phosphate transporter member 3 OS=Salvia splendens OX=180675 GN=SLC25A3 PE=3 SV=1;49.77% [855/1718];;;Uniprot (A0A4D8Y909)|Interpro (A0A4D8Y909);;;;
30390;SB2200379-RA transcript offset:27 AED:0.05 eAED:0.05 QI:27|0.66|0.75|1|0.33|0.25|4|0|185;136;Basic helix-loop-helix transcription factor;69.04% [408/591];GO:0005634 - nucleus|GO:0006355 - regulation of DNA-templated transcription|GO:0046983 - protein dimerization activity;;Uniprot (A0A0H3YB18)|Interpro (A0A0H3YB18);;Interpro (IPR011598)|Interpro (IPR024097)|Interpro (IPR036638)|Pfam (PF0001…
30391;SB2200375-RA transcript offset:168 AED:0.30 eAED:0.30 QI:168|1|1|1|0.33|0.5|4|209|129;104;Endoplasmic reticulum transmembrane protein OS=Salvia splendens OX=180675 GN=Saspl_021566 PE=3 SV=1;40.05% [312/779];;;Uniprot (A0A4D9A6M2)|Interpro (A0A4D9A6M2);;;;
30392;SB2200376-RA transcript offset:0 AED:0.01 eAED:0.02 QI:0|1|0.5|1|0|0.5|2|0|1204;942;Transcriptional repressor NF-X1 OS=Salvia splendens OX=180675 GN=NFX1 PE=3 SV=1;76.90% [2826/3675];;;Uniprot (A0A4D9AJG2)|Interpro (A0A4D9AJG2);;;;
30393;SB2200377-RA transcript offset:0 AED:0.01 eAED:0.28 QI:0|0|0|1|0.45|0.65|23|0|800;707;protein transport protein Sec24-like At4g32640 OS=Sesamum indicum OX=4182 GN=LOC105165877 PE=3 SV=1;86.82% [2121/2443];;;Uniprot (A0A6I9TJV1)|Interpro (A0A6I9TJV1);;;;
30394;SB2200380-RA transcript offset:217 AED:0.00 eAED:0.00 QI:217|1|1|1|0.5|0.72|11|281|376;345;V-type proton ATPase subunit C OS=Salvia splendens OX=180675 GN=ATPeV1C PE=3 SV=1;62.50% [1035/1656];;;Uniprot (A0A4D9A515)|Interpro (A0A4D9A515);;;;
30395;SB2200384-RA transcript offset:203 AED:0.09 eAED:0.09 QI:203|0.14|0.12|0.87|0|0.37|8|0|594;499;Cyclin-dependent kinase 12/13 OS=Salvia splendens OX=180675 GN=CDK12_13 PE=4 SV=1;74.07% [1497/2021];;;Uniprot (A0A4D9AJF1)|Interpro (A0A4D9AJF1);;;;
30396;SB2200381-RA transcript offset:203 AED:0.13 eAED:0.13 QI:203|0.75|0.69|0.92|0.41|0.69|13|0|451;410;Serine C-palmitoyltransferase OS=Sesamum indicum OX=4182 GN=LOC105165910 PE=3 SV=1;77.65% [1230/1584];;;Uniprot (A0A6I9TQC8)|Interpro (A0A6I9TQC8);;;;
30397;SB2200382-RA transcript offset:87 AED:0.00 eAED:0.00 QI:87|0.75|0.8|1|0.25|0.6|5|150|191;144;Translocon-associated protein subunit beta OS=Salvia splendens OX=180675 GN=SSR2 PE=4 SV=1;52.30% [432/826];;;Uniprot (A0A4D9AUF2)|Interpro (A0A4D9AUF2);;;;
30398;SB2200383-RA transcript offset:0 AED:0.05 eAED:0.06 QI:0|0|0|1|0|0|5|0|189;179;E2 ubiquitin-conjugating enzyme OS=Sesamum indicum OX=4182 GN=LOC105165950 PE=3 SV=1;92.75% [537/579];;;Uniprot (A0A6I9TF34)|Interpro (A0A6I9TF34);;;;
30400;SB2200385-RA transcript offset:129 AED:0.04 eAED:0.04 QI:129|0.92|0.92|1|0.69|0.70|27|367|948;857;Valyl-tRNA synthetase OS=Salvia splendens OX=180675 GN=VARS PE=3 SV=1;75.66% [2571/3398];;;Uniprot (A0A4D8ZIY5)|Interpro (A0A4D8ZIY5);;;;
30401;SB2200386-RA transcript offset:225 AED:0.04 eAED:0.04 QI:225|1|0.93|1|0.57|0.6|15|318|365;341;Pyruvate dehydrogenase E1 component subunit beta OS=Erythranthe guttata OX=4155 GN=MIMGU_mgv1a008776mg PE=4 SV=1;61.33% [1023/1668];;;Uniprot (A0A022RR87)|Interpro (A0A022RR87);;;;
30402;SB2200387-RA transcript offset:47 AED:0.03 eAED:0.03 QI:47|1|1|1|1|1|3|79|209;144;NAC domain-containing protein OS=Salvia splendens OX=180675 GN=Saspl_021553 PE=4 SV=1;56.25% [432/768];;;Uniprot (A0A4D8ZWT5)|Interpro (A0A4D8ZWT5);;;;
30403;SB2200388-RA transcript offset:111 AED:0.04 eAED:0.04 QI:111|0.5|0.33|1|0|0.66|3|0|191;109;NAC domain-containing protein 83 OS=Sesamum indicum OX=4182 GN=LOC105165979 PE=4 SV=1;47.05% [327/695];;;Uniprot (A0A6I9TEH4)|Interpro (A0A6I9TEH4);;;;
30404;SB2200390-RA transcript offset:356 AED:0.04 eAED:0.04 QI:356|0.75|0.4|1|0.25|0.4|5|0|366;296;S-acyltransferase OS=Salvia splendens OX=180675 GN=Saspl_025773 PE=3 SV=1;59.96% [888/1481];;;Uniprot (A0A4D9ANB0)|Interpro (A0A4D9ANB0);;;;
30405;SB2200393-RA transcript offset:0 AED:0.45 eAED:0.45 QI:0|0|0|1|0|0.16|6|0|276;204;Bidirectional sugar transporter SWEET OS=Salvia splendens OX=180675 GN=SLC50A PE=3 SV=1;72.51% [612/844];;;Uniprot (A0A4D9AJE3)|Interpro (A0A4D9AJE3);;;;
30406;SB2200395-RA transcript offset:0 AED:0.15 eAED:0.15 QI:0|0|0|1|0.4|0.66|6|0|258;201;Bidirectional sugar transporter SWEET OS=Salvia splendens OX=180675 GN=SLC50A PE=3 SV=1;76.43% [603/789];;;Uniprot (A0A4D9AFP1)|Interpro (A0A4D9AFP1);;;;
30407;SB2200394-RA transcript offset:173 AED:0.00 eAED:0.00 QI:173|1|1|1|0.75|0.6|5|394|151;135;thioredoxin-like protein 4B OS=Sesamum indicum OX=4182 GN=LOC105163502 PE=3 SV=1;38.94% [405/1040];;;Uniprot (A0A6I9T7P7)|Interpro (A0A6I9T7P7);;;;
30408;SB2200396-RA transcript offset:30 AED:0.10 eAED:0.10 QI:30|1|1|1|0.25|0.38|13|933|387;319;Pseudouridine synthase OS=Handroanthus impetiginosus OX=429701 GN=CDL12_14785 PE=3 SV=1;44.26% [957/2162];;;Uniprot (A0A2G9H514)|Interpro (A0A2G9H514);;;;
30409;SB2200392-RA transcript offset:0 AED:0.45 eAED:0.45 QI:0|0|0|1|0|0|6|0|276;189;Bidirectional sugar transporter SWEET OS=Salvia splendens OX=180675 GN=SLC50A PE=3 SV=1;67.18% [567/844];;;Uniprot (A0A4D9AB69)|Interpro (A0A4D9AB69);;;;
30410;SB2200391-RA transcript offset:0 AED:0.48 eAED:0.49 QI:0|0|0|1|0|0|5|0|263;192;Bidirectional sugar transporter SWEET OS=Salvia splendens OX=180675 GN=SLC50A PE=3 SV=1;71.82% [576/802];;;Uniprot (A0A4D9B944)|Interpro (A0A4D9B944);;;;
30411;SB2200397-RA transcript offset:23 AED:0.00 eAED:0.00 QI:23|1|1|1|1|1|2|181|359;221;Uncharacterized protein OS=Salvia splendens OX=180675 GN=Saspl_021547 PE=3 SV=1;50.80% [663/1305];;;Uniprot (A0A4D8ZUN7)|Interpro (A0A4D8ZUN7);;;;
30412;SB2200398-RA transcript offset:228 AED:0.17 eAED:0.29 QI:228|0.33|0.25|1|0|0.25|4|0|300;156;protein DOWNY MILDEW RESISTANCE 6 isoform X1 OS=Sesamum indicum OX=4182 GN=LOC105166064 PE=3 SV=1;40.73% [468/1149];;;Uniprot (A0A6I9TKE6)|Interpro (A0A6I9TKE6);;;;
30414;SB2200401-RA transcript offset:489 AED:0.05 eAED:0.05 QI:489|1|1|1|0.16|0.10|19|0|779;681;Serine/threonine-protein kinase CTR1 OS=Salvia splendens OX=180675 GN=CTR1 PE=4 SV=1;71.04% [2043/2876];;;Uniprot (A0A4D8YWQ6)|Interpro (A0A4D8YWQ6);;;;
30415;SB2200402-RA transcript offset:0 AED:0.47 eAED:1.00 QI:0|0|0|0.5|1|1|2|0|192;153;Peroxin-7 OS=Salvia splendens OX=180675 GN=PEX7 PE=4 SV=1;78.06% [459/588];;;Uniprot (A0A4D9ARW7)|Interpro (A0A4D9ARW7);;;;
30416;SB2200403-RA transcript offset:0 AED:0.16 eAED:0.19 QI:0|-1|0|1|-1|1|1|0|166;136;Uncharacterized protein;80.16% [408/509];;;Uniprot (A0A8X8XML2)|Interpro (A0A8X8XML2);;;EMBL (PNBA02000008);
30417;SB2200404-RA transcript offset:293 AED:0.11 eAED:0.13 QI:293|0|0.5|1|1|1|2|0|308;249;Uncharacterized protein OS=Salvia splendens OX=180675 GN=Saspl_044047 PE=4 SV=1;60.24% [747/1240];;;Uniprot (A0A4D8YH69)|Interpro (A0A4D8YH69);;;;
30418;SB2200400-RA transcript offset:0 AED:0.44 eAED:0.44 QI:0|0.46|0.35|0.64|0.69|0.78|14|0|798;121;DNA ligase 1 OS=Sesamum indicum OX=4182 GN=LOC105166074 PE=4 SV=1;14.90% [363/2436];;;Uniprot (A0A6I9THP8)|Interpro (A0A6I9THP8);;;;
30419;SB2200405-RA transcript offset:0 AED:0.16 eAED:0.16 QI:0|0|0|0.66|0|0|3|0|183;136;ALOG domain-containing protein OS=Erythranthe guttata OX=4155 GN=MIMGU_mgv1a022457mg PE=3 SV=1;72.73% [408/561];;;Uniprot (A0A022QKH5)|Interpro (A0A022QKH5);;;;
30420;SB2200406-RA transcript offset:502 AED:0.21 eAED:0.21 QI:502|0.76|0.71|1|0.07|0.21|14|0|568;352;DUF676 domain-containing protein OS=Salvia splendens OX=180675 GN=Saspl_014165 PE=4 SV=1;47.04% [1056/2245];;;Uniprot (A0A4D9B5Q3)|Interpro (A0A4D9B5Q3);;;;
30421;SB2200409-RA transcript offset:32 AED:0.00 eAED:0.00 QI:32|1|1|1|1|1|2|200|425;298;Ubiquitin--protein ligase OS=Handroanthus impetiginosus OX=429701 GN=CDL12_07737 PE=4 SV=1;58.24% [894/1535];;;Uniprot (A0A2G9HQK7)|Interpro (A0A2G9HQK7);;;;
30422;SB2200410-RA transcript offset:0 AED:0.07 eAED:0.09 QI:0|0|0|0.5|1|1|2|0|421;271;RNA-binding protein musashi/mRNA cleavage and polyadenylation factor I complex subunit HRP1 OS=Handroanthus impetiginosus OX=429701 GN=CDL12_08489 PE=4 SV=1;63.17% [813/1287];;;Uniprot (A0A2G9HMS5)|Interpro (A0A2G9HMS5);;;;
30423;SB2200412-RA transcript offset:0 AED:0.03 eAED:0.03 QI:0|0|0|1|0.25|0.4|5|0|378;296;PMR5N domain-containing protein OS=Handroanthus impetiginosus OX=429701 GN=CDL12_03987 PE=3 SV=1;76.88% [888/1155];;;Uniprot (A0A2G9I0M7)|Interpro (A0A2G9I0M7);;;;
30424;SB2200407-RA transcript offset:0 AED:0.03 eAED:0.04 QI:0|0|0|0.33|1|1|3|0|124;99;Uncharacterized protein;77.95% [297/381];;;Uniprot (A0A8X8XRX9)|Interpro (A0A8X8XRX9);;;EMBL (PNBA02000007);
30425;SB2200408-RA transcript offset:151 AED:0.00 eAED:0.00 QI:151|1|1|1|0|0|3|433|127;104;Uncharacterized protein OS=Erythranthe guttata OX=4155 GN=MIMGU_mgv1a016167mg PE=4 SV=1;31.71% [312/984];;;Uniprot (A0A022QKH1)|Interpro (A0A022QKH1);;;;
30426;SB2200411-RA transcript offset:392 AED:0.00 eAED:0.00 QI:392|1|1|1|0|0.5|2|140|153;123;Large subunit ribosomal protein L34 OS=Salvia splendens OX=180675 GN=RP-L34 PE=3 SV=1;36.53% [369/1010];;;Uniprot (A0A4D9AYD3)|Interpro (A0A4D9AYD3);;;;
30427;SB2200415-RA transcript offset:0 AED:0.12 eAED:0.12 QI:0|0|0|0.5|1|1|2|0|523;421;Uncharacterized protein OS=Handroanthus impetiginosus OX=429701 GN=CDL12_08477 PE=4 SV=1;79.04% [1263/1598];;;Uniprot (A0A2G9HMT9)|Interpro (A0A2G9HMT9);;;;
30429;SB2200414-RA transcript offset:0 AED:0.22 eAED:0.23 QI:0|0.66|0.42|1|0.83|0.85|7|0|633;460;Uncharacterized protein OS=Salvia splendens OX=180675 GN=Saspl_044056 PE=4 SV=1;71.39% [1380/1933];;;Uniprot (A0A4D8YNU7)|Interpro (A0A4D8YNU7);;;;
30430;SB2200416-RA transcript offset:0 AED:0.15 eAED:0.18 QI:0|0.66|0.4|1|0.44|0.5|10|129|744;437;Uncharacterized protein OS=Carpinus fangiana OX=176857 GN=FH972_000583 PE=3 SV=1;54.56% [1311/2403];;;Uniprot (A0A5N6Q9G7)|Interpro (A0A5N6Q9G7);;;;
30431;SB2200417-RA transcript offset:194 AED:0.15 eAED:0.15 QI:194|0.6|0.5|0.83|1|1|6|0|434;242;Lipase_GDSL domain-containing protein OS=Salvia splendens OX=180675 GN=Saspl_044059 PE=3 SV=1;47.67% [726/1523];;;Uniprot (A0A4D8YSS2)|Interpro (A0A4D8YSS2);;;;
30432;SB2200418-RA transcript offset:0 AED:0.16 eAED:0.16 QI:0|0|0|1|1|1|2|0|337;289;Uncharacterized protein OS=Salvia splendens OX=180675 GN=Saspl_029356 PE=4 SV=1;84.17% [867/1030];;;Uniprot (A0A4D8ZZM4)|Interpro (A0A4D8ZZM4);;;;
30433;SB2200420-RA transcript offset:17 AED:0.05 eAED:0.05 QI:17|0|0|1|1|0.5|2|0|110;94;A0A022QH86_ERYGU SGNH_hydro domain-containing protein OS=Erythranthe guttata OX=4155 GN=MIMGU_mgv1a012742mg PE=3 SV=1;80.11% [282/352];;;Uniprot (A0A022QH86)|Interpro (A0A022QH86);KEGG (egt:105968450)|KEGG GM (egt:105968450)|KEGG EC (3.1.1.112);Interpro (IPR045136)|Interpro (IPR013830)|Interpro (IPR036514)|Pfa…
30434;SB2200421-RA transcript offset:0 AED:0.21 eAED:0.21 QI:0|0.33|0.25|1|0.66|0.75|4|339|145;108;A0A022QH86_ERYGU SGNH_hydro domain-containing protein OS=Erythranthe guttata OX=4155 GN=MIMGU_mgv1a012742mg PE=3 SV=1;41.06% [324/789];;;Uniprot (A0A022QH86)|Interpro (A0A022QH86);KEGG (egt:105968450)|KEGG GM (egt:105968450)|KEGG EC (3.1.1.112);Interpro (IPR045136)|Interpro (IPR013830)|Interpro (IPR…
30436;SB2200422-RA transcript offset:0 AED:0.11 eAED:0.14 QI:0|0.6|0.5|1|0.2|0.16|6|246|292;179;Uncharacterized protein OS=Salvia splendens OX=180675 GN=Saspl_000956 PE=4 SV=1;46.98% [537/1143];;;Uniprot (A0A4D8XWT5)|Interpro (A0A4D8XWT5);;;;
30437;SB2200423-RA transcript offset:15 AED:0.31 eAED:0.52 QI:15|0.6|0.5|1|0|0|6|0|395;159;Nudix hydrolase domain-containing protein OS=Erythranthe guttata OX=4155 GN=MIMGU_mgv1a012854mg PE=4 SV=1;39.00% [477/1223];;;Uniprot (A0A022QJD7)|Interpro (A0A022QJD7);;;;
30439;SB2200425-RA transcript offset:0 AED:0.35 eAED:0.41 QI:0|0.56|0.5|0.96|0.24|0.26|26|0|1537;733;Uncharacterized protein OS=Salvia splendens OX=180675 GN=Saspl_038518 PE=4 SV=1;46.92% [2199/4687];;;Uniprot (A0A4D8Z4W6)|Interpro (A0A4D8Z4W6);;;;
30440;SB2200426-RA transcript offset:63 AED:0.43 eAED:0.44 QI:63|0.82|0.79|1|0.43|0.62|24|0|666;573;RNA helicase OS=Salvia splendens OX=180675 GN=DHX38 PE=4 SV=1;81.94% [1719/2098];;;Uniprot (A0A4D8Z9N3)|Interpro (A0A4D8Z9N3);;;;
30441;SB2200427-RA transcript offset:184 AED:0.42 eAED:0.42 QI:184|1|0.93|1|0.4|0.62|16|430|529;450;apoptosis inhibitor 5-like protein API5 isoform X1 OS=Sesamum indicum OX=4182 GN=LOC105175603 PE=3 SV=1;60.27% [1350/2240];;;Uniprot (A0A6I9UDX1)|Interpro (A0A6I9UDX1);;;;
30442;SB2200428-RA transcript offset:492 AED:0.07 eAED:0.07 QI:492|0.8|0.66|1|0.4|0.33|6|293|136;174;Mitochondrial F1-ATPase assembly protein OS=Handroanthus impetiginosus OX=429701 GN=CDL12_26871 PE=3 SV=1;42.96% [522/1215];;;Uniprot (A0A2G9G6S7)|Interpro (A0A2G9G6S7);;;;
30443;SB2200429-RA transcript offset:187 AED:0.20 eAED:0.20 QI:187|0.84|0.92|1|0.38|0.42|14|609|441;309;negative regulator of systemic acquired resistance SNI1 isoform X1 OS=Sesamum indicum OX=4182 GN=LOC105175599 PE=4 SV=1;42.98% [927/2157];;;Uniprot (A0A6I9U6L6)|Interpro (A0A6I9U6L6);;;;
30444;SB2200430-RA transcript offset:0 AED:0.11 eAED:0.16 QI:0|0|0|1|0|0|4|0|332;215;GDSL esterase/lipase At5g45960 OS=Sesamum indicum OX=4182 GN=LOC105175597 PE=3 SV=1;63.55% [645/1015];;;Uniprot (A0A6I9U9Y3)|Interpro (A0A6I9U9Y3);;;;
30445;SB2200432-RA transcript offset:0 AED:0.28 eAED:0.41 QI:0|0|0|1|0|0|3|0|222;158;Lipase_GDSL domain-containing protein OS=Salvia splendens OX=180675 GN=Saspl_000952 PE=3 SV=1;69.71% [474/680];;;Uniprot (A0A4D8XR18)|Interpro (A0A4D8XR18);;;;
30446;SB2200431-RA transcript offset:0 AED:0.32 eAED:0.33 QI:0|0|0|1|0|0|2|0|149;119;Lipase_GDSL domain-containing protein OS=Salvia splendens OX=180675 GN=Saspl_038633 PE=3 SV=1;78.12% [357/457];;;Uniprot (A0A4D8ZRW4)|Interpro (A0A4D8ZRW4);;;;
30447;SB2200433-RA transcript offset:110 AED:0.05 eAED:0.05 QI:110|1|1|1|0|0|7|161|198;189;Ras-related C3 botulinum toxin substrate 1 OS=Salvia splendens OX=180675 GN=RAC1 PE=3 SV=1;64.29% [567/882];;;Uniprot (A0A4D8ZKL0)|Interpro (A0A4D8ZKL0);;;;
30448;SB2200434-RA transcript offset:0 AED:0.38 eAED:0.38 QI:0|0|0|0.25|1|1|4|0|307;225;WUSCHEL-related homeobox 9 OS=Sesamum indicum OX=4182 GN=LOC105175591 PE=4 SV=1;71.88% [675/939];;;Uniprot (A0A6I9UEL0)|Interpro (A0A6I9UEL0);;;;
30450;SB2200435-RA transcript offset:222 AED:0.33 eAED:0.33 QI:222|0.71|0.62|1|0.42|0.5|8|659|29;138;uncharacterized protein LOC105178130 OS=Sesamum indicum OX=4182 GN=LOC105178130 PE=4 SV=1;41.95% [414/987];;;Uniprot (A0A6I9UNC1)|Interpro (A0A6I9UNC1);;;;
30451;SB2200436-RA transcript offset:393 AED:0.22 eAED:0.22 QI:393|1|1|1|1|1|4|347|168;143;Uncharacterized protein OS=Salvia splendens OX=180675 GN=Saspl_023399 PE=3 SV=1;33.86% [429/1267];;;Uniprot (A0A4D9BA24)|Interpro (A0A4D9BA24);;;;
30452;SB2200438-RA transcript offset:0 AED:0.18 eAED:0.18 QI:0|0.2|0|0.90|0.8|0.72|11|0|727;529;Auxin response factor OS=Salvia splendens OX=180675 GN=K14486 PE=3 SV=1;71.58% [1587/2217];;;Uniprot (A0A4D8ZJ01)|Interpro (A0A4D8ZJ01);;;;
30453;SB2200439-RA transcript offset:0 AED:0.08 eAED:0.14 QI:0|0.57|0.46|0.93|0.21|0.2|15|0|511;378;Mlo protein OS=Salvia splendens OX=180675 GN=MLO PE=3 SV=1;72.65% [1134/1561];;;Uniprot (A0A4D9ANL7)|Interpro (A0A4D9ANL7);;;;
30454;SB2200440-RA transcript offset:0 AED:0.12 eAED:0.12 QI:0|-1|0|1|-1|1|1|0|139;108;Glutaredoxin domain-containing protein OS=Salvia splendens OX=180675 GN=Saspl_050725 PE=3 SV=1;76.06% [324/426];;;Uniprot (A0A4D8XQD6)|Interpro (A0A4D8XQD6);;;;
30455;SB2200442-RA transcript offset:141 AED:0.08 eAED:0.08 QI:141|1|1|1|0.46|0.64|14|499|1066;910;GB1/RHD3-type G domain-containing protein OS=Salvia splendens OX=180675 GN=Saspl_050375 PE=3 SV=1;69.91% [2730/3905];;;Uniprot (A0A4D8Y814)|Interpro (A0A4D8Y814);;;;
30456;SB2200441-RA transcript offset:0 AED:0.16 eAED:0.16 QI:0|-1|0|1|-1|1|1|0|162;105;Homeobox domain-containing protein OS=Handroanthus impetiginosus OX=429701 GN=CDL12_21415 PE=4 SV=1;63.38% [315/497];;;Uniprot (A0A2G9GLF6)|Interpro (A0A2G9GLF6);;;;
30457;SB2200443-RA transcript offset:0 AED:0.04 eAED:0.21 QI:0|0|0|1|1|1|2|0|343;238;serine/threonine-protein kinase-like protein ACR4 OS=Sesamum indicum OX=4182 GN=LOC105175578 PE=4 SV=1;68.06% [714/1049];;;Uniprot (A0A6I9UDU8)|Interpro (A0A6I9UDU8);;;;
30458;SB2200444-RA transcript offset:0 AED:0.01 eAED:0.01 QI:0|1|0.5|1|1|1|2|191|1003;842;receptor-like protein kinase HSL1 OS=Sesamum indicum OX=4182 GN=LOC105175577 PE=3 SV=1;77.58% [2526/3256];;;Uniprot (A0A6I9U9W6)|Interpro (A0A6I9U9W6);;;;
30459;SB2200445-RA transcript offset:0 AED:0.18 eAED:0.18 QI:0|0|0|0.5|1|1|2|0|311;253;pentatricopeptide repeat-containing protein At5g46100 OS=Sesamum indicum OX=4182 GN=LOC105175575 PE=4 SV=1;79.81% [759/951];;;Uniprot (A0A6I9UP62)|Interpro (A0A6I9UP62);;;;
30460;SB2200446-RA transcript offset:877 AED:0.08 eAED:0.08 QI:877|1|1|1|0.18|0.25|12|488|402;359;triose phosphate/phosphate translocator chloroplastic OS=Sesamum indicum OX=4182 GN=LOC105175574 PE=4 SV=1;41.17% [1077/2616];;;Uniprot (A0A6I9UDU3)|Interpro (A0A6I9UDU3);;;;
30461;SB2200450-RA transcript offset:328 AED:0.24 eAED:0.24 QI:328|0.66|0.75|1|0|0|4|328|207;170;Uncharacterized protein OS=Salvia splendens OX=180675 GN=Saspl_023413 PE=3 SV=1;39.20% [510/1301];;;Uniprot (A0A4D9AVB3)|Interpro (A0A4D9AVB3);;;;
30462;SB2200447-RA transcript offset:278 AED:0.00 eAED:0.00 QI:278|1|1|1|0|0|3|77|336;298;dnaJ homolog subfamily B member 13-like isoform X1 OS=Sesamum indicum OX=4182 GN=LOC105175571 PE=4 SV=1;64.41% [894/1388];;;Uniprot (A0A6I9U6I7)|Interpro (A0A6I9U6I7);;;;
30463;SB2200448-RA transcript offset:362 AED:0.05 eAED:0.03 QI:362|0.5|0.4|1|0.5|0.8|5|323|619;483;MACPF domain-containing protein OS=Handroanthus impetiginosus OX=429701 GN=CDL12_20886 PE=4 SV=1;56.01% [1449/2587];;;Uniprot (A0A2G9GMQ4)|Interpro (A0A2G9GMQ4);;;;
30464;SB2200449-RA transcript offset:134 AED:0.02 eAED:0.02 QI:134|1|0.5|1|1|1|2|0|144;123;Uncharacterized protein OS=Handroanthus impetiginosus OX=429701 GN=CDL12_20889 PE=4 SV=1;64.17% [369/575];;;Uniprot (A0A2G9GNF6)|Interpro (A0A2G9GNF6);;;;
30465;SB2200451-RA transcript offset:0 AED:0.14 eAED:0.38 QI:0|-1|0|1|-1|1|1|0|135;123;AP2/ERF domain-containing protein OS=Handroanthus impetiginosus OX=429701 GN=CDL12_20884 PE=4 SV=1;89.13% [369/414];;;Uniprot (A0A2G9GMR9)|Interpro (A0A2G9GMR9);;;;
30467;SB2200455-RA transcript offset:0 AED:0.30 eAED:0.32 QI:0|0.6|0.90|1|0.3|0.36|11|0|389;310;Uncharacterized protein OS=Salvia splendens OX=180675 GN=Saspl_023418 PE=4 SV=1;78.22% [930/1189];;;Uniprot (A0A4D9AN68)|Interpro (A0A4D9AN68);;;;
30468;SB2200456-RA transcript offset:0 AED:0.41 eAED:0.42 QI:0|0.85|0.75|1|0|0|8|268|295;209;Uncharacterized protein OS=Erythranthe guttata OX=4155 GN=MIMGU_mgv1a010699mg PE=3 SV=1;53.36% [627/1175];;;Uniprot (A0A022QJ80)|Interpro (A0A022QJ80);;;;
30469;SB2200452-RA transcript offset:0 AED:0.21 eAED:0.21 QI:0|0.75|0.66|0.88|0.25|0.44|9|260|621;520;putative leucine-rich repeat receptor-like serine/threonine-protein kinase At2g14440 OS=Sesamum indicum OX=4182 GN=LOC105175562 PE=4 SV=1;72.19% [1560/2161];;;Uniprot (A0A6I9UDT2)|Interpro (A0A6I9UDT2);;;;
30470;SB2200453-RA transcript offset:126 AED:0.20 eAED:0.20 QI:126|0.55|0.7|1|0.33|0.6|10|188|488;321;putative E3 ubiquitin-protein ligase RING1a isoform X1 OS=Sesamum indicum OX=4182 GN=LOC105175559 PE=4 SV=1;53.20% [963/1810];;;Uniprot (A0A6I9UEG8)|Interpro (A0A6I9UEG8);;;;
30472;SB2200458-RA transcript offset:0 AED:0.34 eAED:0.34 QI:0|0.6|0.54|0.72|0.7|0.63|11|0|421;207;transcriptional corepressor LEUNIG-like OS=Sesamum indicum OX=4182 GN=LOC105175551 PE=4 SV=1;48.36% [621/1284];;;Uniprot (A0A6I9U6G4)|Interpro (A0A6I9U6G4);;;;
30474;SB2200460-RA transcript offset:0 AED:0.21 eAED:0.21 QI:0|0.5|0.42|1|0|0.28|7|232|956;595;protein SMG7L OS=Sesamum indicum OX=4182 GN=LOC105175549 PE=4 SV=1;56.59% [1785/3154];;;Uniprot (A0A6I9UEF3)|Interpro (A0A6I9UEF3);;;;
30476;SB2200462-RA transcript offset:0 AED:0.11 eAED:0.10 QI:0|0.8|0.81|1|0.4|0.45|11|383|1020;382;Uncharacterized protein OS=Salvia splendens OX=180675 GN=Saspl_010038 PE=3 SV=1;32.71% [1146/3503];;;Uniprot (A0A4D9BDU7)|Interpro (A0A4D9BDU7);;;;
30477;SB2200463-RA transcript offset:0 AED:0.08 eAED:0.17 QI:0|0|0|1|0|0.16|6|0|610;454;Uncharacterized protein OS=Salvia splendens OX=180675 GN=Saspl_038244 PE=3 SV=1;73.23% [1362/1860];;;Uniprot (A0A4D8ZBT7)|Interpro (A0A4D8ZBT7);;;;
30478;SB2200464-RA transcript offset:0 AED:0.02 eAED:0.02 QI:0|1|0.75|1|0.66|0.75|4|378|207;190;60S ribosomal protein L13 OS=Sesamum indicum OX=4182 GN=LOC105166814 PE=3 SV=1;55.99% [570/1018];;;Uniprot (A0A6I9TGR9)|Interpro (A0A6I9TGR9);;;;
30479;SB2200468-RA transcript offset:136 AED:0.11 eAED:0.12 QI:136|0.75|0.8|1|0.5|0.6|5|305|275;208;uncharacterized protein LOC105160233 OS=Sesamum indicum OX=4182 GN=LOC105160233 PE=4 SV=1;48.37% [624/1290];;;Uniprot (A0A6I9SYF9)|Interpro (A0A6I9SYF9);;;;
30480;SB2200469-RA transcript offset:223 AED:0.16 eAED:0.16 QI:223|0.5|0.66|1|0.5|0.66|3|345|202;173;Uncharacterized protein OS=Salvia splendens OX=180675 GN=Saspl_027447 PE=4 SV=1;43.39% [519/1196];;;Uniprot (A0A4D9AHE7)|Interpro (A0A4D9AHE7);;;;
30482;SB2200465-RA transcript offset:0 AED:0.02 eAED:0.02 QI:0|1|0.75|1|0.66|0.75|4|394|207;191;60S ribosomal protein L13 OS=Sesamum indicum OX=4182 GN=LOC105166814 PE=3 SV=1;55.42% [573/1034];;;Uniprot (A0A6I9TGR9)|Interpro (A0A6I9TGR9);;;;
30483;SB2200466-RA transcript offset:0 AED:0.21 eAED:0.21 QI:0|0|0|0.5|1|1|2|0|231;156;Uncharacterized protein OS=Salvia splendens OX=180675 GN=Saspl_027451 PE=4 SV=1;66.20% [468/707];;;Uniprot (A0A4D9A000)|Interpro (A0A4D9A000);;;;
30484;SB2200467-RA transcript offset:6 AED:0.19 eAED:0.19 QI:6|1|1|1|1|1|2|280|120;92;Uncharacterized protein;41.88% [276/659];;;Uniprot (A0A8X8YY61)|Interpro (A0A8X8YY61);;;EMBL (PNBA02000001);
30485;SB2200475-RA transcript offset:0 AED:0.09 eAED:0.16 QI:0|0|0|0.75|0.57|0.62|8|0|199;147;Aminoacyl-tRNA hydrolase OS=Salvia splendens OX=180675 GN=Saspl_010057 PE=4 SV=1;72.41% [441/609];;;Uniprot (A0A4D9BDT8)|Interpro (A0A4D9BDT8);;;;
30486;SB2200478-RA transcript offset:0 AED:0.20 eAED:0.22 QI:0|0|0|1|0.87|0.88|9|0|406;303;Cyclin-dependent kinase OS=Handroanthus impetiginosus OX=429701 GN=CDL12_03763 PE=4 SV=1;73.25% [909/1241];;;Uniprot (A0A2G9I168)|Interpro (A0A2G9I168);;;;
30487;SB2200471-RA transcript offset:249 AED:0.03 eAED:0.16 QI:249|0.34|0.36|1|0.27|0.53|30|0|1045;979;protein EXPORTIN 1A OS=Sesamum indicum OX=4182 GN=LOC105160224 PE=3 SV=1;85.30% [2937/3443];;;Uniprot (A0A6I9SY14)|Interpro (A0A6I9SY14);;;;
30488;SB2200472-RA transcript offset:0 AED:0.01 eAED:0.14 QI:0|0.71|0.37|1|0.57|0.75|8|0|628;531;ATPase family AAA domain-containing protein 3-B-like OS=Sesamum indicum OX=4182 GN=LOC105160217 PE=4 SV=1;83.06% [1593/1918];;;Uniprot (A0A6I9T5W0)|Interpro (A0A6I9T5W0);;;;
30489;SB2200473-RA transcript offset:75 AED:0.00 eAED:0.00 QI:75|1|0.66|1|1|1|3|0|1145;1055;cellulose synthase-like protein D3 OS=Sesamum indicum OX=4182 GN=LOC105160215 PE=4 SV=1;88.63% [3165/3571];;;Uniprot (A0A6I9SYD7)|Interpro (A0A6I9SYD7);;;;
30490;SB2200474-RA transcript offset:0 AED:0.11 eAED:0.11 QI:0|1|0.33|1|1|1|3|0|392;316;TOM1-like protein 2 OS=Sesamum indicum OX=4182 GN=LOC105166826 PE=3 SV=1;79.13% [948/1198];;;Uniprot (A0A6I9TTL7)|Interpro (A0A6I9TTL7);;;;
30491;SB2200476-RA transcript offset:204 AED:0.20 eAED:0.20 QI:204|1|0.8|1|0.75|0.8|5|0|313;193;RRM domain-containing protein OS=Salvia splendens OX=180675 GN=Saspl_046268 PE=4 SV=1;49.70% [579/1165];;;Uniprot (A0A4D8YTA4)|Interpro (A0A4D8YTA4);;;;
30492;SB2200477-RA transcript offset:229 AED:0.13 eAED:0.13 QI:229|0.5|0.33|0.66|0.5|1|3|0|494;394;Heat shock transcription factor other eukaryote OS=Salvia splendens OX=180675 GN=HSFF PE=3 SV=1;67.85% [1182/1742];;;Uniprot (A0A4D9A0V0)|Interpro (A0A4D9A0V0);;;;
30493;SB2200479-RA transcript offset:0 AED:0.24 eAED:0.45 QI:0|0.5|0.2|1|0|0.2|5|0|243;155;N-acetyltransferase domain-containing protein OS=Salvia splendens OX=180675 GN=Saspl_027015 PE=4 SV=1;62.75% [465/741];;;Uniprot (A0A4D8Z7S0)|Interpro (A0A4D8Z7S0);;;;
30494;SB2200481-RA transcript offset:260 AED:0.34 eAED:0.34 QI:260|0.57|0.5|0.62|0|0|8|0|417;267;NADP-bd_dom domain-containing protein OS=Salvia splendens OX=180675 GN=Saspl_053131 PE=4 SV=1;52.05% [801/1539];;;Uniprot (A0A4D8XUH4)|Interpro (A0A4D8XUH4);;;;
30495;SB2200484-RA transcript offset:0 AED:0.16 eAED:0.16 QI:0|0|0|0.5|1|1|2|0|156;121;TIR domain-containing protein OS=Salvia splendens OX=180675 GN=Saspl_023453 PE=4 SV=1;75.94% [363/478];;;Uniprot (A0A4D9AVF2)|Interpro (A0A4D9AVF2);;;;
30496;SB2200482-RA transcript offset:151 AED:0.10 eAED:0.10 QI:151|0.87|0.88|1|0.37|0.33|9|0|311;228;uncharacterized protein LOC105160203 OS=Sesamum indicum OX=4182 GN=LOC105160203 PE=4 SV=1;61.90% [684/1105];;;Uniprot (A0A6I9SXZ6)|Interpro (A0A6I9SXZ6);;;;
30497;SB2200483-RA transcript offset:198 AED:0.08 eAED:0.08 QI:198|0.83|0.71|1|1|1|7|291|813;556;Uncharacterized protein OS=Salvia splendens OX=180675 GN=Saspl_027020 PE=4 SV=1;55.99% [1668/2979];;;Uniprot (A0A4D8ZHA3)|Interpro (A0A4D8ZHA3);;;;
30498;SB2200480-RA transcript offset:0 AED:0.14 eAED:0.14 QI:0|0|0|1|0|0|2|0|249;190;MYB-related transcription factor OS=Salvia miltiorrhiza OX=226208 GN=MYB42 PE=2 SV=1;75.10% [570/759];;;Uniprot (A0A059PRR1)|Interpro (A0A059PRR1);;;;
30499;SB2200485-RA transcript offset:23 AED:0.03 eAED:0.03 QI:23|1|1|1|0.5|0.33|3|135|282;202;NAC transcription factor 25 OS=Sesamum indicum OX=4182 GN=LOC105175510 PE=4 SV=1;59.24% [606/1023];;;Uniprot (A0A6I9UE92)|Interpro (A0A6I9UE92);;;;
30500;SB2200487-RA transcript offset:582 AED:0.23 eAED:0.23 QI:582|0.75|0.8|1|0|0|5|193|210;202;Uncharacterized protein OS=Gossypium raimondii OX=29730 GN=B456_006G086200 PE=4 SV=1;42.35% [606/1431];;;Uniprot (A0A0D2RZ86)|Interpro (A0A0D2RZ86);;;;
30501;SB2200488-RA transcript offset:212 AED:0.03 eAED:0.03 QI:212|1|1|1|0|0|2|122|142;106;Uncharacterized protein OS=Handroanthus impetiginosus OX=429701 GN=CDL12_07572 PE=4 SV=1;41.03% [318/775];;;Uniprot (A0A2G9G0X7)|Interpro (A0A2G9G0X7);;;;
30502;SB2200486-RA transcript offset:304 AED:0.01 eAED:0.01 QI:304|0.91|0.76|1|0.83|0.84|13|0|1302;899;DNA repair protein RAD5 OS=Salvia splendens OX=180675 GN=RAD5 PE=3 SV=1;62.97% [2697/4283];;;Uniprot (A0A4D9ANK6)|Interpro (A0A4D9ANK6);;;;
30503;SB2200489-RA transcript offset:0 AED:0.92 eAED:0.96 QI:0|0|0|1|1|0.5|2|0|107;90;Uncharacterized protein;82.82% [270/326];;;Uniprot (A0A8X8ZVX8)|Interpro (A0A8X8ZVX8);;;EMBL (PNBA02000007);
30504;SB2200490-RA transcript offset:0 AED:0.15 eAED:0.16 QI:0|0|0|1|0.25|0.4|5|0|205;142;Katanin p80 WD40 repeat-containing subunit B1 homolog OS=Salvia splendens OX=180675 GN=KATNB1 PE=3 SV=1;67.83% [426/628];;;Uniprot (A0A4D9BA32)|Interpro (A0A4D9BA32);;;;
30505;SB2200491-RA transcript offset:302 AED:0.25 eAED:0.25 QI:302|0.78|0.73|0.93|0.14|0.13|15|0|367;272;Uncharacterized protein OS=Erythranthe guttata OX=4155 GN=MIMGU_mgv1a007977mg PE=4 SV=1;57.22% [816/1426];;;Uniprot (A0A022QNC8)|Interpro (A0A022QNC8);;;;
30506;SB2200492-RA transcript offset:269 AED:0.26 eAED:0.26 QI:269|0.76|0.57|1|0.38|0.42|14|0|323;259;Secretory carrier-associated membrane protein OS=Salvia splendens OX=180675 GN=Saspl_023437 PE=3 SV=1;61.76% [777/1258];;;Uniprot (A0A4D9AQS0)|Interpro (A0A4D9AQS0);;;;
30509;SB2200495-RA transcript offset:0 AED:0.08 eAED:0.14 QI:0|0|0|0.92|0.38|0.42|14|0|476;365;Allantoinase OS=Sesamum indicum OX=4182 GN=LOC105175530 PE=3 SV=1;75.31% [1095/1454];;;Uniprot (A0A6I9UEC8)|Interpro (A0A6I9UEC8);;;;
30510;SB2200496-RA transcript offset:0 AED:0.01 eAED:0.01 QI:0|1|0.83|1|0.8|0.5|6|0|894;693;DNA mismatch repair protein MutS2 OS=Salvia splendens OX=180675 GN=mutS2 PE=4 SV=1;76.18% [2079/2729];;;Uniprot (A0A4D8Z3G2)|Interpro (A0A4D8Z3G2);;;;
30511;SB2200497-RA transcript offset:0 AED:0.05 eAED:0.05 QI:0|1|1|1|0.85|0.5|8|274|256;212;stem-specific protein TSJT1 OS=Sesamum indicum OX=4182 GN=LOC105175527 PE=4 SV=1;59.89% [636/1062];;;Uniprot (A0A6I9U6D7)|Interpro (A0A6I9U6D7);;;;
30512;SB2200498-RA transcript offset:132 AED:0.00 eAED:0.00 QI:132|1|0.66|1|0|0|3|0|496;420;monothiol glutaredoxin-S17 OS=Sesamum indicum OX=4182 GN=LOC105175531 PE=3 SV=1;76.36% [1260/1650];;;Uniprot (A0A6I9U9S2)|Interpro (A0A6I9U9S2);;;;
30513;SB2200501-RA transcript offset:107 AED:0.00 eAED:0.00 QI:107|1|1|1|0|0|2|317|496;326;Pentatricopeptide repeat protein OS=Salvia miltiorrhiza OX=226208 PE=2 SV=1;50.26% [978/1946];;;Uniprot (A0A678WE50)|Interpro (A0A678WE50);;;;
30514;SB2200499-RA transcript offset:0 AED:0.34 eAED:0.54 QI:0|0|0|1|1|0.5|2|0|217;105;Uncharacterized protein OS=Erythranthe guttata OX=4155 GN=MIMGU_mgv1a004933mg PE=4 SV=1;47.66% [315/661];;;Uniprot (A0A022QJ57)|Interpro (A0A022QJ57);;;;
30515;SB2200500-RA transcript offset:132 AED:0.00 eAED:0.00 QI:132|1|1|1|1|0.5|2|0|269;196;Uncharacterized protein OS=Erythranthe guttata OX=4155 GN=MIMGU_mgv1a004933mg PE=4 SV=1;61.44% [588/957];;;Uniprot (A0A022QJ57)|Interpro (A0A022QJ57);;;;
30517;SB2200504-RA transcript offset:222 AED:0.20 eAED:0.20 QI:222|0.71|0.62|1|0.42|0.5|8|197|282;215;probable 2-carboxy-D-arabinitol-1-phosphatase OS=Sesamum indicum OX=4182 GN=LOC105175538 PE=4 SV=1;50.04% [645/1289];;;Uniprot (A0A6I9UP15)|Interpro (A0A6I9UP15);;;;
30518;SB2200507-RA transcript offset:70 AED:0.00 eAED:0.00 QI:70|1|1|1|0|0|3|262|171;124;Basic helix-loop-helix transcription factor OS=Salvia miltiorrhiza OX=226208 PE=2 SV=1;43.16% [372/862];;;Uniprot (A0A0H3YBW0)|Interpro (A0A0H3YBW0);;;;
30519;SB2200505-RA transcript offset:160 AED:0.01 eAED:0.01 QI:160|1|1|1|1|1|5|271|264;201;50S ribosomal protein L21 mitochondrial OS=Sesamum indicum OX=4182 GN=LOC105175540 PE=3 SV=1;48.39% [603/1246];;;Uniprot (A0A6I9U9S8)|Interpro (A0A6I9U9S8);;;;
30520;SB2200506-RA transcript offset:0 AED:0.27 eAED:0.27 QI:0|0.5|0.66|0.66|1|1|3|147|234;163;Uncharacterized protein OS=Salvia splendens OX=180675 GN=Saspl_043419 PE=4 SV=1;56.47% [489/866];;;Uniprot (A0A4D8YQP8)|Interpro (A0A4D8YQP8);;;;
30522;SB2200508-RA transcript offset:0 AED:0.18 eAED:0.18 QI:0|0.87|0.55|1|0.5|0.77|9|0|899;540;LRR receptor-like serine/threonine-protein kinase EFR OS=Salvia splendens OX=180675 GN=EFR PE=4 SV=1;59.04% [1620/2744];;;Uniprot (A0A4D8YY59)|Interpro (A0A4D8YY59);;;;
30523;SB2200509-RA transcript offset:287 AED:0.00 eAED:0.00 QI:287|1|1|1|0.66|0.5|4|211|588;501;Autophagy-related protein 13 OS=Salvia splendens OX=180675 GN=ATG13 PE=4 SV=1;65.29% [1503/2302];;;Uniprot (A0A4D8Z0J9)|Interpro (A0A4D8Z0J9);;;;
30525;SB2200510-RA transcript offset:0 AED:0.02 eAED:0.02 QI:0|1|0.85|1|0.5|0.57|7|238|261;216;uncharacterized protein LOC105166805 isoform X2 OS=Sesamum indicum OX=4182 GN=LOC105166805 PE=4 SV=1;62.25% [648/1041];;;Uniprot (A0A6I9TMR3)|Interpro (A0A6I9TMR3);;;;
30527;SB2200512-RA transcript offset:0 AED:0.19 eAED:0.22 QI:0|0.2|0.16|0.5|1|1|6|0|491;230;thaumatin-like protein 1 OS=Sesamum indicum OX=4182 GN=LOC105160249 PE=4 SV=1;46.00% [690/1500];;;Uniprot (A0A6I9T1K5)|Interpro (A0A6I9T1K5);;;;
30528;SB2200513-RA transcript offset:0 AED:0.17 eAED:0.18 QI:0|0|0|0.25|1|1|4|0|195;131;Uncharacterized protein OS=Salvia splendens OX=180675 GN=Saspl_010030 PE=4 SV=1;65.83% [393/597];;;Uniprot (A0A4D9BDT3)|Interpro (A0A4D9BDT3);;;;
30529;SB2200515-RA transcript offset:0 AED:0.19 eAED:0.19 QI:0|0|0|0.28|1|1|7|0|910;542;Pentatricopeptide repeat protein OS=Salvia miltiorrhiza OX=226208 PE=2 SV=1;58.53% [1626/2778];;;Uniprot (A0A678WBG9)|Interpro (A0A678WBG9);;;;
30531;SB2200516-RA transcript offset:0 AED:0.09 eAED:0.09 QI:0|0|0|0.75|0.66|0.5|4|0|405;355;Uncharacterized protein OS=Salvia splendens OX=180675 GN=Saspl_027344 PE=3 SV=1;86.03% [1065/1238];;;Uniprot (A0A4D9A0M9)|Interpro (A0A4D9A0M9);;;;
30532;SB2200518-RA transcript offset:0 AED:0.03 eAED:0.03 QI:0|0|0|1|0|0.5|2|0|335;269;ADPATP carrier protein mitochondrial OS=Vitis vinifera OX=29760 GN=ANT_3 PE=3 SV=1;78.81% [807/1024];;;Uniprot (A0A438CDI7)|Interpro (A0A438CDI7);;;;
30533;SB2200519-RA transcript offset:301 AED:0.27 eAED:0.28 QI:301|0.5|0.8|1|0.5|0.6|5|0|326;238;E3 ubiquitin-protein ligase makorin OS=Salvia splendens OX=180675 GN=MKRN PE=4 SV=1;54.80% [714/1303];;;Uniprot (A0A4D8Y9T1)|Interpro (A0A4D8Y9T1);;;;
30534;SB2200525-RA transcript offset:117 AED:0.34 eAED:0.34 QI:117|0.71|0.5|0.75|1|1|8|0|541;264;Basic helix-loop-helix transcription factor OS=Salvia miltiorrhiza OX=226208 PE=2 SV=1;44.70% [792/1772];;;Uniprot (A0A0H3Y8V8)|Interpro (A0A0H3Y8V8);;;;
30535;SB2200526-RA transcript offset:0 AED:0.44 eAED:0.44 QI:0|0.03|0.03|0.11|1|1|27|0|1268;1026;Clustered mitochondria protein homolog OS=Salvia splendens OX=180675 GN=TIF31 PE=3 SV=1;79.53% [3078/3870];;;Uniprot (A0A4D8ZVU5)|Interpro (A0A4D8ZVU5);;;;
30536;SB2200527-RA transcript offset:93 AED:0.17 eAED:0.17 QI:93|0.81|0.76|1|0.68|0.82|17|405|424;335;chaperone protein dnaJ GFA2 mitochondrial isoform X1 OS=Sesamum indicum OX=4182 GN=LOC105173487 PE=3 SV=1;55.77% [1005/1802];;;Uniprot (A0A6I9UH43)|Interpro (A0A6I9UH43);;;;
30538;SB2200521-RA transcript offset:468 AED:0.31 eAED:0.31 QI:468|0.85|0.87|0.87|0.71|0.62|8|0|363;230;Polyadenylate-binding protein 2 OS=Salvia splendens OX=180675 GN=PABPN1 PE=4 SV=1;43.53% [690/1585];;;Uniprot (A0A4D9A5S0)|Interpro (A0A4D9A5S0);;;;
30540;SB2200523-RA transcript offset:211 AED:0.17 eAED:0.17 QI:211|1|1|1|0.6|0.66|6|491|99;95;Uncharacterized protein;28.00% [285/1018];;;Uniprot (A0A8X8WTC0)|Interpro (A0A8X8WTC0);;;EMBL (PNBA02000014);
30541;SB2200524-RA transcript offset:144 AED:0.06 eAED:0.06 QI:144|0.85|0.75|1|0|0|8|931|260;209;tRNA Cytidine34-2'-O-methyltransferase OS=Handroanthus impetiginosus OX=429701 GN=CDL12_12979 PE=3 SV=1;33.21% [627/1888];;;Uniprot (A0A2G9HAQ8)|Interpro (A0A2G9HAQ8);;;;
30542;SB2200528-RA transcript offset:0 AED:0.07 eAED:0.07 QI:0|0.33|0.25|1|0.66|0.75|4|475|245;207;Polyadenylate-binding protein OS=Salvia splendens OX=180675 GN=PABPC PE=4 SV=1;50.36% [621/1233];;;Uniprot (A0A4D9A2J5)|Interpro (A0A4D9A2J5);;;;
30544;SB2200530-RA transcript offset:0 AED:0.47 eAED:0.47 QI:0|0.5|0|0.66|0|0|3|0|138;83;furcatin hydrolase-like isoform X2;58.87% [249/423];GO:0004553 - hydrolase activity hydrolyzing O-glycosyl compounds|GO:0005975 - carbohydrate metabolic process;;Uniprot (A0A8M8VAN0)|Interpro (A0A8M8VAN0);;Interpro (IPR001360)|Interpro (IPR017853)|Pfam (PF00232);;
30545;SB2200531-RA transcript offset:0 AED:0.35 eAED:0.35 QI:0|0.75|0.4|1|0.5|0.2|5|75|206;141;Uncharacterized protein Fragment OS=Erythranthe guttata OX=4155 GN=MIMGU_mgv1a0074861mg PE=3 SV=1;59.83% [423/707];;;Uniprot (A0A022QTT9)|Interpro (A0A022QTT9);;;;
30546;SB2200532-RA transcript offset:194 AED:0.00 eAED:0.00 QI:194|1|1|1|1|1|3|279|181;124;Uncharacterized protein OS=Salvia splendens OX=180675 GN=Saspl_045578 PE=4 SV=1;35.94% [372/1035];;;Uniprot (A0A4D8YSF1)|Interpro (A0A4D8YSF1);;;;
30547;SB2200533-RA transcript offset:0 AED:0.29 eAED:0.50 QI:0|0.66|0.71|0.85|1|0.85|7|0|222;111;Uncharacterized protein;49.19% [333/677];;;Uniprot (A0A8X8WV64)|Interpro (A0A8X8WV64);;;EMBL (PNBA02000014);
30548;SB2200534-RA transcript offset:0 AED:0.40 eAED:0.40 QI:0|0|0|0.66|1|1|3|0|394;289;transcription factor bHLH91-like OS=Sesamum indicum OX=4182 GN=LOC105173402 PE=4 SV=1;72.01% [867/1204];;;Uniprot (A0A6I9UGU3)|Interpro (A0A6I9UGU3);;;;
30549;SB2200535-RA transcript offset:114 AED:0.06 eAED:0.06 QI:114|1|1|1|0.66|0.5|4|268|394;273;transcription factor bHLH91-like OS=Sesamum indicum OX=4182 GN=LOC105173402 PE=4 SV=1;51.41% [819/1593];;;Uniprot (A0A6I9UGU3)|Interpro (A0A6I9UGU3);;;;
30550;SB2200537-RA transcript offset:0 AED:0.09 eAED:0.09 QI:0|0.33|0.4|0.5|0.66|0.6|10|2468|328;225;Chromo domain-containing protein OS=Handroanthus impetiginosus OX=429701 GN=CDL12_16829 PE=4 SV=1;19.22% [675/3512];;;Uniprot (A0A2G9GZ71)|Interpro (A0A2G9GZ71);;;;
30551;SB2200536-RA transcript offset:434 AED:0.17 eAED:0.17 QI:434|0.6|0.62|1|0|0.18|16|0|503;450;Uncharacterized protein OS=Erythranthe guttata OX=4155 GN=MIMGU_mgv1a002786mg PE=3 SV=1;68.25% [1350/1978];;;Uniprot (A0A022RY66)|Interpro (A0A022RY66);;;;
30553;SB2200539-RA transcript offset:262 AED:0.00 eAED:0.00 QI:262|1|1|1|1|1|2|669|569;417;Beta-hexosaminidase OS=Sesamum indicum OX=4182 GN=LOC105168405 PE=3 SV=1;46.59% [1251/2685];;;Uniprot (A0A6I9TMJ1)|Interpro (A0A6I9TMJ1);;;;
30554;SB2200544-RA transcript offset:0 AED:0.19 eAED:0.19 QI:0|0.2|0.16|0.5|1|1|6|158|140;90;Uncharacterized protein;45.76% [270/590];;;Uniprot (A0A8X8ZWI4)|Interpro (A0A8X8ZWI4);;;EMBL (PNBA02000007);
30555;SB2200540-RA transcript offset:104 AED:0.33 eAED:0.33 QI:104|0.4|0.5|1|0.8|0.66|6|327|210;123;Uncharacterized protein OS=Handroanthus impetiginosus OX=429701 GN=CDL12_16834 PE=4 SV=1;34.14% [369/1081];;;Uniprot (A0A2G9GZ78)|Interpro (A0A2G9GZ78);;;;
30556;SB2200541-RA transcript offset:0 AED:0.16 eAED:0.21 QI:0|0.33|0.2|0.7|0.11|0.4|10|348|217;189;SER_THR_PHOSPHATASE domain-containing protein OS=Papaver somniferum OX=3469 GN=C5167_001921 PE=4 SV=1;55.70% [567/1018];;;Uniprot (A0A4Y7KZA1)|Interpro (A0A4Y7KZA1);;;;
30557;SB2200542-RA transcript offset:87 AED:0.02 eAED:0.02 QI:87|0.5|0.66|1|0|0|3|165|183;115;AAI domain-containing protein OS=Handroanthus impetiginosus OX=429701 GN=CDL12_16837 PE=4 SV=1;42.23% [345/817];;;Uniprot (A0A2G9GZ54)|Interpro (A0A2G9GZ54);;;;
30558;SB2200543-RA transcript offset:610 AED:0.15 eAED:0.39 QI:610|0|0.5|1|0|0|2|0|192;263;Pribosyltran domain-containing protein OS=Salvia splendens OX=180675 GN=Saspl_028107 PE=3 SV=1;65.48% [789/1205];;;Uniprot (A0A4D8ZG72)|Interpro (A0A4D8ZG72);;;;
30559;SB2200545-RA transcript offset:319 AED:0.00 eAED:0.00 QI:319|1|1|1|1|1|2|176|114;93;A0A2G9HDK9_9LAMI SKA2 domain-containing protein OS=Handroanthus impetiginosus OX=429701 GN=CDL12_11767 PE=4 SV=1;32.71% [279/853];;;Uniprot (A0A2G9HDK9)|Interpro (A0A2G9HDK9);;;EMBL (NKXS01002045);
30560;SB2200546-RA transcript offset:48 AED:0.20 eAED:0.20 QI:48|0.85|0.75|0.87|0.14|0.37|8|0|300;186;Uncharacterized protein OS=Salvia splendens OX=180675 GN=Saspl_036227 PE=4 SV=1;57.76% [558/966];;;Uniprot (A0A4D8Z019)|Interpro (A0A4D8Z019);;;;
30561;SB2200547-RA transcript offset:58 AED:0.12 eAED:0.13 QI:58|0.83|0.84|1|0.25|0.30|13|0|343;301;3-hydroxyisobutyryl-CoA hydrolase OS=Salvia splendens OX=180675 GN=HIBCH PE=3 SV=1;81.50% [903/1108];;;Uniprot (A0A4D9AB04)|Interpro (A0A4D9AB04);;;;
30562;SB2200548-RA transcript offset:230 AED:0.13 eAED:0.13 QI:230|0.4|0.33|0.5|0.2|0.33|6|0|240;178;Ubiquitinyl hydrolase 1 OS=Salvia splendens OX=180675 GN=RP-L5e PE=3 SV=1;55.17% [534/968];;;Uniprot (A0A4D8YLR7)|Interpro (A0A4D8YLR7);;;;
30564;SB2200550-RA transcript offset:0 AED:0.21 eAED:0.21 QI:0|0|0|0.31|0.46|0.56|16|0|1012;760;4-coumarate--CoA ligase OS=Salvia splendens OX=180675 GN=AASDH PE=4 SV=1;73.81% [2280/3089];;;Uniprot (A0A4D9A0I0)|Interpro (A0A4D9A0I0);;;;
30565;SB2200551-RA transcript offset:313 AED:0.03 eAED:0.03 QI:313|1|0.75|1|0.66|0.5|4|0|322;251;Xyloglucan endotransglucosylase/hydrolase OS=Sesamum indicum OX=4182 GN=LOC105168162 PE=3 SV=1;57.92% [753/1300];;;Uniprot (A0A6I9TKW4)|Interpro (A0A6I9TKW4);;;;
30566;SB2200552-RA transcript offset:0 AED:0.23 eAED:0.27 QI:0|0|0|0.87|0.57|0.75|8|0|503;407;Protein transport protein SEC23 OS=Salvia splendens OX=180675 GN=SEC23 PE=3 SV=1;79.44% [1221/1537];;;Uniprot (A0A4D9AQX8)|Interpro (A0A4D9AQX8);;;;
30567;SB2200553-RA transcript offset:0 AED:0.59 eAED:0.59 QI:0|0|0|0.44|0.5|0.55|9|0|330;179;Protein transport protein SEC23 OS=Salvia splendens OX=180675 GN=SEC23 PE=3 SV=1;53.22% [537/1009];;;Uniprot (A0A4D8ZFD0)|Interpro (A0A4D8ZFD0);;;;
30568;SB2200554-RA transcript offset:0 AED:0.02 eAED:0.32 QI:0|0.14|0|1|0|0|8|0|495;417;Cytochrome P450 CYP88A52 OS=Salvia miltiorrhiza OX=226208 PE=2 SV=1;82.74% [1251/1512];;;Uniprot (A0A0B4VRK3)|Interpro (A0A0B4VRK3);;;;
30569;SB2200555-RA transcript offset:369 AED:0.27 eAED:0.27 QI:369|0.7|0.63|0.90|0.6|0.72|11|165|500;451;probable serine/threonine-protein kinase At4g35230 OS=Sesamum indicum OX=4182 GN=LOC105173429 PE=3 SV=1;65.36% [1353/2070];;;Uniprot (A0A6I9U3C9)|Interpro (A0A6I9U3C9);;;;
30570;SB2200556-RA transcript offset:29 AED:0.40 eAED:0.40 QI:29|0.75|0.8|1|0.25|0.6|5|248|192;142;NADH dehydrogenase ubiquinone 1 alpha subcomplex assembly factor 3 OS=Sesamum indicum OX=4182 GN=LOC105173430 PE=4 SV=1;48.97% [426/870];;;Uniprot (A0A6I9U7X2)|Interpro (A0A6I9U7X2);;;;
30571;SB2200558-RA transcript offset:0 AED:0.05 eAED:0.06 QI:0|0.71|0.37|1|0|0|8|492|642;483;Aldehyde decarbonylase OS=Salvia splendens OX=180675 GN=K15404 PE=3 SV=1;58.88% [1449/2461];;;Uniprot (A0A4D8Y654)|Interpro (A0A4D8Y654);;;;
30572;SB2200557-RA transcript offset:0 AED:0.06 eAED:0.14 QI:0|0|0|1|0.55|0.8|10|0|1351;1182;Uncharacterized protein OS=Salvia splendens OX=180675 GN=Saspl_009518 PE=4 SV=1;86.01% [3546/4123];;;Uniprot (A0A4D9BCC2)|Interpro (A0A4D9BCC2);;;;
30573;SB2200559-RA transcript offset:227 AED:0.05 eAED:0.05 QI:227|0.92|0.86|1|0.5|0.6|15|196|577;541;Dynamin OS=Striga asiatica OX=4170 GN=STAS_32142 PE=3 SV=1;74.04% [1623/2192];;;Uniprot (A0A5A7R9X0)|Interpro (A0A5A7R9X0);;;;
30574;SB2200560-RA transcript offset:0 AED:0.15 eAED:0.44 QI:0|0.06|0|1|0.2|0.25|16|0|530;430;Malic enzyme OS=Salvia splendens OX=180675 GN=Saspl_009512 PE=3 SV=1;79.68% [1290/1619];;;Uniprot (A0A4D9BCB0)|Interpro (A0A4D9BCB0);;;;
30575;SB2200561-RA transcript offset:0 AED:0.04 eAED:0.26 QI:0|0.2|0|1|0.2|0.16|6|0|202;167;ras-related protein RABH1b-like OS=Nicotiana tabacum OX=4097 GN=LOC107779813 PE=4 SV=1;81.33% [501/616];;;Uniprot (A0A1S3YUT7)|Interpro (A0A1S3YUT7);;;;
30576;SB2200562-RA transcript offset:75 AED:0.00 eAED:0.00 QI:75|1|1|1|1|1|2|37|123;104;Uncharacterized protein;63.41% [312/492];;;Uniprot (A0A8X8WXW0)|Interpro (A0A8X8WXW0);;;EMBL (PNBA02000013);
30579;SB2200565-RA transcript offset:0 AED:0.33 eAED:0.50 QI:0|0|0|0.5|0.57|0.75|8|0|334;146;rac-like GTP-binding protein 5 OS=Sesamum indicum OX=4182 GN=LOC105173458 PE=3 SV=1;43.03% [438/1018];;;Uniprot (A0A6I9U0L0)|Interpro (A0A6I9U0L0);;;;
30580;SB2200566-RA transcript offset:121 AED:0.17 eAED:0.17 QI:121|0|0.33|0.66|0|0.33|3|0|267;178;Uncharacterized protein OS=Salvia splendens OX=180675 GN=Saspl_002089 PE=4 SV=1;56.81% [534/940];;;Uniprot (A0A4D9AYL3)|Interpro (A0A4D9AYL3);;;;
30581;SB2200567-RA transcript offset:0 AED:0.02 eAED:0.04 QI:0|1|0|1|1|0.5|2|0|296;192;Uncharacterized protein OS=Salvia splendens OX=180675 GN=Saspl_002090 PE=4 SV=1;63.65% [576/905];;;Uniprot (A0A4D9AW08)|Interpro (A0A4D9AW08);;;;
30582;SB2200568-RA transcript offset:166 AED:0.30 eAED:0.30 QI:166|1|1|1|0.66|0.5|4|139|113;106;Uncharacterized protein;48.40% [318/657];;;Uniprot (A0A8X8ZF87)|Interpro (A0A8X8ZF87);;;EMBL (PNBA02000013);
30583;SB2200569-RA transcript offset:0 AED:0.29 eAED:0.29 QI:0|1|0|1|0|0.5|2|0|449;283;ankyrin repeat-containing protein BDA1-like OS=Sesamum indicum OX=4182 GN=LOC105173271 PE=4 SV=1;61.88% [849/1372];;;Uniprot (A0A6I9U7I3)|Interpro (A0A6I9U7I3);;;;
30584;SB2200570-RA transcript offset:0 AED:0.03 eAED:0.03 QI:0|0|0|1|1|1|2|0|326;255;Nucleoside-diphosphate kinase OS=Salvia splendens OX=180675 GN=ndk PE=3 SV=1;76.73% [765/997];;;Uniprot (A0A4D9BH81)|Interpro (A0A4D9BH81);;;;
30585;SB2200571-RA transcript offset:214 AED:0.01 eAED:0.01 QI:214|0.66|0.5|1|1|1|4|0|148;143;Nucleoside diphosphate kinase OS=Salvia splendens OX=180675 GN=ndk PE=3 SV=1;63.84% [429/672];;;Uniprot (A0A4D9BT51)|Interpro (A0A4D9BT51);;;;
30586;SB2200572-RA transcript offset:551 AED:0.09 eAED:0.09 QI:551|0.77|0.8|1|0.44|0.6|10|743|260;235;ELMO domain-containing protein OS=Salvia splendens OX=180675 GN=Saspl_020455 PE=4 SV=1;33.40% [705/2111];;;Uniprot (A0A4D9BC53)|Interpro (A0A4D9BC53);;;;
30587;SB2200573-RA transcript offset:456 AED:0.05 eAED:0.05 QI:456|1|1|1|0.5|0.33|3|162|708;653;Protein kinase domain-containing protein OS=Salvia splendens OX=180675 GN=Saspl_020453 PE=4 SV=1;70.22% [1959/2790];;;Uniprot (A0A4D9BC71)|Interpro (A0A4D9BC71);;;;
30589;SB2200574-RA transcript offset:0 AED:0.01 eAED:0.01 QI:0|1|0.5|1|0|0|2|175|478;404;Glucan endo-13-beta-D-glucosidase OS=Salvia splendens OX=180675 GN=Saspl_016223 PE=3 SV=1;73.99% [1212/1638];;;Uniprot (A0A4D9C518)|Interpro (A0A4D9C518);;;;
30590;SB2200575-RA transcript offset:239 AED:0.02 eAED:0.02 QI:239|1|0.83|1|0|0.16|6|0|705;534;probable metal-nicotianamine transporter YSL7 OS=Sesamum indicum OX=4182 GN=LOC105157359 PE=4 SV=1;66.86% [1602/2396];;;Uniprot (A0A6I9SWX5)|Interpro (A0A6I9SWX5);;;;
30591;SB2200576-RA transcript offset:0 AED:0.00 eAED:0.00 QI:0|1|0.5|1|1|1|4|318|794;602;Uncharacterized protein OS=Salvia splendens OX=180675 GN=Saspl_016508 PE=4 SV=1;65.72% [1806/2748];;;Uniprot (A0A4D9BH27)|Interpro (A0A4D9BH27);;;;
30592;SB2200577-RA transcript offset:86 AED:0.30 eAED:0.30 QI:86|0.9|1|1|0|0|11|361|303;260;Leucine carboxyl methyltransferase 1 homolog OS=Handroanthus impetiginosus OX=429701 GN=CDL12_04499 PE=3 SV=1;56.48% [780/1381];;;Uniprot (A0A2G9HZ39)|Interpro (A0A2G9HZ39);;;;
30593;SB2200579-RA transcript offset:0 AED:0.01 eAED:0.27 QI:0|0|0|1|1|1|2|0|222;191;Ras-related protein Rab-11A OS=Salvia splendens OX=180675 GN=RAB11A PE=4 SV=1;84.26% [573/680];;;Uniprot (A0A4D8YJR9)|Interpro (A0A4D8YJR9);;;;
30594;SB2200580-RA transcript offset:215 AED:0.38 eAED:0.38 QI:215|0.8|0.83|0.83|0.8|0.66|6|0|271;170;serine/arginine-rich splicing factor RS31-like isoform X1 OS=Sesamum indicum OX=4182 GN=LOC105173919 PE=4 SV=1;48.66% [510/1048];;;Uniprot (A0A6I9U8U5)|Interpro (A0A6I9U8U5);;;;
30596;SB2200582-RA transcript offset:172 AED:0.23 eAED:0.23 QI:172|0.5|0.33|0.66|0.5|0.66|3|0|360;210;LRAT domain-containing protein OS=Handroanthus impetiginosus OX=429701 GN=CDL12_09988 PE=4 SV=1;49.41% [630/1275];;;Uniprot (A0A2G9HIJ1)|Interpro (A0A2G9HIJ1);;;;
30597;SB2200583-RA transcript offset:284 AED:0.00 eAED:0.00 QI:284|0.5|0.33|1|0|0|3|0|157;143;ORM1-like protein 2 isoform X1 OS=Sesamum indicum OX=4182 GN=LOC105173869 PE=4 SV=1;55.93% [429/767];;;Uniprot (A0A6I9U8M8)|Interpro (A0A6I9U8M8);;;;
30598;SB2200585-RA transcript offset:0 AED:0.23 eAED:0.26 QI:0|0.25|0.4|0.8|1|1|5|0|699;552;RPM1-interacting protein 4 OS=Salvia splendens OX=180675 GN=RIN4 PE=3 SV=1;77.60% [1656/2134];;;Uniprot (A0A4D8ZLL5)|Interpro (A0A4D8ZLL5);;;;
30599;SB2200584-RA transcript offset:136 AED:0.00 eAED:0.00 QI:136|1|1|1|1|1|2|248|514;405;Pentatricopeptide repeat protein OS=Salvia miltiorrhiza OX=226208 PE=2 SV=1;61.96% [1215/1961];;;Uniprot (A0A678WFU6)|Interpro (A0A678WFU6);;;;
30600;SB2200586-RA transcript offset:74 AED:0.00 eAED:0.00 QI:74|1|0.75|1|0.66|0.5|4|0|126;110;Protein regulator of cytokinesis 1 OS=Salvia splendens OX=180675 GN=PRC1 PE=3 SV=1;71.90% [330/459];;;Uniprot (A0A4D9BIP3)|Interpro (A0A4D9BIP3);;;;
30601;SB2200587-RA transcript offset:0 AED:0.21 eAED:0.24 QI:0|0.83|0.92|1|0|0|13|774|353;250;CRAL-TRIO domain-containing protein OS=Salvia splendens OX=180675 GN=Saspl_004117 PE=4 SV=1;40.19% [750/1866];;;Uniprot (A0A4D8ZYU2)|Interpro (A0A4D8ZYU2);;;;
30603;SB2200589-RA transcript offset:103 AED:0.14 eAED:0.14 QI:103|1|1|1|0.22|0.3|10|246|369;263;uncharacterized protein LOC105170157 isoform X1 OS=Sesamum indicum OX=4182 GN=LOC105170157 PE=4 SV=1;53.20% [789/1483];;;Uniprot (A0A6I9U5M4)|Interpro (A0A6I9U5M4);;;;
30604;SB2200592-RA transcript offset:0 AED:0.11 eAED:0.13 QI:0|0.66|0.5|1|0.33|0.25|4|300|318;276;RING-type E3 ubiquitin transferase OS=Salvia splendens OX=180675 GN=SIAH1 PE=3 SV=1;64.84% [828/1277];;;Uniprot (A0A4D8ZWU5)|Interpro (A0A4D8ZWU5);;;;
30605;SB2200593-RA transcript offset:128 AED:0.12 eAED:0.12 QI:128|0.88|0.89|1|0.77|0.78|19|238|720;528;Chromomethylase OS=Salvia miltiorrhiza OX=226208 GN=CMT3 PE=3 SV=1;61.61% [1584/2571];;;Uniprot (A0A2P1M8M6)|Interpro (A0A2P1M8M6);;;;
30606;SB2200594-RA transcript offset:0 AED:0.05 eAED:0.28 QI:0|0|0.5|1|0|0|2|334|396;265;Pentatricopeptide repeat protein OS=Salvia miltiorrhiza OX=226208 PE=2 SV=1;51.29% [795/1550];;;Uniprot (A0A678WGL7)|Interpro (A0A678WGL7);;;;
30607;SB2200598-RA transcript offset:141 AED:0.15 eAED:0.20 QI:141|0.5|0.28|1|0.16|0.42|7|0|152;130;40S ribosomal protein S11-like OS=Sesamum indicum OX=4182 GN=LOC105160985 PE=3 SV=1;64.04% [390/609];;;Uniprot (A0A6I9T2N0)|Interpro (A0A6I9T2N0);;;;
30608;SB2200599-RA transcript offset:211 AED:0.11 eAED:0.02 QI:211|1|0.33|1|0.5|0.66|3|0|140;120;Splicing factor 1 OS=Salvia splendens OX=180675 GN=SF1 PE=4 SV=1;56.16% [360/641];;;Uniprot (A0A4D8ZJE4)|Interpro (A0A4D8ZJE4);;;;
30609;SB2200590-RA transcript offset:0 AED:0.12 eAED:0.14 QI:0|0.76|0.71|0.92|0.07|0.21|14|225|777;651;Protein kinase domain-containing protein OS=Salvia splendens OX=180675 GN=Saspl_007186 PE=4 SV=1;75.09% [1953/2601];;;Uniprot (A0A4D9BYN6)|Interpro (A0A4D9BYN6);;;;
30610;SB2200595-RA transcript offset:173 AED:0.19 eAED:0.19 QI:173|0|0.5|0.5|1|1|2|0|158;108;Uncharacterized protein OS=Salvia splendens OX=180675 GN=Saspl_040808 PE=4 SV=1;49.09% [324/660];;;Uniprot (A0A4D8Z854)|Interpro (A0A4D8Z854);;;;
30612;SB2200597-RA transcript offset:178 AED:0.00 eAED:0.00 QI:178|1|1|1|1|1|3|84|185;124;AAI domain-containing protein OS=Erythranthe guttata OX=4155 GN=MIMGU_mgv1a014178mg PE=3 SV=1;44.66% [372/833];;;Uniprot (A0A022RFV2)|Interpro (A0A022RFV2);;;;
30613;SB2200591-RA transcript offset:0 AED:0.08 eAED:0.08 QI:0|0|0|1|0|0|2|0|106;90;Uncharacterized protein;82.82% [270/326];;;Uniprot (A0A8X8YMB7)|Interpro (A0A8X8YMB7);;;EMBL (PNBA02000002);
30614;SB2200604-RA transcript offset:180 AED:0.33 eAED:0.33 QI:180|0.66|0.61|0.76|0.83|0.92|13|0|343;257;Serine/threonine-protein phosphatase OS=Salvia splendens OX=180675 GN=PPP2C PE=3 SV=1;62.58% [771/1232];;;Uniprot (A0A4D9BYP4)|Interpro (A0A4D9BYP4);;;;
30615;SB2200608-RA transcript offset:0 AED:0.42 eAED:0.42 QI:0|0.28|0.12|0.75|1|1|8|0|255;153;TAFII55_N domain-containing protein OS=Handroanthus impetiginosus OX=429701 GN=CDL12_15559 PE=3 SV=1;58.85% [459/780];;;Uniprot (A0A2G9H2T2)|Interpro (A0A2G9H2T2);;;;
30616;SB2200600-RA transcript offset:0 AED:0.17 eAED:0.44 QI:0|0|0|1|0.33|0.5|4|0|253;210;Uncharacterized protein OS=Salvia splendens OX=180675 GN=Saspl_007192 PE=4 SV=1;81.40% [630/774];;;Uniprot (A0A4D9BZB5)|Interpro (A0A4D9BZB5);;;;
30617;SB2200601-RA transcript offset:0 AED:0.15 eAED:0.15 QI:0|0.81|0.82|1|0.37|0.47|17|1949|125;533;E3 ubiquitin protein ligase OS=Salvia splendens OX=180675 GN=BRE1 PE=3 SV=1;67.61% [1599/2365];;;Uniprot (A0A4D8ZRK7)|Interpro (A0A4D8ZRK7);;;;
30619;SB2200603-RA transcript offset:0 AED:0.26 eAED:0.26 QI:0|0.16|0|0.85|0|0.14|7|0|502;407;F-box domain-containing protein OS=Salvia splendens OX=180675 GN=Saspl_004129 PE=4 SV=1;79.60% [1221/1534];;;Uniprot (A0A4D8ZGE2)|Interpro (A0A4D8ZGE2);;;;
30620;SB2200605-RA transcript offset:83 AED:0.00 eAED:0.00 QI:83|1|1|1|0|0|3|129|390;240;Uncharacterized protein OS=Handroanthus impetiginosus OX=429701 GN=CDL12_15565 PE=4 SV=1;51.14% [720/1408];;;Uniprot (A0A2G9H3H2)|Interpro (A0A2G9H3H2);;;;
30621;SB2200606-RA transcript offset:41 AED:0.30 eAED:0.30 QI:41|1|1|1|1|1|2|129|454;310;Uncharacterized protein OS=Salvia splendens OX=180675 GN=Saspl_007198 PE=3 SV=1;59.62% [930/1560];;;Uniprot (A0A4D9BYT6)|Interpro (A0A4D9BYT6);;;;
30622;SB2200607-RA transcript offset:126 AED:0.35 eAED:0.35 QI:126|0.8|1|1|0.6|0.33|6|303|242;209;Uncharacterized protein;53.27% [627/1177];;;Uniprot (A0A8X8ZUB0)|Interpro (A0A8X8ZUB0);;;EMBL (PNBA02000007);
30623;SB2200609-RA transcript offset:0 AED:0.14 eAED:0.14 QI:0|0.85|0.62|0.87|0.57|0.5|8|0|551;397;IQ domain-containing protein IQM2 OS=Sesamum indicum OX=4182 GN=LOC105170184 PE=4 SV=1;70.89% [1191/1680];;;Uniprot (A0A6I9TVW8)|Interpro (A0A6I9TVW8);;;;
30624;SB2200610-RA transcript offset:0 AED:0.02 eAED:0.02 QI:0|0.8|0.66|1|0.2|0.33|6|0|235;183;PTC52-like protein 1 OS=Ocimum basilicum OX=39350 GN=PTC52-1 PE=4 SV=1;76.36% [549/719];;;Uniprot (A0A076FGF7)|Interpro (A0A076FGF7);;;;
30625;SB2200611-RA transcript offset:0 AED:0.00 eAED:0.00 QI:0|1|1|1|0.2|0.16|6|259|280;231;PTC52-like protein 1 OS=Ocimum basilicum OX=39350 GN=PTC52-1 PE=4 SV=1;61.88% [693/1120];;;Uniprot (A0A076FGF7)|Interpro (A0A076FGF7);;;;
30626;SB2200612-RA transcript offset:0 AED:0.07 eAED:0.07 QI:0|0.57|0.37|1|0|0.25|8|245|450;450;PTC52-like protein 1 OS=Ocimum basilicum OX=39350 GN=PTC52-1 PE=4 SV=1;83.13% [1350/1624];;;Uniprot (A0A076FGF7)|Interpro (A0A076FGF7);;;;
30627;SB2200613-RA transcript offset:0 AED:0.09 eAED:0.09 QI:0|0.83|0.42|1|0.16|0.42|7|211|513;513;Flavone 8-hydroxylase OS=Ocimum basilicum OX=39350 GN=F8H-2 PE=2 SV=1;86.36% [1539/1782];;;Uniprot (A0A076FF10)|Interpro (A0A076FF10);;;;
30628;SB2200617-RA transcript offset:151 AED:0.24 eAED:0.24 QI:151|0.5|0.4|0.8|0|0.2|5|0|236;163;Protein kinase domain-containing protein OS=Malus baccata OX=106549 GN=C1H46_017779 PE=4 SV=1;55.82% [489/876];;;Uniprot (A0A540MD03)|Interpro (A0A540MD03);;;;
30629;SB2200614-RA transcript offset:267 AED:0.35 eAED:0.36 QI:267|0.91|0.92|1|0.5|0.69|13|0|360;310;Branched chain alpha-keto acid dehydrogenase E1 beta subunit OS=Handroanthus impetiginosus OX=429701 GN=CDL12_08703 PE=4 SV=1;67.78% [930/1372];;;Uniprot (A0A2G9HM91)|Interpro (A0A2G9HM91);;;;
30630;SB2200615-RA transcript offset:411 AED:0.23 eAED:0.23 QI:411|0.71|0.87|1|0.71|0.62|8|445|511;399;YTH domain-containing protein OS=Salvia splendens OX=180675 GN=Saspl_025454 PE=4 SV=1;49.24% [1197/2431];;;Uniprot (A0A4D9A612)|Interpro (A0A4D9A612);;;;
30631;SB2200616-RA transcript offset:84 AED:0.03 eAED:0.03 QI:84|0.66|0.7|1|0.11|0.1|10|399|1135;898;Foie-gras_1 domain-containing protein OS=Salvia splendens OX=180675 GN=Saspl_039107 PE=4 SV=1;68.12% [2694/3955];;;Uniprot (A0A4D9A7I3)|Interpro (A0A4D9A7I3);;;;
30634;SB2200621-RA transcript offset:0 AED:0.01 eAED:0.10 QI:0|0|0|1|0|0|6|0|298;257;Mitochondrial substrate carrier family protein OS=Striga asiatica OX=4170 GN=STAS_17910 PE=3 SV=1;84.63% [771/911];;;Uniprot (A0A5A7Q7K8)|Interpro (A0A5A7Q7K8);;;;
30635;SB2200620-RA transcript offset:0 AED:0.11 eAED:0.73 QI:0|0|0|0.75|0|0|4|0|207;137;Thioredoxin domain-containing protein OS=Salvia splendens OX=180675 GN=Saspl_036602 PE=4 SV=1;64.83% [411/634];;;Uniprot (A0A4D8ZQ67)|Interpro (A0A4D8ZQ67);;;;
30636;SB2200622-RA transcript offset:963 AED:0.07 eAED:0.07 QI:963|0.87|0.66|0.88|0.12|0.22|9|0|812;615;Uncharacterized protein OS=Salvia splendens OX=180675 GN=Saspl_011676 PE=4 SV=1;53.40% [1845/3455];;;Uniprot (A0A4D9B3P4)|Interpro (A0A4D9B3P4);;;;
30637;SB2200623-RA transcript offset:162 AED:0.01 eAED:0.01 QI:162|0.57|0.62|1|0.57|0.62|8|239|285;239;Molecular chaperone DnaJ OS=Salvia splendens OX=180675 GN=dnaJ PE=4 SV=1;56.06% [717/1279];;;Uniprot (A0A4D9BFR5)|Interpro (A0A4D9BFR5);;;;
30638;SB2200624-RA transcript offset:705 AED:0.11 eAED:0.11 QI:705|1|1|1|0.16|0.46|13|152|583;418;NIMA Never in mitosis protein a-related kinase OS=Salvia splendens OX=180675 GN=NEK PE=4 SV=1;47.29% [1254/2652];;;Uniprot (A0A4D9BFF3)|Interpro (A0A4D9BFF3);;;;
30639;SB2200625-RA transcript offset:196 AED:0.07 eAED:0.07 QI:196|1|1|1|0.27|0.58|12|211|510;434;C-terminal processing peptidase OS=Handroanthus impetiginosus OX=429701 GN=CDL12_27995 PE=3 SV=1;66.02% [1302/1972];;;Uniprot (A0A2G9G2H1)|Interpro (A0A2G9G2H1);;;;
30640;SB2200626-RA transcript offset:60 AED:0.00 eAED:0.00 QI:60|1|1|1|0|0|2|213|329;259;zinc finger protein WIP2 OS=Sesamum indicum OX=4182 GN=LOC105159723 PE=3 SV=1;60.51% [777/1284];;;Uniprot (A0A6I9SZW1)|Interpro (A0A6I9SZW1);;;;
30641;SB2200628-RA transcript offset:84 AED:0.18 eAED:0.18 QI:84|0.4|0.5|1|0.4|0.33|6|435|598;398;Protein kinase domain-containing protein OS=Salvia splendens OX=180675 GN=Saspl_053775 PE=4 SV=1;50.72% [1194/2354];;;Uniprot (A0A4D8XW27)|Interpro (A0A4D8XW27);;;;
30642;SB2200627-RA transcript offset:723 AED:0.01 eAED:0.01 QI:723|1|1|1|0|0|9|396|740;685;Ethylene receptor OS=Salvia splendens OX=180675 GN=ETR PE=3 SV=1;60.49% [2055/3397];;;Uniprot (A0A4D8Y4X7)|Interpro (A0A4D8Y4X7);;;;
30644;SB2200630-RA transcript offset:0 AED:0.31 eAED:0.33 QI:0|0.58|0.61|0.92|0.08|0.15|13|0|507;339;Protein DETOXIFICATION OS=Sesamum indicum OX=4182 GN=LOC105159736 PE=3 SV=1;65.66% [1017/1549];;;Uniprot (A0A6I9T4E0)|Interpro (A0A6I9T4E0);;;;
30645;SB2200631-RA transcript offset:0 AED:0.08 eAED:0.09 QI:0|0|0|0.25|0|0|4|0|773;574;Uncharacterized protein OS=Salvia splendens OX=180675 GN=Saspl_011689 PE=4 SV=1;73.06% [1722/2357];;;Uniprot (A0A4D9B8Z0)|Interpro (A0A4D9B8Z0);;;;
30646;SB2200632-RA transcript offset:116 AED:0.17 eAED:0.17 QI:116|0.75|1|1|0.5|0.6|5|385|227;138;NF-Y4 protein OS=Tectona grandis OX=41396 GN=NF-Y4 PE=2 SV=1;34.39% [414/1204];;;Uniprot (A0A2Z4K4Y1)|Interpro (A0A2Z4K4Y1);;;;
30647;SB2200634-RA transcript offset:432 AED:0.00 eAED:0.00 QI:432|1|1|1|1|1|2|249|893;725;leucine-rich repeat receptor-like tyrosine-protein kinase PXC3 OS=Sesamum indicum OX=4182 GN=LOC105159753 PE=4 SV=1;63.62% [2175/3419];;;Uniprot (A0A6I9T4F6)|Interpro (A0A6I9T4F6);;;;
30648;SB2200637-RA transcript offset:0 AED:0.22 eAED:0.24 QI:0|0.83|0.85|1|0|0.28|7|632|393;276;chaperone protein dnaJ 3 OS=Sesamum indicum OX=4182 GN=LOC105173289 PE=4 SV=1;44.90% [828/1844];;;Uniprot (A0A6I9U7J7)|Interpro (A0A6I9U7J7);;;;
30649;SB2200639-RA transcript offset:98 AED:0.08 eAED:0.08 QI:98|1|1|1|0.75|0.88|9|117|258;213;Uncharacterized protein OS=Salvia splendens OX=180675 GN=Saspl_020443 PE=4 SV=1;63.39% [639/1008];;;Uniprot (A0A4D9BC64)|Interpro (A0A4D9BC64);;;;
30650;SB2200633-RA transcript offset:205 AED:0.11 eAED:0.11 QI:205|1|1|1|0.5|0.45|11|338|379;294;Guanylate kinase OS=Salvia splendens OX=180675 GN=Saspl_005202 PE=3 SV=1;51.55% [882/1711];;;Uniprot (A0A4D8Y194)|Interpro (A0A4D8Y194);;;;
30652;SB2200636-RA transcript offset:376 AED:0.10 eAED:0.10 QI:376|0.88|0.94|1|0.27|0.42|19|453|934;716;Uncharacterized protein OS=Salvia splendens OX=180675 GN=Saspl_005204 PE=4 SV=1;58.15% [2148/3694];;;Uniprot (A0A4D8Y6M0)|Interpro (A0A4D8Y6M0);;;;
30653;SB2200638-RA transcript offset:228 AED:0.00 eAED:0.00 QI:228|1|1|1|0|0|5|177|230;124;Uncharacterized protein;33.33% [372/1116];;;Uniprot (A0A8X8YRU1)|Interpro (A0A8X8YRU1);;;EMBL (PNBA02000002);
30654;SB2200640-RA transcript offset:82 AED:0.07 eAED:0.45 QI:82|0.4|0.16|1|0.4|0.16|6|0|351;295;Malate dehydrogenase OS=Cucumis melo var. makuwa OX=1194695 GN=E6C27_scaffold171G00480 PE=3 SV=1;76.76% [885/1153];;;Uniprot (A0A5A7U5D3)|Interpro (A0A5A7U5D3);;;;
30655;SB2200641-RA transcript offset:330 AED:0.06 eAED:0.06 QI:330|0.5|0.33|1|0|0.33|3|0|502;396;F-box and leucine-rich repeat protein 2/20 OS=Salvia splendens OX=180675 GN=FBXL2_20 PE=4 SV=1;63.56% [1188/1869];;;Uniprot (A0A4D9BH95)|Interpro (A0A4D9BH95);;;;
30656;SB2200642-RA transcript offset:154 AED:0.03 eAED:0.03 QI:154|0.66|0.57|1|0.66|0.42|7|304|409;275;LOW QUALITY PROTEIN: transcription factor UNE10 OS=Sesamum indicum OX=4182 GN=LOC105173301 PE=4 SV=1;48.08% [825/1716];;;Uniprot (A0A6I9U6K7)|Interpro (A0A6I9U6K7);;;;
30657;SB2200643-RA transcript offset:179 AED:0.08 eAED:0.08 QI:179|0.87|0.82|1|0.06|0.29|17|0|1513;1210;NTP_transf_2 domain-containing protein OS=Salvia splendens OX=180675 GN=Saspl_020438 PE=4 SV=1;75.64% [3630/4799];;;Uniprot (A0A4D9BC76)|Interpro (A0A4D9BC76);;;;
30659;SB2200645-RA transcript offset:0 AED:0.20 eAED:0.20 QI:0|0|0|0.6|0.33|0.6|10|0|296;182;MSP domain-containing protein OS=Salvia splendens OX=180675 GN=Saspl_002119 PE=4 SV=1;60.53% [546/902];;;Uniprot (A0A4D9AYP7)|Interpro (A0A4D9AYP7);;;;
30660;SB2200646-RA transcript offset:0 AED:0.23 eAED:0.40 QI:0|-1|0|1|-1|1|1|0|689;419;scarecrow-like protein 27 OS=Sesamum indicum OX=4182 GN=LOC105173311 PE=3 SV=1;59.74% [1257/2104];;;Uniprot (A0A6I9U6L8)|Interpro (A0A6I9U6L8);;;;
30661;SB2200647-RA transcript offset:0 AED:0.09 eAED:0.09 QI:0|0|0|1|0.83|0.71|7|0|440;303;Flavin-containing monooxygenase OS=Salvia splendens OX=180675 GN=Saspl_036277 PE=3 SV=1;67.58% [909/1345];;;Uniprot (A0A4D8Z069)|Interpro (A0A4D8Z069);;;;
30662;SB2200648-RA transcript offset:0 AED:0.17 eAED:0.18 QI:0|0|0|0.85|0.66|0.57|7|0|455;308;Flavin-containing monooxygenase OS=Salvia splendens OX=180675 GN=Saspl_036277 PE=3 SV=1;66.47% [924/1390];;;Uniprot (A0A4D8Z069)|Interpro (A0A4D8Z069);;;;
30663;SB2200652-RA transcript offset:261 AED:0.22 eAED:0.30 QI:261|0.33|0.4|0.9|0.55|0.7|10|0|353;185;Uncharacterized protein OS=Salvia splendens OX=180675 GN=Saspl_004610 PE=3 SV=1;41.26% [555/1345];;;Uniprot (A0A4D9AHP2)|Interpro (A0A4D9AHP2);;;;
30664;SB2200649-RA transcript offset:130 AED:0.08 eAED:0.08 QI:130|1|1|1|0.5|0.33|3|203|464;272;NAB domain-containing protein OS=Salvia splendens OX=180675 GN=Saspl_012337 PE=4 SV=1;46.47% [816/1756];;;Uniprot (A0A4D9BQS5)|Interpro (A0A4D9BQS5);;;;
30665;SB2200650-RA transcript offset:493 AED:0.24 eAED:0.24 QI:493|1|1|1|0.33|0.25|4|104|274;193;AB hydrolase-1 domain-containing protein OS=Salvia splendens OX=180675 GN=Saspl_012336 PE=4 SV=1;40.07% [579/1445];;;Uniprot (A0A4D9BQR6)|Interpro (A0A4D9BQR6);;;;
30666;SB2200651-RA transcript offset:161 AED:0.07 eAED:0.07 QI:161|1|1|1|0.5|0.66|3|266|337;242;plant intracellular Ras-group-related LRR protein 3-like isoform X1 OS=Sesamum indicum OX=4182 GN=LOC105168309 PE=4 SV=1;49.56% [726/1465];;;Uniprot (A0A6I9TLD7)|Interpro (A0A6I9TLD7);;;;
30667;SB2200654-RA transcript offset:416 AED:0.01 eAED:0.01 QI:416|0.83|0.84|1|0.08|0.23|13|283|566;484;E3 ubiquitin-protein ligase synoviolin OS=Salvia splendens OX=180675 GN=SYVN1 PE=4 SV=1;59.53% [1452/2439];;;Uniprot (A0A4D9ALL4)|Interpro (A0A4D9ALL4);;;;
30669;SB2200656-RA transcript offset:199 AED:0.03 eAED:0.03 QI:199|0.83|0.85|1|0.16|0.28|7|0|237;211;Uncharacterized protein OS=Salvia splendens OX=180675 GN=Saspl_012349 PE=4 SV=1;68.21% [633/928];;;Uniprot (A0A4D9BQZ7)|Interpro (A0A4D9BQZ7);;;;
30670;SB2200657-RA transcript offset:0 AED:0.03 eAED:0.03 QI:0|1|1|1|0.16|0.28|7|146|249;173;Uncharacterized protein OS=Erythranthe guttata OX=4155 GN=MIMGU_mgv1a017978mg PE=3 SV=1;57.03% [519/910];;;Uniprot (A0A022QUP0)|Interpro (A0A022QUP0);;;;
30671;SB2200660-RA transcript offset:71 AED:0.19 eAED:0.19 QI:71|0.85|0.87|1|0.71|0.62|8|0|356;296;N4-Beta-N-acetylglucosaminyl-L-asparaginase OS=Salvia splendens OX=180675 GN=AGA PE=4 SV=1;76.49% [888/1161];;;Uniprot (A0A4D9BQL0)|Interpro (A0A4D9BQL0);;;;
30672;SB2200659-RA transcript offset:0 AED:0.05 eAED:0.09 QI:0|-1|0|1|-1|1|1|0|774;510;Splicing factor 1/branch point binding protein RRM superfamily OS=Handroanthus impetiginosus OX=429701 GN=CDL12_11195 PE=3 SV=1;64.75% [1530/2363];;;Uniprot (A0A2G9HFD7)|Interpro (A0A2G9HFD7);;;;
30673;SB2200662-RA transcript offset:341 AED:0.00 eAED:0.00 QI:341|1|1|1|0.5|0.33|3|238|264;190;Acid phosphatase OS=Handroanthus impetiginosus OX=429701 GN=CDL12_24575 PE=4 SV=1;40.83% [570/1396];;;Uniprot (A0A2G9GC83)|Interpro (A0A2G9GC83);;;;
30674;SB2200658-RA transcript offset:0 AED:0.11 eAED:0.12 QI:0|0|0|1|0|0|2|0|903;673;Protein kinase domain-containing protein OS=Salvia splendens OX=180675 GN=Saspl_011434 PE=3 SV=1;73.23% [2019/2757];;;Uniprot (A0A4D9AXN9)|Interpro (A0A4D9AXN9);;;;
30675;SB2200661-RA transcript offset:0 AED:0.03 eAED:0.12 QI:0|0|0|0.66|0|0|3|0|375;210;Serine/threonine protein kinase OS=Handroanthus impetiginosus OX=429701 GN=CDL12_09172 PE=4 SV=1;55.12% [630/1143];;;Uniprot (A0A2G9HKW2)|Interpro (A0A2G9HKW2);;;;
30677;SB2200663-RA transcript offset:0 AED:0.18 eAED:0.18 QI:0|0.4|0.16|0.5|0.4|0.33|6|0|637;393;Cytochrome P450 CYP714A25 OS=Salvia miltiorrhiza OX=226208 PE=2 SV=1;60.62% [1179/1945];;;Uniprot (A0A0B4VRN3)|Interpro (A0A0B4VRN3);;;;
30678;SB2200664-RA transcript offset:0 AED:0.06 eAED:0.06 QI:0|0|0.16|1|1|1|6|556|341;303;Glutamate dehydrogenase OS=Salvia splendens OX=180675 GN=GLUD1_2 PE=3 SV=1;56.53% [909/1608];;;Uniprot (A0A4D9C102)|Interpro (A0A4D9C102);;;;
30679;SB2200665-RA transcript offset:162 AED:0.17 eAED:0.17 QI:162|0.7|0.90|1|0.35|0.38|21|176|869;627;DNA helicase OS=Salvia splendens OX=180675 GN=Saspl_012325 PE=3 SV=1;62.76% [1881/2997];;;Uniprot (A0A4D9BRT8)|Interpro (A0A4D9BRT8);;;;
30680;SB2200666-RA transcript offset:0 AED:0.01 eAED:0.01 QI:0|1|1|1|0.5|0.4|5|421|603;506;BTB/POZ domain-containing protein At1g67900 OS=Sesamum indicum OX=4182 GN=LOC105168315 PE=3 SV=1;66.87% [1518/2270];;;Uniprot (A0A6I9TM98)|Interpro (A0A6I9TM98);;;;
30682;SB2200670-RA transcript offset:0 AED:0.16 eAED:0.18 QI:0|0.75|0.4|1|0.75|0.8|5|0|494;291;Protein-serine/threonine phosphatase OS=Salvia splendens OX=180675 GN=PTC2_3 PE=3 SV=1;57.85% [873/1509];;;Uniprot (A0A4D9AZN4)|Interpro (A0A4D9AZN4);;;;
30683;SB2200668-RA transcript offset:213 AED:0.17 eAED:0.30 QI:213|0.64|0.6|1|0.07|0.13|15|241|405;341;Uncharacterized protein OS=Salvia splendens OX=180675 GN=Saspl_012321 PE=4 SV=1;60.21% [1023/1699];;;Uniprot (A0A4D9BQK1)|Interpro (A0A4D9BQK1);;;;
30684;SB2200669-RA transcript offset:34 AED:0.00 eAED:0.00 QI:34|1|1|1|0.25|0.22|9|255|610;475;Uncharacterized protein OS=Salvia splendens OX=180675 GN=Saspl_004624 PE=4 SV=1;66.06% [1425/2157];;;Uniprot (A0A4D9ABG2)|Interpro (A0A4D9ABG2);;;;
30685;SB2200672-RA transcript offset:0 AED:0.16 eAED:0.24 QI:0|0.81|0.70|1|0.68|0.76|17|0|666;372;Coilin OS=Salvia splendens OX=180675 GN=COIL PE=3 SV=1;54.87% [1116/2034];;;Uniprot (A0A4D8Y0I6)|Interpro (A0A4D8Y0I6);;;;
30686;SB2200674-RA transcript offset:0 AED:0.17 eAED:0.17 QI:0|0|0|0.5|1|1|2|0|339;226;Uncharacterized protein OS=Salvia splendens OX=180675 GN=Saspl_012314 PE=4 SV=1;65.44% [678/1036];;;Uniprot (A0A4D9BRE0)|Interpro (A0A4D9BRE0);;;;
30687;SB2200671-RA transcript offset:147 AED:0.22 eAED:0.22 QI:147|0.61|0.78|1|0|0|14|135|504;345;Alpha-galactosidase OS=Sesamum indicum OX=4182 GN=LOC105168326 PE=3 SV=1;56.68% [1035/1826];;;Uniprot (A0A6I9TPV3)|Interpro (A0A6I9TPV3);;;;
30688;SB2200673-RA transcript offset:187 AED:0.15 eAED:0.15 QI:187|1|1|1|0|0|3|331|872;645;Atypical dual specificity phosphatase OS=Salvia splendens OX=180675 GN=K14165 PE=4 SV=1;60.68% [1935/3189];;;Uniprot (A0A4D9C1F1)|Interpro (A0A4D9C1F1);;;;
30689;SB2200675-RA transcript offset:426 AED:0.00 eAED:0.00 QI:426|1|1|1|0.25|0.6|5|183|677;573;Uncharacterized protein OS=Handroanthus impetiginosus OX=429701 GN=CDL12_26093 PE=4 SV=1;63.97% [1719/2687];;;Uniprot (A0A2G9G7Y2)|Interpro (A0A2G9G7Y2);;;;
30690;SB2200677-RA transcript offset:0 AED:0.02 eAED:0.02 QI:0|0.85|0.87|1|0.42|0.37|8|283|344;259;Proteasome subunit beta OS=Salvia splendens OX=180675 GN=PSMB7 PE=3 SV=1;58.03% [777/1339];;;Uniprot (A0A4D9B6K9)|Interpro (A0A4D9B6K9);;;;
30691;SB2200676-RA transcript offset:166 AED:0.14 eAED:0.14 QI:166|1|1|1|0.14|0.18|22|323|844;716;Mannosyl-oligosaccharide glucosidase OS=Salvia splendens OX=180675 GN=GCS1 PE=3 SV=1;69.88% [2148/3074];;;Uniprot (A0A4D9AAG8)|Interpro (A0A4D9AAG8);;;;
30692;SB2200678-RA transcript offset:0 AED:0.22 eAED:0.44 QI:0|0|0|0.66|1|1|3|0|474;346;protein terminal ear1-like OS=Sesamum indicum OX=4182 GN=LOC105168338 PE=4 SV=1;71.69% [1038/1448];;;Uniprot (A0A6I9TYV4)|Interpro (A0A6I9TYV4);;;;
30693;SB2200679-RA transcript offset:110 AED:0.18 eAED:0.18 QI:110|0.83|0.85|1|0|0.14|7|189|419;308;PH domain-containing protein OS=Salvia splendens OX=180675 GN=Saspl_012304 PE=4 SV=1;58.33% [924/1584];;;Uniprot (A0A4D9BRQ9)|Interpro (A0A4D9BRQ9);;;;
30694;SB2200680-RA transcript offset:136 AED:0.01 eAED:0.01 QI:136|0.92|0.93|1|0.5|0.6|15|594|793;636;Protein SDA1 OS=Sesamum indicum OX=4182 GN=LOC105168340 PE=3 SV=1;60.32% [1908/3163];;;Uniprot (A0A6I9TSX0)|Interpro (A0A6I9TSX0);;;;
30696;SB2200681-RA transcript offset:447 AED:0.08 eAED:0.08 QI:447|0.75|0.77|1|0.37|0.33|9|270|864;733;oxysterol-binding protein-related protein 1D OS=Sesamum indicum OX=4182 GN=LOC105168341 PE=4 SV=1;65.31% [2199/3367];;;Uniprot (A0A6I9TYW0)|Interpro (A0A6I9TYW0);;;;
30697;SB2200683-RA transcript offset:348 AED:0.13 eAED:0.13 QI:348|0.9|0.81|1|0.6|0.63|11|480|487;374;YidC/Oxa1 family membrane protein insertase OS=Salvia splendens OX=180675 GN=yidC PE=3 SV=1;48.15% [1122/2330];;;Uniprot (A0A4D9B3X6)|Interpro (A0A4D9B3X6);;;;
30698;SB2200684-RA transcript offset:0 AED:0.13 eAED:0.16 QI:0|0.66|0.5|1|0|0|4|386|972;423;YidC/Oxa1 family membrane protein insertase OS=Salvia splendens OX=180675 GN=yidC PE=3 SV=1;37.77% [1269/3360];;;Uniprot (A0A4D8Y0H2)|Interpro (A0A4D8Y0H2);;;;
30699;SB2200685-RA transcript offset:188 AED:0.00 eAED:0.00 QI:188|0.85|0.87|1|0|0|8|839|300;205;uncharacterized protein LOC105168352 OS=Sesamum indicum OX=4182 GN=LOC105168352 PE=4 SV=1;31.35% [615/1962];;;Uniprot (A0A6I9TSX9)|Interpro (A0A6I9TSX9);;;;
30700;SB2200686-RA transcript offset:596 AED:0.20 eAED:0.20 QI:596|0.8|0.83|1|0.4|0.33|6|143|244;200;RING-type domain-containing protein OS=Salvia splendens OX=180675 GN=Saspl_012296 PE=4 SV=1;40.05% [600/1498];;;Uniprot (A0A4D9BQM1)|Interpro (A0A4D9BQM1);;;;
30701;SB2200687-RA transcript offset:302 AED:0.06 eAED:0.06 QI:302|0.92|0.92|1|0.15|0.21|14|354|842;695;probable LRR receptor-like serine/threonine-protein kinase At1g67720 OS=Sesamum indicum OX=4182 GN=LOC105168357 PE=4 SV=1;64.39% [2085/3238];;;Uniprot (A0A6I9TYX6)|Interpro (A0A6I9TYX6);;;;
30705;SB2200691-RA transcript offset:0 AED:0.02 eAED:0.03 QI:0|0|0|1|0.5|0.8|5|0|241;205;Uncharacterized protein OS=Salvia splendens OX=180675 GN=Saspl_004647 PE=4 SV=1;83.33% [615/738];;;Uniprot (A0A4D9AAE8)|Interpro (A0A4D9AAE8);;;;
30706;SB2200692-RA transcript offset:147 AED:0.00 eAED:0.00 QI:147|1|1|1|0.5|0.54|11|345|406;366;3-isopropylmalate dehydrogenase OS=Salvia splendens OX=180675 GN=leuB PE=3 SV=1;63.07% [1098/1741];;;Uniprot (A0A4D8Z7R7)|Interpro (A0A4D8Z7R7);;;;
30707;SB2200693-RA transcript offset:0 AED:0.15 eAED:0.15 QI:0|1|0.5|1|0|0.5|2|236|502;438;Serine/threonine protein phosphatase 2A regulatory subunit OS=Sesamum indicum OX=4182 GN=LOC105168362 PE=3 SV=1;74.07% [1314/1774];;;Uniprot (A0A6I9TSZ5)|Interpro (A0A6I9TSZ5);;;;
30708;SB2200695-RA transcript offset:0 AED:0.01 eAED:0.01 QI:0|0|0|1|1|1|5|0|476;417;Sulfate adenylyltransferase OS=Salvia splendens OX=180675 GN=PAPSS PE=4 SV=1;86.04% [1251/1454];;;Uniprot (A0A4D9AWZ6)|Interpro (A0A4D9AWZ6);;;;
30709;SB2200694-RA transcript offset:0 AED:0.26 eAED:0.26 QI:0|0.90|0.83|1|0.27|0.25|12|2200|103;414;Sulfate adenylyltransferase OS=Salvia splendens OX=180675 GN=PAPSS PE=4 SV=1;48.65% [1242/2553];;;Uniprot (A0A4D9AWZ6)|Interpro (A0A4D9AWZ6);;;;
30711;SB2200697-RA transcript offset:0 AED:0.11 eAED:0.11 QI:0|0|0|0.66|0.4|0.33|6|0|398;317;Myb-like domain-containing protein OS=Salvia splendens OX=180675 GN=Saspl_012291 PE=4 SV=1;78.21% [951/1216];;;Uniprot (A0A4D9BRA5)|Interpro (A0A4D9BRA5);;;;
30712;SB2200699-RA transcript offset:0 AED:0.05 eAED:0.05 QI:0|0|0|0.81|0.2|0.27|11|0|1372;1101;Uncharacterized protein OS=Salvia splendens OX=180675 GN=Saspl_012289 PE=4 SV=1;78.89% [3303/4187];;;Uniprot (A0A4D9BR87)|Interpro (A0A4D9BR87);;;;
30713;SB2200700-RA transcript offset:26 AED:0.23 eAED:0.27 QI:26|0|0.5|1|0|0.5|2|0|531;409;Pentatricopeptide repeat protein OS=Salvia miltiorrhiza OX=226208 PE=2 SV=1;74.41% [1227/1649];;;Uniprot (A0A678WDB4)|Interpro (A0A678WDB4);;;;
30714;SB2200701-RA transcript offset:240 AED:0.00 eAED:0.00 QI:240|1|1|1|1|1|2|736|657;505;ANK_REP_REGION domain-containing protein OS=Salvia splendens OX=180675 GN=Saspl_012287 PE=4 SV=1;50.52% [1515/2999];;;Uniprot (A0A4D9BQS3)|Interpro (A0A4D9BQS3);;;;
30715;SB2200698-RA transcript offset:0 AED:0.08 eAED:0.20 QI:0|0.25|0|0.8|1|0.8|5|0|337;212;40S ribosomal protein SA OS=Salvia splendens OX=180675 GN=RP-SAe PE=3 SV=1;61.93% [636/1027];;;Uniprot (A0A4D9B3W8)|Interpro (A0A4D9B3W8);;;;
30716;SB2200702-RA transcript offset:280 AED:0.01 eAED:0.01 QI:280|1|1|1|0.45|0.5|12|372|317;280;3-oxoacyl-acyl-carrier-protein reductase OS=Salvia miltiorrhiza OX=226208 PE=2 SV=1;51.47% [840/1632];;;Uniprot (A0A0R5QM78)|Interpro (A0A0R5QM78);;;;
30717;SB2200703-RA transcript offset:64 AED:0.18 eAED:0.19 QI:64|0.82|0.88|1|0.05|0.05|18|0|917;618;ATP-dependent DNA helicase Q4 OS=Salvia splendens OX=180675 GN=RECQL4 PE=3 SV=1;64.73% [1854/2864];;;Uniprot (A0A4D9AZK2)|Interpro (A0A4D9AZK2);;;;
30718;SB2200707-RA transcript offset:0 AED:0.11 eAED:0.11 QI:0|1|0.33|1|1|1|3|0|351;273;uncharacterized protein At3g61260 isoform X1 OS=Sesamum indicum OX=4182 GN=LOC105168384 PE=3 SV=1;76.33% [819/1073];;;Uniprot (A0A6I9TQ23)|Interpro (A0A6I9TQ23);;;;
30719;SB2200705-RA transcript offset:59 AED:0.14 eAED:0.34 QI:59|0.2|0.09|1|0.1|0.09|11|0|704;573;3-3-hydroxy-phenylpropionate hydroxylase OS=Salvia splendens OX=180675 GN=mhpA PE=4 SV=1;77.89% [1719/2207];;;Uniprot (A0A4D9C158)|Interpro (A0A4D9C158);;;;
30720;SB2200708-RA transcript offset:0 AED:0.07 eAED:0.38 QI:0|0|0|0.88|0.5|0.44|9|0|911;743;Lipoxygenase OS=Sesamum indicum OX=4182 GN=LOC105168387 PE=3 SV=1;80.15% [2229/2781];;;Uniprot (A0A6I9TLM1)|Interpro (A0A6I9TLM1);;;;
30721;SB2200704-RA transcript offset:0 AED:0.49 eAED:0.49 QI:0|0|0|0.75|0|0|4|0|114;93;Uncharacterized protein;80.40% [279/347];;;Uniprot (A0A8X8Y2C9)|Interpro (A0A8X8Y2C9);;;EMBL (PNBA02000006);
30723;SB2200710-RA transcript offset:314 AED:0.03 eAED:0.03 QI:314|0.85|0.87|1|0.28|0.37|8|108|1008;680;C2 NT-type domain-containing protein OS=Salvia splendens OX=180675 GN=Saspl_012280 PE=4 SV=1;58.19% [2040/3506];;;Uniprot (A0A4D9BQF4)|Interpro (A0A4D9BQF4);;;;
30724;SB2200709-RA transcript offset:212 AED:0.14 eAED:0.14 QI:212|1|1|1|0.41|0.61|18|304|837;734;Urease OS=Sesamum indicum OX=4182 GN=LOC105168388 PE=3 SV=1;71.49% [2202/3080];;;Uniprot (A0A6I9TQ29)|Interpro (A0A6I9TQ29);;;;
30725;SB2200711-RA transcript offset:307 AED:0.03 eAED:0.03 QI:307|1|1|1|0.4|0.33|6|404|770;672;RING-type E3 ubiquitin transferase OS=Salvia splendens OX=180675 GN=Saspl_012279 PE=4 SV=1;65.58% [2016/3074];;;Uniprot (A0A4D9BR78)|Interpro (A0A4D9BR78);;;;
30726;SB2200712-RA transcript offset:0 AED:0.18 eAED:0.18 QI:0|0.85|0.75|1|0.42|0.75|8|362|343;226;nuclear pore complex protein NUP54 OS=Sesamum indicum OX=4182 GN=LOC105168397 PE=4 SV=1;47.85% [678/1417];;;Uniprot (A0A6I9TLN0)|Interpro (A0A6I9TLN0);;;;
30727;SB2200713-RA transcript offset:110 AED:0.11 eAED:0.11 QI:110|0.5|1|1|0|0.33|3|424|399;333;probable arabinosyltransferase ARAD1 OS=Sesamum indicum OX=4182 GN=LOC105168403 PE=3 SV=1;56.70% [999/1762];;;Uniprot (A0A6I9TT42)|Interpro (A0A6I9TT42);;;;
30728;SB2200714-RA transcript offset:112 AED:0.17 eAED:0.17 QI:112|1|1|1|1|1|5|135|237;205;Caffeoyl-CoA O-methyltransferase OS=Salvia splendens OX=180675 GN=Saspl_012275 PE=3 SV=1;62.95% [615/977];;;Uniprot (A0A4D9BQK0)|Interpro (A0A4D9BQK0);;;;
30729;SB2200715-RA transcript offset:0 AED:0.45 eAED:0.45 QI:0|0|0|1|1|1|2|0|156;114;Caffeoyl-CoA O-methyltransferase OS=Salvia dorisiana OX=933131 GN=OMT18 PE=2 SV=1;71.55% [342/478];;;Uniprot (A0A6G5RUA9)|Interpro (A0A6G5RUA9);;;;
30730;SB2200716-RA transcript offset:420 AED:0.18 eAED:0.18 QI:420|1|1|1|0.2|0.27|11|196|595;504;65-kDa microtubule-associated protein 8 isoform X1 OS=Sesamum indicum OX=4182 GN=LOC105168409 PE=3 SV=1;61.87% [1512/2444];;;Uniprot (A0A6I9TT46)|Interpro (A0A6I9TT46);;;;
30732;SB2200718-RA transcript offset:0 AED:0.18 eAED:0.18 QI:0|0.56|0.41|0.95|0.26|0.29|24|0|872;606;CTD small phosphatase-like protein 2 OS=Morus notabilis OX=981085 GN=L484_001649 PE=4 SV=1;68.29% [1818/2662];;;Uniprot (W9SDC3)|Interpro (W9SDC3);;;;
30734;SB2200721-RA transcript offset:62 AED:0.01 eAED:0.01 QI:62|1|1|1|0|0.2|5|247|265;248;Uncharacterized protein Fragment OS=Staphylococcus warneri OX=1292 GN=D3Z30_12965 PE=4 SV=1;66.13% [744/1125];;;Uniprot (A0A6L9GHA6)|Interpro (A0A6L9GHA6);;;;
30735;SB2200723-RA transcript offset:41 AED:0.00 eAED:0.00 QI:41|1|1|1|0|0.5|2|149|232;119;non-specific lipid transfer protein GPI-anchored 1;39.53% [357/903];GO:0005886 - plasma membrane;;Uniprot (A0A6I9TLQ7)|Interpro (A0A6I9TLQ7);KEGG (sind:105168425)|KEGG GM (sind:105168425);Interpro (IPR036312)|Interpro (IPR016140)|Interpro (IPR043325)|Pfam (PF14368);;
30736;SB2200720-RA transcript offset:99 AED:0.02 eAED:0.02 QI:99|1|1|1|0|0|3|255|384;286;MYND-type domain-containing protein OS=Handroanthus impetiginosus OX=429701 GN=CDL12_20431 PE=4 SV=1;55.93% [858/1534];;;Uniprot (A0A2G9GNX6)|Interpro (A0A2G9GNX6);;;;
30737;SB2200722-RA transcript offset:0 AED:0.07 eAED:0.07 QI:0|0|0|1|0|0|2|0|311;235;Glucuronoxylan 4-O-methyltransferase OS=Salvia splendens OX=180675 GN=GXM PE=4 SV=1;74.13% [705/951];;;Uniprot (A0A4D9BPI3)|Interpro (A0A4D9BPI3);;;;
30738;SB2200724-RA transcript offset:0 AED:0.34 eAED:0.35 QI:0|0|0|1|0|0|2|0|115;87;A0A830D8B2_9LAMI RHOMBOID-like protein OS=Phtheirospermum japonicum OX=374723 GN=PHJA_002622500 PE=3 SV=1;73.94% [261/353];GO:0004252 - serine-type endopeptidase activity|GO:0006508 - proteolysis|GO:0016020 - membrane;;Uniprot (A0A830D8B2)|Interpro (A0A830D8B2);;Interpro (IPR002610)|Interpro (IPR022764)|Interpro (…
30739;SB2200725-RA transcript offset:0 AED:0.15 eAED:0.15 QI:0|0.6|0.5|1|0|0|6|437|418;190;SBP-type domain-containing protein OS=Handroanthus impetiginosus OX=429701 GN=CDL12_16090 PE=4 SV=1;33.10% [570/1722];;;Uniprot (A0A2G9H1C0)|Interpro (A0A2G9H1C0);;;;
30740;SB2200726-RA transcript offset:0 AED:0.65 eAED:0.86 QI:0|0|0|0.28|0.33|0.57|7|0|163;139;Uncharacterized protein OS=Salvia splendens OX=180675 GN=Saspl_012260 PE=4 SV=1;83.40% [417/500];;;Uniprot (A0A4D9BR77)|Interpro (A0A4D9BR77);;;;
30741;SB2200727-RA transcript offset:0 AED:0.85 eAED:1.00 QI:0|0|0|0.25|0|0|4|0|187;85;A0A2G9GZT7_9LAMI TF-B3 domain-containing protein OS=Handroanthus impetiginosus OX=429701 GN=CDL12_16630 PE=4 SV=1;44.50% [255/573];GO:0003677 - DNA binding|GO:0003700 - DNA-binding transcription factor activity|GO:0005634 - nucleus;;Uniprot (A0A2G9GZT7)|Interpro (A0A2G9GZT7);;Interpro (IPR003340)|Interpro (IPR0…
30743;SB2200730-RA transcript offset:113 AED:0.19 eAED:0.19 QI:113|0.92|1|1|0.23|0.35|14|292|521;455;Sphinganine-1-phosphate aldolase OS=Salvia splendens OX=180675 GN=SGPL1 PE=3 SV=1;68.15% [1365/2003];;;Uniprot (A0A4D9AAI9)|Interpro (A0A4D9AAI9);;;;
30744;SB2200729-RA transcript offset:68 AED:0.01 eAED:0.01 QI:68|1|1|1|0|0|2|138|191;115;WRKY domain-containing protein OS=Nyssa sinensis OX=561372 GN=F0562_033561 PE=4 SV=1;43.40% [345/795];;;Uniprot (A0A5J5AIJ5)|Interpro (A0A5J5AIJ5);;;;
30745;SB2200731-RA transcript offset:0 AED:0.11 eAED:0.11 QI:0|0.75|0.6|0.8|0.5|0.2|5|455|339;275;Uncharacterized protein OS=Salvia splendens OX=180675 GN=Saspl_012255 PE=4 SV=1;55.04% [825/1499];;;Uniprot (A0A4D9BQH9)|Interpro (A0A4D9BQH9);;;;
30746;SB2200732-RA transcript offset:0 AED:0.02 eAED:0.02 QI:0|0.66|0.4|1|0.44|0.6|10|0|595;506;Glucose-6-phosphate 1-dehydrogenase OS=Sesamum indicum OX=4182 GN=LOC105168446 PE=3 SV=1;83.54% [1518/1817];;;Uniprot (A0A6I9TT91)|Interpro (A0A6I9TT91);;;;
30747;SB2200733-RA transcript offset:0 AED:0.04 eAED:0.05 QI:0|0.33|0.28|1|0.5|0.71|7|84|463;372;Uncharacterized protein OS=Salvia splendens OX=180675 GN=Saspl_011339 PE=4 SV=1;74.40% [1116/1500];;;Uniprot (A0A4D9BPM9)|Interpro (A0A4D9BPM9);;;;
30748;SB2200734-RA transcript offset:212 AED:0.22 eAED:0.22 QI:212|1|1|1|0.28|0.25|8|340|260;214;Peptidyl-prolyl cis-trans isomerase OS=Sesamum indicum OX=4182 GN=LOC105168448 PE=3 SV=1;47.31% [642/1357];;;Uniprot (A0A6I9TQC2)|Interpro (A0A6I9TQC2);;;;
30749;SB2200735-RA transcript offset:0 AED:0.26 eAED:0.26 QI:0|1|0|1|0|0.5|2|0|197;157;GYF domain-containing protein OS=Salvia splendens OX=180675 GN=Saspl_012249 PE=4 SV=1;78.50% [471/600];;;Uniprot (A0A4D9BR65)|Interpro (A0A4D9BR65);;;;
30750;SB2200736-RA transcript offset:242 AED:0.17 eAED:0.17 QI:242|1|0.8|1|1|1|5|0|366;280;PERQ amino acid-rich with GYF domain-containing protein OS=Salvia splendens OX=180675 GN=GIGYF PE=4 SV=1;61.67% [840/1362];;;Uniprot (A0A4D9ADB1)|Interpro (A0A4D9ADB1);;;;
30751;SB2200738-RA transcript offset:5 AED:0.17 eAED:0.18 QI:5|0|0|0.86|0.64|0.6|15|0|574;353;Histidine kinase OS=Striga asiatica OX=4170 GN=STAS_13403 PE=3 SV=1;60.34% [1059/1755];;;Uniprot (A0A5A7PWF5)|Interpro (A0A5A7PWF5);;;;
30753;SB2200739-RA transcript offset:0 AED:0.18 eAED:0.18 QI:0|0|0|0.83|0.4|0.66|6|0|378;332;serine/threonine-protein kinase PBS1 OS=Sesamum indicum OX=4182 GN=LOC105168454 PE=3 SV=1;86.23% [996/1155];;;Uniprot (A0A6I9TQD3)|Interpro (A0A6I9TQD3);;;;
30754;SB2200740-RA transcript offset:0 AED:0.19 eAED:0.19 QI:0|0.5|0|1|0|0|3|0|215;154;NAC domain-containing protein OS=Handroanthus impetiginosus OX=429701 GN=CDL12_16100 PE=4 SV=1;70.21% [462/658];;;Uniprot (A0A2G9H1C1)|Interpro (A0A2G9H1C1);;;;
30755;SB2200742-RA transcript offset:888 AED:0.22 eAED:0.22 QI:888|0.5|0.77|1|0.62|0.66|9|234|192;126;Pyruvate dehydrogenase E1 component subunit beta OS=Sesamum indicum OX=4182 GN=LOC105168458 PE=4 SV=1;21.86% [378/1729];;;Uniprot (A0A6I9TQD9)|Interpro (A0A6I9TQD9);;;;
30757;SB2200743-RA transcript offset:279 AED:0.20 eAED:0.20 QI:279|0.9|0.81|1|0.2|0.27|11|688|639;499;Uncharacterized protein OS=Salvia splendens OX=180675 GN=Saspl_013550 PE=4 SV=1;51.01% [1497/2935];;;Uniprot (A0A4D9C286)|Interpro (A0A4D9C286);;;;
30758;SB2200744-RA transcript offset:0 AED:0.19 eAED:0.19 QI:0|0.83|0.85|0.85|0.16|0.28|7|291|220;173;Non-specific serine/threonine protein kinase OS=Handroanthus impetiginosus OX=429701 GN=CDL12_03508 PE=4 SV=1;53.56% [519/969];;;Uniprot (A0A2G9I1Y2)|Interpro (A0A2G9I1Y2);;;;
30759;SB2200745-RA transcript offset:175 AED:0.00 eAED:0.00 QI:175|1|1|1|1|1|4|152|426;338;Uncharacterized protein OS=Salvia splendens OX=180675 GN=Saspl_004716 PE=3 SV=1;62.06% [1014/1634];;;Uniprot (A0A4D9ADB7)|Interpro (A0A4D9ADB7);;;;
30760;SB2200746-RA transcript offset:0 AED:0.07 eAED:0.07 QI:0|0|0|1|1|1|2|0|205;156;uncharacterized protein DDB_G0287625;74.52% [468/628];;;Uniprot (A0A6I9TQE6)|Interpro (A0A6I9TQE6);KEGG (sind:105168465)|KEGG GM (sind:105168465);Interpro (IPR036020);;
30761;SB2200747-RA transcript offset:0 AED:0.11 eAED:0.11 QI:0|0.66|0.5|0.75|0.33|0.5|4|221|265;191;GEM-like protein 5 OS=Sesamum indicum OX=4182 GN=LOC105168466 PE=3 SV=1;55.36% [573/1035];;;Uniprot (A0A6I9TMQ1)|Interpro (A0A6I9TMQ1);;;;
30762;SB2200748-RA transcript offset:154 AED:0.00 eAED:0.00 QI:154|1|1|1|0|0|6|23|184;113;Uncharacterized protein;45.56% [339/744];;;Uniprot (A0A8X8Y8K8)|Interpro (A0A8X8Y8K8);;;EMBL (PNBA02000004);
30763;SB2200749-RA transcript offset:104 AED:0.14 eAED:0.15 QI:104|0|0.66|1|0|0|3|0|235;154;A0A2G9GNR8_9LAMI Protein LAX PANICLE 2 OS=Handroanthus impetiginosus OX=429701 GN=CDL12_20488 PE=4 SV=1;56.00% [462/825];;;Uniprot (A0A2G9GNR8)|Interpro (A0A2G9GNR8);;Interpro (IPR044171);EMBL (NKXS01004268);
30764;SB2200750-RA transcript offset:170 AED:0.16 eAED:0.16 QI:170|0.86|0.93|1|0.26|0.43|16|282|528;397;Uncharacterized protein OS=Handroanthus impetiginosus OX=429701 GN=CDL12_27782 PE=4 SV=1;57.48% [1191/2072];;;Uniprot (A0A2G9G334)|Interpro (A0A2G9G334);;;;
30765;SB2200751-RA transcript offset:0 AED:0.04 eAED:0.04 QI:0|0|0|0.9|0.11|0|10|0|469;404;Carboxypeptidase OS=Salvia splendens OX=180675 GN=SCPL-II PE=3 SV=1;84.76% [1212/1430];;;Uniprot (A0A4D9BPK3)|Interpro (A0A4D9BPK3);;;;
30766;SB2200752-RA transcript offset:0 AED:0.04 eAED:0.05 QI:0|0|0|1|0.4|0.33|6|0|518;433;Apoptosis-promoting RNA-binding protein TIA-1/TIAR RRM superfamily OS=Handroanthus impetiginosus OX=429701 GN=CDL12_16242 PE=4 SV=1;82.27% [1299/1579];;;Uniprot (A0A2G9H1J5)|Interpro (A0A2G9H1J5);;;;
30767;SB2200753-RA transcript offset:0 AED:0.24 eAED:0.24 QI:0|0.5|0|0.66|0|0|3|0|229;125;AP2/ERF domain-containing protein OS=Salvia splendens OX=180675 GN=Saspl_012231 PE=4 SV=1;53.50% [375/701];;;Uniprot (A0A4D9BR54)|Interpro (A0A4D9BR54);;;;
30768;SB2200754-RA transcript offset:0 AED:0.11 eAED:0.11 QI:0|0|0|1|1|1|4|0|290;225;Uncharacterized protein OS=Salvia splendens OX=180675 GN=Saspl_012230 PE=4 SV=1;76.10% [675/887];;;Uniprot (A0A4D9BR59)|Interpro (A0A4D9BR59);;;;
30769;SB2200756-RA transcript offset:132 AED:0.01 eAED:0.01 QI:132|1|0.5|1|0|0|2|0|271;239;Cytochrome b-c1 complex subunit Rieske mitochondrial OS=Salvia splendens OX=180675 GN=UQCRFS1 PE=3 SV=1;74.69% [717/960];;;Uniprot (A0A4D9AAQ3)|Interpro (A0A4D9AAQ3);;;;
30770;SB2200755-RA transcript offset:0 AED:0.19 eAED:0.34 QI:0|0|0|0.87|1|1|8|0|667;422;RING-type E3 ubiquitin transferase OS=Salvia splendens OX=180675 GN=UHRF1 PE=4 SV=1;62.15% [1266/2037];;;Uniprot (A0A4D9AXH7)|Interpro (A0A4D9AXH7);;;;
30771;SB2200757-RA transcript offset:96 AED:0.00 eAED:0.00 QI:96|1|0.75|1|1|1|4|463|412;384;Exostosin domain-containing protein OS=Salvia splendens OX=180675 GN=Saspl_012227 PE=3 SV=1;63.05% [1152/1827];;;Uniprot (A0A4D9BR22)|Interpro (A0A4D9BR22);;;;
30772;SB2200758-RA transcript offset:0 AED:0.15 eAED:0.16 QI:0|0.33|0.14|1|0|0|7|0|455;393;Transaldolase OS=Salvia splendens OX=180675 GN=Saspl_011376 PE=3 SV=1;84.82% [1179/1390];;;Uniprot (A0A4D9B3V4)|Interpro (A0A4D9B3V4);;;;
30773;SB2200760-RA transcript offset:339 AED:0.07 eAED:0.07 QI:339|0.62|0.33|1|0|0|9|0|198;190;Peptidylprolyl isomerase OS=Sesamum indicum OX=4182 GN=LOC105168490 PE=4 SV=1;59.94% [570/951];;;Uniprot (A0A6I9TMT1)|Interpro (A0A6I9TMT1);;;;
30775;SB2200761-RA transcript offset:0 AED:0.05 eAED:0.06 QI:0|0|0|1|0|0.5|4|0|1019;921;Uncharacterized protein OS=Salvia splendens OX=180675 GN=Saspl_052783 PE=4 SV=1;88.84% [2763/3110];;;Uniprot (A0A4D8XUM0)|Interpro (A0A4D8XUM0);;;;
30776;SB2200762-RA transcript offset:0 AED:0.02 eAED:0.02 QI:0|0.6|0.16|1|0.6|0.5|6|0|763;543;Potassium transporter OS=Handroanthus impetiginosus OX=429701 GN=CDL12_25661 PE=3 SV=1;69.91% [1629/2330];;;Uniprot (A0A2G9G949)|Interpro (A0A2G9G949);;;;
30777;SB2200763-RA transcript offset:0 AED:0.21 eAED:0.23 QI:0|0|0|0.33|1|1|3|0|317;119;Uncharacterized protein OS=Handroanthus impetiginosus OX=429701 GN=CDL12_04086 PE=4 SV=1;36.84% [357/969];;;Uniprot (A0A2G9I097)|Interpro (A0A2G9I097);;;;
30778;SB2200764-RA transcript offset:17 AED:0.05 eAED:0.05 QI:17|1|1|1|0.31|0.47|17|242|951;878;DNA replication licensing factor MCM2 OS=Salvia splendens OX=180675 GN=MCM2 PE=3 SV=1;83.20% [2634/3166];;;Uniprot (A0A4D8YZM0)|Interpro (A0A4D8YZM0);;;;
30779;SB2200765-RA transcript offset:0 AED:0.04 eAED:0.04 QI:0|0|0|1|0.66|0.5|4|0|280;261;Xyloglucan endotransglucosylase/hydrolase OS=Salvia splendens OX=180675 GN=Saspl_012213 PE=3 SV=1;91.37% [783/857];;;Uniprot (A0A4D9BQD9)|Interpro (A0A4D9BQD9);;;;
30780;SB2200769-RA transcript offset:0 AED:0.37 eAED:0.40 QI:0|0.5|0.44|1|0.12|0.22|9|0|490;271;Nucleotide exchange factor SIL1 OS=Salvia splendens OX=180675 GN=SIL1 PE=4 SV=1;54.31% [813/1497];;;Uniprot (A0A4D9BR28)|Interpro (A0A4D9BR28);;;;
30781;SB2200771-RA transcript offset:85 AED:0.00 eAED:0.00 QI:85|1|1|1|0|0|2|39|418;288;Exostosin domain-containing protein OS=Salvia splendens OX=180675 GN=Saspl_032140 PE=3 SV=1;61.54% [864/1404];;;Uniprot (A0A4D8YSU6)|Interpro (A0A4D8YSU6);;;;
30782;SB2200768-RA transcript offset:453 AED:0.12 eAED:0.12 QI:453|0.91|1|1|0.41|0.46|13|0|409;329;Heparan-alpha-glucosaminide N-acetyltransferase OS=Salvia splendens OX=180675 GN=HGSNAT PE=4 SV=1;57.69% [987/1711];;;Uniprot (A0A4D9BRF8)|Interpro (A0A4D9BRF8);;;;
30783;SB2200770-RA transcript offset:152 AED:0.08 eAED:0.18 QI:152|0.09|0.16|0.91|0.27|0.33|12|0|472;373;Uncharacterized protein OS=Salvia splendens OX=180675 GN=Saspl_032138 PE=4 SV=1;70.07% [1119/1597];;;Uniprot (A0A4D8Z4G9)|Interpro (A0A4D8Z4G9);;;;
30784;SB2200772-RA transcript offset:160 AED:0.07 eAED:0.07 QI:160|0.8|1|1|0.2|0|6|240|174;152;Uncharacterized protein OS=Salvia splendens OX=180675 GN=Saspl_011310 PE=4 SV=1;48.51% [456/940];;;Uniprot (A0A4D9BPG1)|Interpro (A0A4D9BPG1);;;;
30788;SB2200773-RA transcript offset:322 AED:0.16 eAED:0.16 QI:322|0.71|0.87|1|0.42|0.62|8|905|654;492;synaptotagmin-3 OS=Sesamum indicum OX=4182 GN=LOC105159803 PE=4 SV=1;45.49% [1476/3245];;;Uniprot (A0A6I9SX64)|Interpro (A0A6I9SX64);;;;
30790;SB2200776-RA transcript offset:263 AED:0.00 eAED:0.00 QI:263|1|1|1|0|0.42|7|408|315;267;Uracil-DNA glycosylase OS=Sesamum indicum OX=4182 GN=LOC105159797 PE=3 SV=1;48.69% [801/1645];;;Uniprot (A0A6I9SY60)|Interpro (A0A6I9SY60);;;;
30791;SB2200777-RA transcript offset:155 AED:0.29 eAED:0.33 QI:155|0.42|0.25|1|0.57|0.5|8|0|639;370;Thioredoxin domain-containing protein OS=Salvia splendens OX=180675 GN=Saspl_011305 PE=4 SV=1;52.71% [1110/2106];;;Uniprot (A0A4D9BQ67)|Interpro (A0A4D9BQ67);;;;
30792;SB2200778-RA transcript offset:0 AED:0.03 eAED:0.09 QI:0|0|0|1|0.4|0.5|6|0|704;502;Uncharacterized protein OS=Salvia splendens OX=180675 GN=Saspl_012202 PE=4 SV=1;70.05% [1506/2150];;;Uniprot (A0A4D9BRF3)|Interpro (A0A4D9BRF3);;;;
30793;SB2200779-RA transcript offset:0 AED:0.23 eAED:0.23 QI:0|0.8|0.62|0.93|0.93|0.87|16|0|803;352;Uncharacterized protein;43.12% [1056/2449];;;Uniprot (A0A8X8Y1K8)|Interpro (A0A8X8Y1K8);;;EMBL (PNBA02000006);
30794;SB2200780-RA transcript offset:0 AED:0.08 eAED:0.37 QI:0|0.09|0.08|0.83|0.45|0.5|12|223|522;398;Uncharacterized protein OS=Salvia splendens OX=180675 GN=Saspl_012200 PE=4 SV=1;65.57% [1194/1821];;;Uniprot (A0A4D9BR25)|Interpro (A0A4D9BR25);;;;
30795;SB2200781-RA transcript offset:0 AED:0.11 eAED:0.11 QI:0|0.66|0.5|1|0|0.25|4|367|392;266;LysM domain-containing protein OS=Salvia splendens OX=180675 GN=Saspl_032147 PE=4 SV=1;50.80% [798/1571];;;Uniprot (A0A4D8YUC9)|Interpro (A0A4D8YUC9);;;;
30797;SB2200783-RA transcript offset:193 AED:0.12 eAED:0.12 QI:193|1|1|1|0|0|10|213|472;334;Carboxypeptidase OS=Sesamum indicum OX=4182 GN=LOC105159792 PE=3 SV=1;54.02% [1002/1855];;;Uniprot (A0A6I9SX49)|Interpro (A0A6I9SX49);;;;
30798;SB2200785-RA transcript offset:0 AED:0.21 eAED:0.22 QI:0|0.6|0.45|1|0|0.18|11|298|287;239;tobamovirus multiplication protein 3 OS=Sesamum indicum OX=4182 GN=LOC105156136 PE=3 SV=1;60.71% [717/1181];;;Uniprot (A0A6I9SLZ0)|Interpro (A0A6I9SLZ0);;;;
30799;SB2200784-RA transcript offset:0 AED:0.15 eAED:0.31 QI:0|0|0|0.83|0.4|0.66|6|0|269;199;E3 ubiquitin ligase BIG BROTHER-related OS=Sesamum indicum OX=4182 GN=LOC105156102 PE=4 SV=1;72.80% [597/820];;;Uniprot (A0A6I9SKN1)|Interpro (A0A6I9SKN1);;;;
30800;SB2200786-RA transcript offset:0 AED:0.00 eAED:0.00 QI:0|1|0.5|1|0|0.5|2|140|650;512;Protein kinase domain-containing protein OS=Salvia splendens OX=180675 GN=Saspl_011297 PE=4 SV=1;72.21% [1536/2127];;;Uniprot (A0A4D9BPF8)|Interpro (A0A4D9BPF8);;;;
30802;SB2200788-RA transcript offset:137 AED:0.30 eAED:0.30 QI:137|0.66|0.5|1|1|0.75|4|0|217;117;Uncharacterized protein;43.82% [351/801];;;Uniprot (A0A8X8Y5P2)|Interpro (A0A8X8Y5P2);;;EMBL (PNBA02000004);
30804;SB2200790-RA transcript offset:0 AED:0.37 eAED:0.37 QI:0|1|0.33|1|0|0|3|0|473;273;Uncharacterized protein OS=Salvia splendens OX=180675 GN=Saspl_011295 PE=4 SV=1;56.80% [819/1442];;;Uniprot (A0A4D9BQ57)|Interpro (A0A4D9BQ57);;;;
30805;SB2200791-RA transcript offset:42 AED:0.00 eAED:0.00 QI:42|1|1|1|0.54|0.5|12|326|754;625;Uncharacterized protein OS=Erythranthe guttata OX=4155 GN=MIMGU_mgv1a001808mg PE=3 SV=1;70.07% [1875/2676];;;Uniprot (A0A022R1Q6)|Interpro (A0A022R1Q6);;;;
30806;SB2200792-RA transcript offset:152 AED:0.07 eAED:0.07 QI:152|1|1|1|0.2|0.33|6|267|369;264;Calcium-binding EF hand family protein OS=Dorcoceras hygrometricum OX=472368 GN=F511_35266 PE=4 SV=1;50.97% [792/1554];;;Uniprot (A0A2Z7CJ71)|Interpro (A0A2Z7CJ71);;;;
30807;SB2200793-RA transcript offset:0 AED:0.01 eAED:0.01 QI:0|0.94|0.88|0.94|0.35|0.33|18|389|611;501;Biotin carboxylase OS=Salvia miltiorrhiza OX=226208 PE=2 SV=1;66.45% [1503/2262];;;Uniprot (A0A0R5QP93)|Interpro (A0A0R5QP93);;;;
30808;SB2200795-RA transcript offset:0 AED:0.23 eAED:0.23 QI:0|0.75|0.6|0.8|0|0|5|257|308;213;GRAM domain-containing protein OS=Salvia splendens OX=180675 GN=Saspl_032161 PE=3 SV=1;53.12% [639/1203];;;Uniprot (A0A4D8YLD4)|Interpro (A0A4D8YLD4);;;;
30809;SB2200794-RA transcript offset:85 AED:0.16 eAED:0.16 QI:85|0.33|0.25|0.5|0.33|0.75|4|0|407;329;Leucine rich repeat protein OS=Handroanthus impetiginosus OX=429701 GN=CDL12_13397 PE=4 SV=1;74.21% [987/1330];;;Uniprot (A0A2G9H8Z3)|Interpro (A0A2G9H8Z3);;;;
30810;SB2200796-RA transcript offset:280 AED:0.01 eAED:0.01 QI:280|1|1|1|0.5|0.6|5|60|384;275;FAD synthase OS=Salvia splendens OX=180675 GN=Saspl_004765 PE=4 SV=1;54.31% [825/1519];;;Uniprot (A0A4D9ALZ8)|Interpro (A0A4D9ALZ8);;;;
30811;SB2200797-RA transcript offset:1063 AED:0.04 eAED:0.04 QI:1063|0.95|0.90|1|0.3|0.42|21|291|1137;998;myosin-1 OS=Sesamum indicum OX=4182 GN=LOC105156114 PE=3 SV=1;61.77% [2994/4847];;;Uniprot (A0A6I9SL03)|Interpro (A0A6I9SL03);;;;
30812;SB2200798-RA transcript offset:32 AED:0.33 eAED:0.33 QI:32|0.75|0.6|0.8|0|0|5|0|149;134;Prefoldin alpha subunit OS=Salvia splendens OX=180675 GN=pfdA PE=4 SV=1;82.04% [402/490];;;Uniprot (A0A4D9AAP7)|Interpro (A0A4D9AAP7);;;;
30813;SB2200799-RA transcript offset:0 AED:0.46 eAED:0.53 QI:0|0|0|0.57|1|1|7|0|477;237;Pentatricopeptide repeat protein OS=Salvia miltiorrhiza OX=226208 PE=2 SV=1;48.80% [711/1457];;;Uniprot (A0A678WC96)|Interpro (A0A678WC96);;;;
30814;SB2200800-RA transcript offset:56 AED:0.39 eAED:0.39 QI:56|1|1|1|0|0.5|2|218|138;112;Uncharacterized protein OS=Salvia splendens OX=180675 GN=Saspl_012188 PE=4 SV=1;47.86% [336/702];;;Uniprot (A0A4D9BQ62)|Interpro (A0A4D9BQ62);;;;
30815;SB2200801-RA transcript offset:64 AED:0.16 eAED:0.16 QI:64|1|1|1|0|0.14|7|265|534;438;Uncharacterized protein OS=Salvia splendens OX=180675 GN=Saspl_004770 PE=4 SV=1;66.84% [1314/1966];;;Uniprot (A0A4D9ABM2)|Interpro (A0A4D9ABM2);;;;
30816;SB2200802-RA transcript offset:200 AED:0.05 eAED:0.05 QI:200|1|1|1|0.6|0.83|6|668|341;260;Uncharacterized protein OS=Salvia splendens OX=180675 GN=Saspl_012187 PE=4 SV=1;40.52% [780/1925];;;Uniprot (A0A4D9BQY3)|Interpro (A0A4D9BQY3);;;;
30818;SB2200804-RA transcript offset:0 AED:0.36 eAED:0.87 QI:0|0|0|0.62|1|1|8|0|563;204;4-coumarate--CoA ligase OS=Ocimum basilicum OX=39350 GN=4CL PE=2 SV=1;35.58% [612/1720];;;Uniprot (S4WX39)|Interpro (S4WX39);;;;
30819;SB2200805-RA transcript offset:0 AED:0.29 eAED:0.29 QI:0|0.5|0.33|1|0.5|0.66|3|233|174;132;UBX domain-containing protein OS=Salvia splendens OX=180675 GN=Saspl_004772 PE=4 SV=1;51.43% [396/770];;;Uniprot (A0A4D9AI33)|Interpro (A0A4D9AI33);;;;
30821;SB2200809-RA transcript offset:0 AED:0.15 eAED:0.15 QI:0|0.77|0.68|1|0.05|0.10|19|0|687;557;Arf-GAP with coiled-coil ANK repeat and PH domain-containing protein OS=Salvia splendens OX=180675 GN=ACAP PE=4 SV=1;79.76% [1671/2095];;;Uniprot (A0A4D9BQA9)|Interpro (A0A4D9BQA9);;;;
30822;SB2200807-RA transcript offset:84 AED:0.16 eAED:0.16 QI:84|0.92|0.92|1|0.61|0.71|14|0|416;333;Alpha-galactosidase OS=Salvia splendens OX=180675 GN=Saspl_032171 PE=3 SV=1;73.62% [999/1357];;;Uniprot (A0A4D8YLE5)|Interpro (A0A4D8YLE5);;;;
30823;SB2200808-RA transcript offset:250 AED:0.00 eAED:0.00 QI:250|1|1|1|0.5|0.2|5|453|510;486;Pyruvate kinase OS=Handroanthus impetiginosus OX=429701 GN=CDL12_01933 PE=3 SV=1;64.14% [1458/2273];;;Uniprot (A0A2G9I6D3)|Interpro (A0A2G9I6D3);;;;
30824;SB2200811-RA transcript offset:0 AED:0.42 eAED:0.51 QI:0|0|0|0.6|0.5|0.6|5|0|282;214;IPPc domain-containing protein OS=Salvia splendens OX=180675 GN=Saspl_012185 PE=3 SV=1;74.39% [642/863];;;Uniprot (A0A4D9BQG9)|Interpro (A0A4D9BQG9);;;;
30826;SB2200813-RA transcript offset:36 AED:0.30 eAED:0.30 QI:36|0.77|0.7|1|0.11|0.1|10|270|245;159;cyclin-J18-like isoform X1 OS=Coffea arabica OX=13443 GN=LOC113717594 PE=4 SV=1;44.96% [477/1061];;;Uniprot (A0A6P6V894)|Interpro (A0A6P6V894);;;;
30827;SB2200812-RA transcript offset:0 AED:0.04 eAED:0.12 QI:0|0|0|1|1|1|3|0|318;252;Aldo_ket_red domain-containing protein OS=Salvia splendens OX=180675 GN=Saspl_012184 PE=4 SV=1;77.78% [756/972];;;Uniprot (A0A4D9BQB0)|Interpro (A0A4D9BQB0);;;;
30828;SB2200814-RA transcript offset:671 AED:0.12 eAED:0.12 QI:671|0.6|0.83|1|0.6|0.5|6|606|386;323;Protein regulator of cytokinesis 1 OS=Salvia splendens OX=180675 GN=PRC1 PE=3 SV=1;39.10% [969/2478];;;Uniprot (A0A4D8YZT6)|Interpro (A0A4D8YZT6);;;;
30830;SB2200815-RA transcript offset:0 AED:0.12 eAED:0.27 QI:0|0|0.5|1|1|0.5|2|294|874;705;Tuftelin-interacting protein 11 OS=Salvia splendens OX=180675 GN=TFIP11 PE=3 SV=1;71.28% [2115/2967];;;Uniprot (A0A4D9ACV0)|Interpro (A0A4D9ACV0);;;;
30833;SB2200820-RA transcript offset:0 AED:0.72 eAED:0.84 QI:0|0|0|0.11|0.94|0.94|18|0|1483;899;PHD domain-containing protein OS=Salvia splendens OX=180675 GN=Saspl_011280 PE=4 SV=1;59.59% [2697/4526];;;Uniprot (A0A4D9BPD1)|Interpro (A0A4D9BPD1);;;;
30834;SB2200821-RA transcript offset:357 AED:0.25 eAED:0.25 QI:357|0.66|0.5|1|0|0|4|0|162;150;uncharacterized protein LOC105166840 OS=Sesamum indicum OX=4182 GN=LOC105166840 PE=4 SV=1;52.33% [450/860];;;Uniprot (A0A6I9TTN5)|Interpro (A0A6I9TTN5);;;;
30835;SB2200822-RA transcript offset:369 AED:0.15 eAED:0.15 QI:369|0.66|0.5|1|0.33|0.5|4|0|658;403;Uncharacterized protein OS=Salvia splendens OX=180675 GN=Saspl_012177 PE=3 SV=1;50.76% [1209/2382];;;Uniprot (A0A4D9BQX1)|Interpro (A0A4D9BQX1);;;;
30836;SB2200819-RA transcript offset:67 AED:0.11 eAED:0.11 QI:67|0.8|0.90|1|0.35|0.47|21|224|907;804;Alanine--tRNA ligase OS=Salvia splendens OX=180675 GN=AARS PE=3 SV=1;78.69% [2412/3065];;;Uniprot (A0A4D9BQ02)|Interpro (A0A4D9BQ02);;;;
30837;SB2200823-RA transcript offset:326 AED:0.02 eAED:0.02 QI:326|1|1|1|0|0|7|0|326;282;NERD domain-containing protein OS=Salvia splendens OX=180675 GN=Saspl_011276 PE=3 SV=1;63.70% [846/1328];;;Uniprot (A0A4D9BQD3)|Interpro (A0A4D9BQD3);;;;
30838;SB2200827-RA transcript offset:150 AED:0.02 eAED:0.02 QI:150|0.8|0.83|1|0.6|0.83|6|142|555;511;4-coumarate--CoA ligase OS=Ocimum tenuiflorum OX=204149 PE=2 SV=1;76.96% [1533/1992];;;Uniprot (T1NXG6)|Interpro (T1NXG6);;;;
30839;SB2200825-RA transcript offset:213 AED:0.00 eAED:0.00 QI:213|1|1|1|0|0.5|2|177|164;107;S-norcoclaurine synthase 2-like isoform X2 OS=Sesamum indicum OX=4182 GN=LOC105166837 PE=4 SV=1;35.71% [321/899];;;Uniprot (A0A6I9TGT3)|Interpro (A0A6I9TGT3);;;;
30840;SB2200826-RA transcript offset:0 AED:0.57 eAED:0.57 QI:0|0.5|0.22|0.88|0.62|0.77|9|0|312;194;Syntaxin 7 OS=Salvia splendens OX=180675 GN=STX7 PE=3 SV=1;61.01% [582/954];;;Uniprot (A0A4D9BQ38)|Interpro (A0A4D9BQ38);;;;
30842;SB2200828-RA transcript offset:134 AED:0.03 eAED:0.03 QI:134|1|1|1|0.07|0.07|14|382|502;443;MFS transporter SP family solute carrier family 2 Facilitated glucose transporter member 10 OS=Salvia splendens OX=180675 GN=SLC2A10 PE=3 SV=1;64.58% [1329/2058];;;Uniprot (A0A4D9BQC3)|Interpro (A0A4D9BQC3);;;;
30843;SB2200829-RA transcript offset:226 AED:0.05 eAED:0.05 QI:226|0.91|0.96|0.96|0.75|0.8|25|0|200;189;Uncharacterized protein OS=Erythranthe guttata OX=4155 GN=MIMGU_mgv1a014358mg PE=3 SV=1;67.34% [567/842];;;Uniprot (A0A022PZQ3)|Interpro (A0A022PZQ3);;;;
30844;SB2200830-RA transcript offset:0 AED:0.09 eAED:0.09 QI:0|0.85|0.95|1|0.90|0.90|22|224|760;620;GTP diphosphokinase OS=Salvia splendens OX=180675 GN=relA PE=3 SV=1;73.00% [1860/2548];;;Uniprot (A0A4D8YZV2)|Interpro (A0A4D8YZV2);;;;
30845;SB2200832-RA transcript offset:96 AED:0.00 eAED:0.00 QI:96|1|1|1|1|1|4|9|457;422;Anaphase promoting complex Cdc20 Cdh1 and Ama1 subunits OS=Handroanthus impetiginosus OX=429701 GN=CDL12_24708 PE=3 SV=1;84.23% [1266/1503];;;Uniprot (A0A2G9GBY2)|Interpro (A0A2G9GBY2);;;;
30847;SB2200831-RA transcript offset:0 AED:0.17 eAED:0.11 QI:0|0.8|0.16|0.83|0.8|0.5|6|0|589;238;T17B22.18 protein OS=Striga asiatica OX=4170 GN=STAS_25941 PE=4 SV=1;39.69% [714/1799];;;Uniprot (A0A5A7QTV6)|Interpro (A0A5A7QTV6);;;;
30848;SB2200837-RA transcript offset:207 AED:0.14 eAED:0.14 QI:207|1|1|1|0.44|0.6|10|536|349;312;Putative membrane protein OS=Handroanthus impetiginosus OX=429701 GN=CDL12_24703 PE=3 SV=1;51.37% [936/1822];;;Uniprot (A0A2G9GBX4)|Interpro (A0A2G9GBX4);;;;
30849;SB2200839-RA transcript offset:0 AED:0.03 eAED:0.03 QI:0|0.88|0.4|1|0.66|0.7|10|0|444;356;uncharacterized calcium-binding protein At1g02270-like isoform X1 OS=Sesamum indicum OX=4182 GN=LOC105166797 PE=4 SV=1;78.70% [1068/1357];;;Uniprot (A0A6I9TK48)|Interpro (A0A6I9TK48);;;;
30850;SB2200836-RA transcript offset:0 AED:0.17 eAED:0.38 QI:0|0|0|0.5|0|0.16|6|0|259;161;Uncharacterized protein OS=Handroanthus impetiginosus OX=429701 GN=CDL12_24704 PE=4 SV=1;60.98% [483/792];;;Uniprot (A0A2G9GC47)|Interpro (A0A2G9GC47);;;;
30851;SB2200838-RA transcript offset:124 AED:0.01 eAED:0.01 QI:124|1|1|1|0|0.66|3|301|194;181;Large subunit ribosomal protein L9e OS=Salvia splendens OX=180675 GN=RP-L9e PE=3 SV=1;52.92% [543/1026];;;Uniprot (A0A4D8ZIZ6)|Interpro (A0A4D8ZIZ6);;;;
30852;SB2200835-RA transcript offset:0 AED:0.08 eAED:0.08 QI:0|0|0|1|0|0|6|0|581;504;Uncharacterized protein OS=Salvia splendens OX=180675 GN=Saspl_032186 PE=3 SV=1;85.18% [1512/1775];;;Uniprot (A0A4D8YNT6)|Interpro (A0A4D8YNT6);;;;
30853;SB2200834-RA transcript offset:0 AED:0.04 eAED:0.04 QI:0|0|0|1|0|0|4|0|219;187;60S ribosomal protein L13 OS=Sesamum indicum OX=4182 GN=LOC105166814 PE=3 SV=1;84.11% [561/667];;;Uniprot (A0A6I9TGR9)|Interpro (A0A6I9TGR9);;;;
30854;SB2200840-RA transcript offset:320 AED:0.05 eAED:0.08 QI:320|0.66|0.75|1|0.33|0.5|4|0|338;231;Caffeic acid O-methyltransferase OS=Catalpa bungei OX=265496 GN=COMT11 PE=2 SV=1;50.99% [693/1359];;;Uniprot (A0A411ASI0)|Interpro (A0A411ASI0);;;;
30855;SB2200841-RA transcript offset:0 AED:0.03 eAED:0.03 QI:0|0.5|0.66|0.66|0|0|3|327|515;439;60S ribosomal export protein NMD3 OS=Sesamum indicum OX=4182 GN=LOC105165372 PE=3 SV=1;69.10% [1317/1906];;;Uniprot (A0A6I9TDC8)|Interpro (A0A6I9TDC8);;;;
30856;SB2200842-RA transcript offset:0 AED:0.09 eAED:0.09 QI:0|0.85|0.5|0.87|0.28|0.25|8|879|678;514;Pseudo-response regulator 9 OS=Salvia splendens OX=180675 GN=PRR9 PE=3 SV=1;52.02% [1542/2964];;;Uniprot (A0A4D9BQ09)|Interpro (A0A4D9BQ09);;;;
30857;SB2200846-RA transcript offset:321 AED:0.05 eAED:0.05 QI:321|0.90|0.91|1|0|0|12|322|403;314;Uncharacterized protein OS=Salvia splendens OX=180675 GN=Saspl_011249 PE=4 SV=1;49.97% [942/1885];;;Uniprot (A0A4D9BPD3)|Interpro (A0A4D9BPD3);;;;
30860;SB2200845-RA transcript offset:0 AED:0.31 eAED:0.31 QI:0|0.8|0.81|1|0.4|0.5|16|310|305;193;Alternative splicing factor ASF/SF2 RRM superfamily OS=Handroanthus impetiginosus OX=429701 GN=CDL12_26227 PE=4 SV=1;46.39% [579/1248];;;Uniprot (A0A2G9G7J3)|Interpro (A0A2G9G7J3);;;;
30861;SB2200847-RA transcript offset:244 AED:0.12 eAED:0.13 QI:244|0.75|0.82|0.94|0.56|0.47|17|0|835;549;Uncharacterized protein OS=Salvia splendens OX=180675 GN=Saspl_032199 PE=4 SV=1;58.88% [1647/2797];;;Uniprot (A0A4D8Z4P8)|Interpro (A0A4D8Z4P8);;;;
30862;SB2200848-RA transcript offset:429 AED:0.04 eAED:0.04 QI:429|1|1|1|0.54|0.5|12|192|585;517;Protein kinase domain-containing protein OS=Salvia splendens OX=180675 GN=Saspl_032200 PE=4 SV=1;64.14% [1551/2418];;;Uniprot (A0A4D8Z0W3)|Interpro (A0A4D8Z0W3);;;;
30864;SB2200850-RA transcript offset:0 AED:0.36 eAED:0.36 QI:0|0.66|0.75|1|0.66|0.5|4|314|107;98;A0A022RZ13_ERYGU Cytochrome b5 heme-binding domain-containing protein OS=Erythranthe guttata OX=4155 GN=MIMGU_mgv1a016099mg PE=3 SV=1;45.37% [294/648];GO:0016020 - membrane|GO:0020037 - heme binding|GO:0043231 - intracellular membrane-bounded organelle|GO:0046872 - metal ion binding;;Uniprot (A0A022RZ…
30865;SB2200852-RA transcript offset:155 AED:0.01 eAED:0.01 QI:155|1|0.8|1|0.25|0.4|5|0|392;343;AAA domain-containing protein OS=Salvia splendens OX=180675 GN=Saspl_011244 PE=3 SV=1;75.88% [1029/1356];;;Uniprot (A0A4D9BQ10)|Interpro (A0A4D9BQ10);;;;
30866;SB2200851-RA transcript offset:0 AED:0.08 eAED:0.11 QI:0|0.71|0.75|1|0.57|0.62|8|1427|709;564;Uncharacterized protein OS=Salvia splendens OX=180675 GN=Saspl_012146 PE=4 SV=1;46.79% [1692/3616];;;Uniprot (A0A4D9BQ70)|Interpro (A0A4D9BQ70);;;;
30867;SB2200853-RA transcript offset:0 AED:0.17 eAED:0.17 QI:0|0.5|0.57|1|0|0.28|7|205|336;287;Major facilitator superfamily domain-containing protein 5 OS=Salvia splendens OX=180675 GN=Saspl_041507 PE=3 SV=1;69.66% [861/1236];;;Uniprot (A0A4D8YRC0)|Interpro (A0A4D8YRC0);;;;
30868;SB2200854-RA transcript offset:452 AED:0.00 eAED:0.00 QI:452|1|1|1|1|1|4|372|991;759;RING-type E3 ubiquitin transferase OS=Salvia splendens OX=180675 GN=Saspl_011241 PE=4 SV=1;58.94% [2277/3863];;;Uniprot (A0A4D9BPX0)|Interpro (A0A4D9BPX0);;;;
30869;SB2200855-RA transcript offset:325 AED:0.09 eAED:0.09 QI:325|0.85|0.75|0.87|0.28|0.37|8|0|702;510;WD_REPEATS_REGION domain-containing protein OS=Salvia splendens OX=180675 GN=Saspl_012139 PE=4 SV=1;61.84% [1530/2474];;;Uniprot (A0A4D9BQW9)|Interpro (A0A4D9BQW9);;;;
30870;SB2200856-RA transcript offset:117 AED:0.03 eAED:0.03 QI:117|1|1|1|0.66|0.5|4|225|225;152;thylakoid lumenal 17.4 kDa protein chloroplastic OS=Sesamum indicum OX=4182 GN=LOC105166758 PE=4 SV=1;44.02% [456/1036];;;Uniprot (A0A6I9TML3)|Interpro (A0A6I9TML3);;;;
30871;SB2200857-RA transcript offset:150 AED:0.05 eAED:0.05 QI:150|1|1|1|0.1|0.27|11|165|390;314;Protein-serine/threonine phosphatase OS=Salvia splendens OX=180675 GN=Saspl_012136 PE=3 SV=1;62.30% [942/1512];;;Uniprot (A0A4D9BQS9)|Interpro (A0A4D9BQS9);;;;
30872;SB2200858-RA transcript offset:0 AED:0.26 eAED:0.35 QI:0|0.75|0.8|1|0.5|0.4|5|267|193;166;50S ribosomal protein L9 chloroplastic OS=Salvia splendens OX=180675 GN=RP-L9 PE=3 SV=1;57.71% [498/863];;;Uniprot (A0A4D8YJ64)|Interpro (A0A4D8YJ64);;;;
30873;SB2200859-RA transcript offset:352 AED:0.12 eAED:0.16 QI:352|0.33|0.75|1|0.33|0.25|4|224|406;215;uncharacterized protein LOC105166752 isoform X1 OS=Sesamum indicum OX=4182 GN=LOC105166752 PE=4 SV=1;35.32% [645/1826];;;Uniprot (A0A6I9TMK7)|Interpro (A0A6I9TMK7);;;;
30874;SB2200860-RA transcript offset:0 AED:0.28 eAED:0.28 QI:0|0|0|0.66|1|1|3|0|191;121;RWP-RK domain-containing protein OS=Handroanthus impetiginosus OX=429701 GN=CDL12_05897 PE=4 SV=1;62.05% [363/585];;;Uniprot (A0A2G9HV85)|Interpro (A0A2G9HV85);;;;
30875;SB2200861-RA transcript offset:335 AED:0.05 eAED:0.05 QI:335|0.5|0.33|1|1|1|3|0|665;404;centrosomal protein of 112 kDa-like OS=Sesamum indicum OX=4182 GN=LOC105166750 PE=4 SV=1;51.12% [1212/2371];;;Uniprot (A0A6I9TK00)|Interpro (A0A6I9TK00);;;;
30877;SB2200863-RA transcript offset:0 AED:0.07 eAED:0.24 QI:0|0|0|1|0|0.33|3|0|221;136;Uncharacterized protein OS=Salvia splendens OX=180675 GN=Saspl_004819 PE=4 SV=1;60.53% [408/674];;;Uniprot (A0A4D9AN23)|Interpro (A0A4D9AN23);;;;
30878;SB2200864-RA transcript offset:686 AED:0.02 eAED:0.02 QI:686|1|1|1|0.5|0.66|3|158|314;277;RING-type E3 ubiquitin transferase OS=Solanum tuberosum OX=4113 GN=102602506 PE=3 SV=1;45.71% [831/1818];;;Uniprot (M1AIM2)|Interpro (M1AIM2);;;;
30879;SB2200865-RA transcript offset:0 AED:0.01 eAED:0.01 QI:0|1|0.75|1|0.33|0.25|4|212|588;455;Pectinesterase OS=Sesamum indicum OX=4182 GN=LOC105166744 PE=3 SV=1;67.88% [1365/2011];;;Uniprot (A0A6I9TJZ5)|Interpro (A0A6I9TJZ5);;;;
30880;SB2200867-RA transcript offset:16 AED:0.19 eAED:0.19 QI:16|0.16|0.14|0.85|0.16|0.42|7|0|383;224;protein BOBBER 1 OS=Sesamum indicum OX=4182 GN=LOC105160361 PE=4 SV=1;56.61% [672/1187];;;Uniprot (A0A6I9T1Y3)|Interpro (A0A6I9T1Y3);;;;
30881;SB2200866-RA transcript offset:0 AED:0.18 eAED:0.26 QI:0|0|0|1|0|0.25|4|0|956;407;Uncharacterized protein Fragment OS=Rhododendron williamsianum OX=262921 GN=C3L33_08478 PE=4 SV=1;41.89% [1221/2915];;;Uniprot (A0A6A4LK20)|Interpro (A0A6A4LK20);;;;
30882;SB2200868-RA transcript offset:400 AED:0.14 eAED:0.14 QI:400|0.8|0.66|0.83|0.8|0.66|6|0|279;196;CCT domain-containing protein OS=Handroanthus impetiginosus OX=429701 GN=CDL12_06795 PE=4 SV=1;46.67% [588/1260];;;Uniprot (A0A2G9HSK0)|Interpro (A0A2G9HSK0);;;;
30883;SB2200869-RA transcript offset:0 AED:0.10 eAED:0.10 QI:0|0|0|0.66|0.5|0.33|3|0|366;219;putative RING-H2 finger protein ATL21A OS=Sesamum indicum OX=4182 GN=LOC105166740 PE=4 SV=1;58.71% [657/1119];;;Uniprot (A0A6I9TJZ1)|Interpro (A0A6I9TJZ1);;;;
30884;SB2200871-RA transcript offset:299 AED:0.00 eAED:0.00 QI:299|0.66|1|1|0|0.25|4|330|627;459;Protein kinase domain-containing protein OS=Salvia splendens OX=180675 GN=Saspl_004822 PE=4 SV=1;53.92% [1377/2554];;;Uniprot (A0A4D9AI76)|Interpro (A0A4D9AI76);;;;
30885;SB2200873-RA transcript offset:0 AED:0.30 eAED:0.31 QI:0|0.75|0.55|1|0.37|0.55|9|429|332;275;Protein-serine/threonine phosphatase OS=Salvia splendens OX=180675 GN=PPM1L PE=3 SV=1;56.86% [825/1451];;;Uniprot (A0A4D9AT66)|Interpro (A0A4D9AT66);;;;
30886;SB2200874-RA transcript offset:190 AED:0.40 eAED:0.40 QI:190|1|1|1|0.5|0.33|3|0|218;173;Protein DETOXIFICATION OS=Salvia splendens OX=180675 GN=TC.MATE PE=3 SV=1;60.28% [519/861];;;Uniprot (A0A4D9AA08)|Interpro (A0A4D9AA08);;;;
30888;SB2200876-RA transcript offset:0 AED:0.35 eAED:0.39 QI:0|0.5|0.33|1|0|0|9|43|482;260;Protein DETOXIFICATION OS=Cynara cardunculus var. scolymus OX=59895 GN=Ccrd_000685 PE=3 SV=1;51.45% [780/1516];;;Uniprot (A0A103XUN3)|Interpro (A0A103XUN3);;;;
30889;SB2200877-RA transcript offset:0 AED:0.48 eAED:0.48 QI:0|0|0|0.75|0.66|0.5|4|0|163;113;Protein DETOXIFICATION OS=Sesamum indicum OX=4182 GN=LOC105155910 PE=3 SV=1;68.21% [339/497];;;Uniprot (A0A6I9SSS1)|Interpro (A0A6I9SSS1);;;;
30890;SB2200870-RA transcript offset:48 AED:0.28 eAED:0.28 QI:48|0.5|0.33|0.66|1|1|3|0|448;258;rust resistance kinase Lr10-like OS=Sesamum indicum OX=4182 GN=LOC105166741 PE=4 SV=1;54.58% [774/1418];;;Uniprot (A0A6I9THF1)|Interpro (A0A6I9THF1);;;;
30891;SB2200872-RA transcript offset:0 AED:0.77 eAED:0.77 QI:0|0|0|0.25|0|0.25|4|0|508;312;Protein kinase domain-containing protein OS=Salvia splendens OX=180675 GN=Saspl_011363 PE=4 SV=1;60.31% [936/1552];;;Uniprot (A0A4D9B6I4)|Interpro (A0A4D9B6I4);;;;
30892;SB2200878-RA transcript offset:0 AED:0.10 eAED:0.10 QI:0|0|0|0.5|0|0.5|2|0|283;159;meiotically up-regulated gene 184 protein OS=Sesamum indicum OX=4182 GN=LOC105160378 PE=4 SV=1;55.08% [477/866];;;Uniprot (A0A6I9T6F1)|Interpro (A0A6I9T6F1);;;;
30893;SB2200879-RA transcript offset:223 AED:0.19 eAED:0.19 QI:223|1|1|1|0.3|0.54|11|290|438;365;polypyrimidine tract-binding protein homolog 2 isoform X1 OS=Sesamum indicum OX=4182 GN=LOC105160380 PE=4 SV=1;58.87% [1095/1860];;;Uniprot (A0A6I9SYJ1)|Interpro (A0A6I9SYJ1);;;;
30894;SB2200880-RA transcript offset:35 AED:0.29 eAED:0.29 QI:35|0.5|0.6|0.8|0.5|0.4|5|0|473;312;RNA polymerase sigma factor OS=Salvia splendens OX=180675 GN=SIGMA70 PE=3 SV=1;63.20% [936/1481];;;Uniprot (A0A4D8Z4S7)|Interpro (A0A4D8Z4S7);;;;
30895;SB2200882-RA transcript offset:275 AED:0.11 eAED:0.11 QI:275|0.5|0.33|0.66|0.5|0.66|3|0|264;204;Uncharacterized protein OS=Salvia splendens OX=180675 GN=Saspl_050797 PE=4 SV=1;56.30% [612/1087];;;Uniprot (A0A4D8Y7D6)|Interpro (A0A4D8Y7D6);;;;
30896;SB2200881-RA transcript offset:16 AED:0.12 eAED:0.12 QI:16|0.66|0.7|1|0.33|0.3|10|532|496;367;Dihydropteroate synthase OS=Salvia splendens OX=180675 GN=folP PE=3 SV=1;53.14% [1101/2072];;;Uniprot (A0A4D9BQ81)|Interpro (A0A4D9BQ81);;;;
30898;SB2200884-RA transcript offset:10 AED:0.04 eAED:0.05 QI:10|0.33|0.25|1|0|0.25|4|440|157;149;UBC core domain-containing protein OS=Gossypium barbadense OX=3634 GN=GOBAR_AA38398 PE=3 SV=1;47.60% [447/939];;;Uniprot (A0A2P5VU06)|Interpro (A0A2P5VU06);;;;
30899;SB2200885-RA transcript offset:0 AED:0.01 eAED:0.01 QI:0|1|0.5|1|1|1|2|263|617;441;Protein kinase domain-containing protein OS=Salvia splendens OX=180675 GN=Saspl_050794 PE=4 SV=1;61.48% [1323/2152];;;Uniprot (A0A4D8Y6M3)|Interpro (A0A4D8Y6M3);;;;
30900;SB2200886-RA transcript offset:0 AED:0.03 eAED:0.04 QI:0|0|0|1|1|1|4|0|449;338;S-type anion channel SLAH2 OS=Sesamum indicum OX=4182 GN=LOC105160684 PE=3 SV=1;73.91% [1014/1372];;;Uniprot (A0A6I9SZI6)|Interpro (A0A6I9SZI6);;;;
30901;SB2200887-RA transcript offset:0 AED:0.06 eAED:0.06 QI:0|0.86|0.62|1|0.26|0.43|16|302|754;509;putative cell division cycle ATPase OS=Sesamum indicum OX=4182 GN=LOC105160411 PE=4 SV=1;58.53% [1527/2609];;;Uniprot (A0A6I9SZ08)|Interpro (A0A6I9SZ08);;;;
30902;SB2200890-RA transcript offset:0 AED:0.16 eAED:0.16 QI:0|0.5|0.28|0.71|1|1|7|214|243;163;40S ribosomal protein S10-1;50.88% [489/961];GO:0005840 - ribosome;;Uniprot (A0A6I9T280)|Interpro (A0A6I9T280);KEGG (sind:105160432)|KEGG GM (sind:105160432);Interpro (IPR037447)|Interpro (IPR005326)|Interpro (IPR036388)|Pfam (PF03501);;
30903;SB2200891-RA transcript offset:85 AED:0.30 eAED:0.43 QI:85|0|0|0.8|0.75|0.8|5|0|390;297;Heat shock protein Hsp90 OS=Corchorus olitorius OX=93759 GN=COLO4_30309 PE=3 SV=1;69.88% [891/1275];;;Uniprot (A0A1R3H9C6)|Interpro (A0A1R3H9C6);;;;
30904;SB2200888-RA transcript offset:85 AED:0.32 eAED:0.32 QI:85|0.75|0.8|1|0|0|5|364|176;160;Trafficking protein particle complex subunit OS=Handroanthus impetiginosus OX=429701 GN=CDL12_17025 PE=3 SV=1;48.19% [480/996];;;Uniprot (A0A2G9GYM7)|Interpro (A0A2G9GYM7);;;;
30905;SB2200889-RA transcript offset:289 AED:0.05 eAED:0.05 QI:289|0.62|0.55|1|0.87|0.88|9|306|303;272;Suppressor of G2 allele of SKP1 OS=Salvia splendens OX=180675 GN=SUGT1 PE=3 SV=1;53.26% [816/1532];;;Uniprot (A0A4D8YUK1)|Interpro (A0A4D8YUK1);;;;
30906;SB2200892-RA transcript offset:0 AED:0.24 eAED:0.24 QI:0|-1|0|1|-1|1|1|0|360;247;Uncharacterized protein OS=Salvia splendens OX=180675 GN=Saspl_050007 PE=4 SV=1;67.30% [741/1101];;;Uniprot (A0A4D8Y7S1)|Interpro (A0A4D8Y7S1);;;;
30907;SB2200893-RA transcript offset:124 AED:0.00 eAED:0.00 QI:124|1|1|1|0.83|1|7|315|310;235;rRNA 2'-O-methyltransferase fibrillarin OS=Salvia splendens OX=180675 GN=NOP1 PE=3 SV=1;50.57% [705/1394];;;Uniprot (A0A4D9BPW4)|Interpro (A0A4D9BPW4);;;;
30908;SB2200894-RA transcript offset:256 AED:0.13 eAED:0.13 QI:256|0.83|0.76|1|0.5|0.69|13|0|913;726;mitogen-activated protein kinase kinase kinase YODA OS=Sesamum indicum OX=4182 GN=LOC105166689 PE=4 SV=1;71.55% [2178/3044];;;Uniprot (A0A6I9THA1)|Interpro (A0A6I9THA1);;;;
30909;SB2200895-RA transcript offset:0 AED:0.20 eAED:0.27 QI:0|0.57|0.37|1|0.28|0.37|8|187|334;249;Uncharacterized protein OS=Salvia splendens OX=180675 GN=Saspl_011191 PE=4 SV=1;61.68% [747/1211];;;Uniprot (A0A4D9BNZ9)|Interpro (A0A4D9BNZ9);;;;
30911;SB2200897-RA transcript offset:112 AED:0.31 eAED:0.31 QI:112|0.75|1|1|0.25|0.2|5|271|264;185;Procollagen-proline 4-dioxygenase OS=Salvia splendens OX=180675 GN=Saspl_032237 PE=3 SV=1;46.37% [555/1197];;;Uniprot (A0A4D8YP22)|Interpro (A0A4D8YP22);;;;
30912;SB2200898-RA transcript offset:2 AED:0.28 eAED:0.28 QI:2|0.5|0.4|1|0.25|0.2|5|0|434;330;Alpha/beta-Hydrolases superfamily protein isoform 1 OS=Gossypium australe OX=47621 GN=EPI10_018818 PE=4 SV=1;74.72% [990/1325];;;Uniprot (A0A5B6UEU0)|Interpro (A0A5B6UEU0);;;;
30913;SB2200899-RA transcript offset:0 AED:0.01 eAED:0.01 QI:0|1|1|1|0.42|0.5|8|272|795;610;Uncharacterized protein OS=Salvia splendens OX=180675 GN=Saspl_011187 PE=4 SV=1;67.68% [1830/2704];;;Uniprot (A0A4D9BP47)|Interpro (A0A4D9BP47);;;;
30915;SB2200902-RA transcript offset:0 AED:0.00 eAED:0.00 QI:0|1|1|1|0.33|0.25|4|258|371;334;Signal peptide peptidase-like 3 OS=Salvia splendens OX=180675 GN=SPPL3 PE=3 SV=1;71.78% [1002/1396];;;Uniprot (A0A4D8YBF3)|Interpro (A0A4D8YBF3);;;;
30916;SB2200903-RA transcript offset:275 AED:0.17 eAED:0.17 QI:275|0.91|0.84|1|0|0|13|276|402;333;Pectin acetylesterase OS=Sesamum indicum OX=4182 GN=LOC105166678 PE=3 SV=1;55.84% [999/1789];;;Uniprot (A0A6I9TMD6)|Interpro (A0A6I9TMD6);;;;
30917;SB2200904-RA transcript offset:0 AED:0.53 eAED:0.53 QI:0|0|0|0.75|1|1|4|0|425;187;Uncharacterized protein OS=Salvia splendens OX=180675 GN=Saspl_032243 PE=3 SV=1;43.19% [561/1299];;;Uniprot (A0A4D8Z162)|Interpro (A0A4D8Z162);;;;
30918;SB2200905-RA transcript offset:0 AED:0.32 eAED:0.32 QI:0|-1|0|1|-1|1|1|0|444;264;Uncharacterized protein OS=Salvia splendens OX=180675 GN=Saspl_032243 PE=3 SV=1;58.36% [792/1357];;;Uniprot (A0A4D8Z162)|Interpro (A0A4D8Z162);;;;
30920;SB2200906-RA transcript offset:517 AED:0.04 eAED:0.04 QI:517|0.75|0.6|1|0|0|5|11|472;395;CAP10 domain-containing protein OS=Salvia splendens OX=180675 GN=Saspl_004849 PE=4 SV=1;59.88% [1185/1979];;;Uniprot (A0A4D9AN54)|Interpro (A0A4D9AN54);;;;
30921;SB2200907-RA transcript offset:0 AED:0.18 eAED:0.19 QI:0|0|0|0.6|0.5|0.6|5|0|187;148;A0A4D8Y7Q8_SALSN Remorin-like OS=Salvia splendens OX=180675 GN=SASPL_110733 PE=3 SV=1;77.49% [444/573];;;Uniprot (A0A4D8Y7Q8)|Interpro (A0A4D8Y7Q8);;Interpro (IPR005516)|Interpro (IPR005518)|Pfam (PF03763)|Pfam (PF03766);EMBL (PNBA02000004);
30922;SB2200908-RA transcript offset:0 AED:0.19 eAED:0.49 QI:0|0|0|1|0|0|3|0|189;128;transcription factor LAF1-like OS=Sesamum indicum OX=4182 GN=LOC105166907 PE=4 SV=1;66.67% [384/576];;;Uniprot (A0A6I9TN25)|Interpro (A0A6I9TN25);;;;
30924;SB2200909-RA transcript offset:187 AED:0.03 eAED:0.03 QI:187|1|1|1|0.14|0.25|8|348|212;191;Pre-mRNA cleavage factor Im 25 kDa subunit OS=Salvia splendens OX=180675 GN=NUDT21 PE=3 SV=1;48.03% [573/1193];;;Uniprot (A0A4D9AE84)|Interpro (A0A4D9AE84);;;;
30927;SB2200913-RA transcript offset:198 AED:0.00 eAED:0.00 QI:198|1|1|1|1|1|2|239|218;157;membrane steroid-binding protein 1-like OS=Sesamum indicum OX=4182 GN=LOC105166666 PE=4 SV=1;42.36% [471/1112];;;Uniprot (A0A6I9TT04)|Interpro (A0A6I9TT04);;;;
30929;SB2200915-RA transcript offset:0 AED:0.27 eAED:0.31 QI:0|0.5|0.4|1|0|0.2|5|435|197;117;Uncharacterized protein;33.56% [351/1046];;;Uniprot (A0A8X8YAI4)|Interpro (A0A8X8YAI4);;;EMBL (PNBA02000004);
30930;SB2200916-RA transcript offset:0 AED:0.07 eAED:0.07 QI:0|1|0.33|1|0|0|3|83|329;166;HSF2 protein OS=Tectona grandis OX=41396 GN=HSF2 PE=2 SV=1;45.69% [498/1090];;;Uniprot (A0A2Z4K5C0)|Interpro (A0A2Z4K5C0);;;;
30931;SB2200917-RA transcript offset:232 AED:0.12 eAED:0.12 QI:232|0.88|0.9|1|0.11|0.4|10|170|521;410;E3 ubiquitin-protein ligase XBAT32/33 OS=Salvia splendens OX=180675 GN=XBAT32_33 PE=4 SV=1;61.50% [1230/2000];;;Uniprot (A0A4D8Z067)|Interpro (A0A4D8Z067);;;;
30932;SB2200918-RA transcript offset:0 AED:0.28 eAED:0.55 QI:0|0.4|0.33|1|0.4|0.5|6|0|498;254;DUF4005 domain-containing protein OS=Salvia splendens OX=180675 GN=Saspl_011166 PE=4 SV=1;50.10% [762/1521];;;Uniprot (A0A4D9BP48)|Interpro (A0A4D9BP48);;;;
30933;SB2200921-RA transcript offset:529 AED:0.30 eAED:0.30 QI:529|0.71|0.75|0.87|0|0|8|0|263;163;Putative E3 ubiquitin ligase OS=Handroanthus impetiginosus OX=429701 GN=CDL12_10669 PE=4 SV=1;36.41% [489/1343];;;Uniprot (A0A2G9HGI9)|Interpro (A0A2G9HGI9);;;;
30935;SB2200920-RA transcript offset:0 AED:0.10 eAED:0.10 QI:0|1|0.83|1|0.2|0.33|6|88|624;514;Methyltransferase OS=Sesamum indicum OX=4182 GN=LOC105179262 PE=3 SV=1;77.29% [1542/1995];;;Uniprot (A0A6I9UL05)|Interpro (A0A6I9UL05);;;;
30936;SB2200922-RA transcript offset:135 AED:0.24 eAED:0.24 QI:135|0.87|0.77|1|0.37|0.44|9|0|809;570;Uncharacterized protein OS=Salvia splendens OX=180675 GN=Saspl_011164 PE=4 SV=1;65.67% [1710/2604];;;Uniprot (A0A4D9BP23)|Interpro (A0A4D9BP23);;;;
30938;SB2200924-RA transcript offset:808 AED:0.00 eAED:0.00 QI:808|1|1|1|0.5|0.6|5|381|332;231;LOW QUALITY PROTEIN: BAG family molecular chaperone regulator 2 OS=Sesamum indicum OX=4182 GN=LOC105160517 PE=4 SV=1;31.16% [693/2224];;;Uniprot (A0A6I9T0C8)|Interpro (A0A6I9T0C8);;;;
30939;SB2200925-RA transcript offset:42 AED:0.00 eAED:0.00 QI:42|1|0.66|1|1|1|3|222|317;246;Peroxidase OS=Sesamum indicum OX=4182 GN=LOC105179252 PE=3 SV=1;59.61% [738/1238];;;Uniprot (A0A6I9UP11)|Interpro (A0A6I9UP11);;;;
30940;SB2200926-RA transcript offset:227 AED:0.03 eAED:0.03 QI:227|1|1|1|1|1|3|1314|378;329;Uncharacterized protein OS=Salvia splendens OX=180675 GN=Saspl_011159 PE=4 SV=1;36.26% [987/2722];;;Uniprot (A0A4D9BNX0)|Interpro (A0A4D9BNX0);;;;
30941;SB2200927-RA transcript offset:104 AED:0.27 eAED:0.27 QI:104|0.75|0.77|0.88|0.25|0.33|9|581|396;284;Ribokinase OS=Handroanthus impetiginosus OX=429701 GN=CDL12_16077 PE=3 SV=1;44.68% [852/1907];;;Uniprot (A0A2G9H1E2)|Interpro (A0A2G9H1E2);;;;
30942;SB2200928-RA transcript offset:0 AED:0.05 eAED:0.05 QI:0|0|0|1|1|1|3|0|382;301;Gibberellin biosynthesis-related protein GA20ox1 OS=Salvia miltiorrhiza OX=226208 GN=GA20ox1 PE=2 SV=1;77.31% [903/1168];;;Uniprot (A0A0U2SPY1)|Interpro (A0A0U2SPY1);;;;
30943;SB2200929-RA transcript offset:0 AED:0.04 eAED:0.04 QI:0|0|0|1|0.4|0.33|6|0|523;389;cytochrome P450 704C1-like OS=Sesamum indicum OX=4182 GN=LOC105179242 PE=3 SV=1;73.03% [1167/1598];;;Uniprot (A0A6I9UQY1)|Interpro (A0A6I9UQY1);;;;
30944;SB2200931-RA transcript offset:0 AED:0.14 eAED:0.17 QI:0|0.45|0.16|1|0.27|0.5|12|0|664;407;Protein regulator of cytokinesis 1 OS=Salvia splendens OX=180675 GN=PRC1 PE=3 SV=1;60.21% [1221/2028];;;Uniprot (A0A4D9BP10)|Interpro (A0A4D9BP10);;;;
30945;SB2200930-RA transcript offset:187 AED:0.00 eAED:0.00 QI:187|1|1|1|0.69|0.71|14|256|698;504;RNA helicase OS=Salvia splendens OX=180675 GN=DDX50 PE=3 SV=1;58.56% [1512/2582];;;Uniprot (A0A4D8Y4Q1)|Interpro (A0A4D8Y4Q1);;;;
30946;SB2200932-RA transcript offset:0 AED:0.17 eAED:0.18 QI:0|0|0|1|0|0|2|0|632;509;Uncharacterized protein OS=Salvia splendens OX=180675 GN=Saspl_050613 PE=4 SV=1;79.12% [1527/1930];;;Uniprot (A0A4D8YK71)|Interpro (A0A4D8YK71);;;;
30947;SB2200933-RA transcript offset:176 AED:0.22 eAED:0.22 QI:176|0.75|0.6|0.8|0.25|0|5|0|129;115;Ribosomal_S10 domain-containing protein OS=Gossypium tomentosum OX=34277 GN=ES332_A09G206700v1 PE=3 SV=1;60.31% [345/572];;;Uniprot (A0A5D2P9I0)|Interpro (A0A5D2P9I0);;;;
30948;SB2200935-RA transcript offset:293 AED:0.01 eAED:0.01 QI:293|1|1|1|0.25|0|5|478|321;265;NAC domain-containing protein 7 OS=Sesamum indicum OX=4182 GN=LOC105160589 PE=4 SV=1;45.04% [795/1765];;;Uniprot (A0A6I9T7A3)|Interpro (A0A6I9T7A3);;;;
30949;SB2200934-RA transcript offset:0 AED:0.11 eAED:0.19 QI:0|0|0|1|0|0.16|6|0|432;320;Endoglucanase OS=Salvia splendens OX=180675 GN=Saspl_050619 PE=3 SV=1;72.73% [960/1320];;;Uniprot (A0A4D8Y6B2)|Interpro (A0A4D8Y6B2);;;;
30950;SB2200936-RA transcript offset:211 AED:0.14 eAED:0.14 QI:211|0.7|0.36|0.90|0.2|0.09|11|0|571;484;Uncharacterized protein OS=Salvia splendens OX=180675 GN=Saspl_032286 PE=3 SV=1;74.12% [1452/1959];;;Uniprot (A0A4D8Z013)|Interpro (A0A4D8Z013);;;;
30951;SB2200937-RA transcript offset:733 AED:0.13 eAED:0.13 QI:733|1|1|1|0.75|0.6|5|325|468;494;Beta-fructofuranosidase OS=Sesamum indicum OX=4182 GN=LOC105179219 PE=3 SV=1;59.14% [1482/2506];;;Uniprot (A0A6I9UQV7)|Interpro (A0A6I9UQV7);;;;
30952;SB2200938-RA transcript offset:212 AED:0.00 eAED:0.00 QI:212|1|1|1|1|1|2|224|202;147;PB1 domain-containing protein OS=Salvia splendens OX=180675 GN=Saspl_049788 PE=4 SV=1;41.53% [441/1062];;;Uniprot (A0A4D8Y1Q5)|Interpro (A0A4D8Y1Q5);;;;
30953;SB2200939-RA transcript offset:153 AED:0.12 eAED:0.12 QI:153|0.5|0.4|0.6|0|0.2|5|0|621;461;Phosphate transporter OS=Handroanthus impetiginosus OX=429701 GN=CDL12_09958 PE=3 SV=1;67.40% [1383/2052];;;Uniprot (A0A2G9HIP7)|Interpro (A0A2G9HIP7);;;;
30954;SB2200940-RA transcript offset:486 AED:0.15 eAED:0.15 QI:486|0.57|0.5|0.87|0.14|0.12|8|0|758;527;beta-arabinofuranosyltransferase RAY1 isoform X2 OS=Sesamum indicum OX=4182 GN=LOC105168306 PE=4 SV=1;56.36% [1581/2805];;;Uniprot (A0A6I9TPS9)|Interpro (A0A6I9TPS9);;;;
30955;SB2200941-RA transcript offset:0 AED:0.19 eAED:0.19 QI:0|0.88|0.84|1|0.05|0.31|19|317|703;599;ATP-binding cassette subfamily B MDR/TAP member 9 OS=Salvia splendens OX=180675 GN=ABCB9 PE=4 SV=1;72.78% [1797/2469];;;Uniprot (A0A4D9BPR7)|Interpro (A0A4D9BPR7);;;;
30956;SB2200943-RA transcript offset:0 AED:0.04 eAED:0.04 QI:0|0|0|1|1|1|2|0|275;205;Protein DETOXIFICATION OS=Salvia splendens OX=180675 GN=TC.MATE PE=3 SV=1;73.39% [615/838];;;Uniprot (A0A4D9BPM5)|Interpro (A0A4D9BPM5);;;;
30957;SB2200942-RA transcript offset:0 AED:0.14 eAED:0.36 QI:0|0|0|0.66|0|0|6|0|215;158;Protein DETOXIFICATION OS=Handroanthus impetiginosus OX=429701 GN=CDL12_25514 PE=3 SV=1;72.04% [474/658];;;Uniprot (A0A2G9G9K8)|Interpro (A0A2G9G9K8);;;;
30958;SB2200945-RA transcript offset:0 AED:0.02 eAED:0.02 QI:0|1|0.8|1|0.33|0.4|10|266|644;443;lysM domain receptor-like kinase 3 isoform X2 OS=Sesamum indicum OX=4182 GN=LOC105168291 PE=4 SV=1;59.41% [1329/2237];;;Uniprot (A0A6I9TLB7)|Interpro (A0A6I9TLB7);;;;
30959;SB2200944-RA transcript offset:37 AED:0.12 eAED:0.12 QI:37|0.57|0.5|0.75|1|1|8|0|397;268;L-tryptophan---pyruvate aminotransferase OS=Salvia splendens OX=180675 GN=TAA1 PE=3 SV=1;64.27% [804/1251];;;Uniprot (A0A4D8Z963)|Interpro (A0A4D8Z963);;;;
30960;SB2200946-RA transcript offset:0 AED:0.28 eAED:0.49 QI:0|0|0|0.41|0.42|0.55|34|0|1427;1144;alpha-glucan water dikinase chloroplastic OS=Sesamum indicum OX=4182 GN=LOC105168286 PE=3 SV=1;78.86% [3432/4352];;;Uniprot (A0A6I9TYN8)|Interpro (A0A6I9TYN8);;;;
30961;SB2200947-RA transcript offset:824 AED:0.00 eAED:0.00 QI:824|1|1|1|1|1|2|184|498;449;high affinity nitrate transporter 2.5 OS=Sesamum indicum OX=4182 GN=LOC105156629 PE=3 SV=1;52.91% [1347/2546];;;Uniprot (A0A6I9SMF4)|Interpro (A0A6I9SMF4);;;;
30962;SB2200949-RA transcript offset:0 AED:0.25 eAED:0.25 QI:0|0.66|0.42|1|0.33|0.42|7|233|578;407;cysteine-rich receptor-like protein kinase 2 OS=Sesamum indicum OX=4182 GN=LOC105156626 PE=4 SV=1;60.99% [1221/2002];;;Uniprot (A0A6I9SNG3)|Interpro (A0A6I9SNG3);;;;
30963;SB2200948-RA transcript offset:0 AED:0.54 eAED:0.54 QI:0|0.33|0|0.75|0|0|4|0|158;126;Uncharacterized protein OS=Erythranthe guttata OX=4155 GN=MIMGU_mgv1a023971mg PE=3 SV=1;78.10% [378/484];;;Uniprot (A0A022Q7M9)|Interpro (A0A022Q7M9);;;;
30964;SB2200950-RA transcript offset:0 AED:0.18 eAED:0.18 QI:0|0|0|0.83|1|1|6|0|285;207;Uncharacterized protein OS=Salvia splendens OX=180675 GN=Saspl_011113 PE=3 SV=1;71.22% [621/872];;;Uniprot (A0A4D9BPY1)|Interpro (A0A4D9BPY1);;;;
30965;SB2200951-RA transcript offset:0 AED:0.25 eAED:0.31 QI:0|0.5|0.63|1|0.3|0.54|11|119|489;403;Serine/threonine protein kinase OS=Handroanthus impetiginosus OX=429701 GN=CDL12_08337 PE=3 SV=1;74.86% [1209/1615];;;Uniprot (A0A2G9HN77)|Interpro (A0A2G9HN77);;;;
30966;SB2200952-RA transcript offset:215 AED:0.10 eAED:0.10 QI:215|1|1|1|0.75|0.84|13|238|423;403;ATP citrate synthase OS=Salvia splendens OX=180675 GN=ACLY PE=3 SV=1;68.97% [1209/1753];;;Uniprot (A0A4D9BNZ8)|Interpro (A0A4D9BNZ8);;;;
30967;SB2200953-RA transcript offset:31 AED:0.08 eAED:0.12 QI:31|0.5|0.66|1|0|0|3|104|293;226;Putative E3 ubiquitin ligase OS=Handroanthus impetiginosus OX=429701 GN=CDL12_08329 PE=4 SV=1;65.63% [678/1033];;;Uniprot (A0A2G9HNA2)|Interpro (A0A2G9HNA2);;;;
30969;SB2200955-RA transcript offset:0 AED:0.04 eAED:0.04 QI:0|0.25|0.2|1|0|0|5|288|397;346;polygalacturonase At1g48100 OS=Sesamum indicum OX=4182 GN=LOC105168268 PE=3 SV=1;68.92% [1038/1506];;;Uniprot (A0A6I9TSK7)|Interpro (A0A6I9TSK7);;;;
30970;SB2200956-RA transcript offset:92 AED:0.19 eAED:0.19 QI:92|0.8|0.83|0.83|0.8|0.66|6|0|158;155;Phosphatidylinositol 3-kinase OS=Pyrus ussuriensis x Pyrus communis OX=2448454 GN=D8674_037258 PE=3 SV=1;80.45% [465/578];;;Uniprot (A0A5N5G3C5)|Interpro (A0A5N5G3C5);;;;
30971;SB2200957-RA transcript offset:420 AED:0.29 eAED:0.29 QI:420|0.63|0.91|1|0.09|0.25|12|413|436;264;Type II pantothenate kinase OS=Salvia splendens OX=180675 GN=coaW PE=4 SV=1;36.35% [792/2179];;;Uniprot (A0A4D9BNX9)|Interpro (A0A4D9BNX9);;;;
30972;SB2200958-RA transcript offset:287 AED:0.16 eAED:0.16 QI:287|0.5|0.8|1|0|0|5|238|259;226;Uncharacterized protein OS=Salvia splendens OX=180675 GN=Saspl_053304 PE=4 SV=1;51.13% [678/1326];;;Uniprot (A0A4D8XXD9)|Interpro (A0A4D8XXD9);;;;
30974;SB2200960-RA transcript offset:0 AED:0.13 eAED:0.13 QI:0|0.8|0.72|1|0.2|0.36|11|0|263;211;Carbonic anhydrase OS=Salvia splendens OX=180675 GN=cynT PE=3 SV=1;78.63% [633/805];;;Uniprot (A0A4D9BPR0)|Interpro (A0A4D9BPR0);;;;
30976;SB2200962-RA transcript offset:52 AED:0.19 eAED:0.19 QI:52|0.75|0.77|1|0.5|0.66|9|422|655;452;Uncharacterized protein OS=Salvia splendens OX=180675 GN=Saspl_049779 PE=3 SV=1;54.63% [1356/2482];;;Uniprot (A0A4D8Y966)|Interpro (A0A4D8Y966);;;;
30977;SB2200963-RA transcript offset:263 AED:0.01 eAED:0.01 QI:263|1|1|1|0.33|0.5|4|217|575;463;uncharacterized protein LOC105168255 OS=Sesamum indicum OX=4182 GN=LOC105168255 PE=4 SV=1;61.90% [1389/2244];;;Uniprot (A0A6I9TSJ2)|Interpro (A0A6I9TSJ2);;;;
30978;SB2200964-RA transcript offset:191 AED:0.15 eAED:0.15 QI:191|0.75|0.88|1|0|0.11|9|210|406;304;uncharacterized protein LOC105168251 OS=Sesamum indicum OX=4182 GN=LOC105168251 PE=3 SV=1;55.31% [912/1649];;;Uniprot (A0A6I9TSI0)|Interpro (A0A6I9TSI0);;;;
30981;SB2200967-RA transcript offset:0 AED:0.08 eAED:0.10 QI:0|0|0|0.85|0.83|0.85|7|0|909;557;Uncharacterized protein OS=Salvia splendens OX=180675 GN=Saspl_029650 PE=4 SV=1;60.22% [1671/2775];;;Uniprot (A0A4D8ZPP2)|Interpro (A0A4D8ZPP2);;;;
30982;SB2200970-RA transcript offset:0 AED:0.03 eAED:0.03 QI:0|1|0.85|1|0.33|0.28|7|127|564;363;Serine/threonine protein kinase OS=Handroanthus impetiginosus OX=429701 GN=CDL12_28886 PE=4 SV=1;58.80% [1089/1852];;;Uniprot (A0A2G9FZX8)|Interpro (A0A2G9FZX8);;;;
30983;SB2200968-RA transcript offset:277 AED:0.00 eAED:0.00 QI:277|1|1|1|0|0.5|2|272|422;349;equilibrative nucleotide transporter 1 OS=Sesamum indicum OX=4182 GN=LOC105168247 PE=3 SV=1;56.66% [1047/1848];;;Uniprot (A0A6I9TPL7)|Interpro (A0A6I9TPL7);;;;
30984;SB2200969-RA transcript offset:250 AED:0.10 eAED:0.10 QI:250|0.90|0.83|0.91|0.45|0.5|12|0|536;477;Aldedh domain-containing protein OS=Salvia splendens OX=180675 GN=Saspl_029654 PE=3 SV=1;75.63% [1431/1892];;;Uniprot (A0A4D8ZRR9)|Interpro (A0A4D8ZRR9);;;;
30985;SB2200971-RA transcript offset:0 AED:0.06 eAED:0.07 QI:0|0|0|0.81|0.6|0.63|11|0|361;317;Spermidine synthase OS=Salvia splendens OX=180675 GN=speE PE=3 SV=1;86.14% [951/1104];;;Uniprot (A0A4D8Z973)|Interpro (A0A4D8Z973);;;;
30986;SB2200972-RA transcript offset:28 AED:0.06 eAED:0.08 QI:28|0|0|0.90|0|0.09|11|0|852;698;Potassium transporter OS=Salvia splendens OX=180675 GN=kup PE=3 SV=1;79.71% [2094/2627];;;Uniprot (A0A4D8ZME3)|Interpro (A0A4D8ZME3);;;;
30987;SB2200973-RA transcript offset:150 AED:0.07 eAED:0.07 QI:150|0.66|0.5|1|0.33|0.25|4|0|859;747;Trehalose 6-phosphate synthase/phosphatase OS=Salvia splendens OX=180675 GN=TPS PE=3 SV=1;80.76% [2241/2775];;;Uniprot (A0A4D9BNX4)|Interpro (A0A4D9BNX4);;;;
30989;SB2200975-RA transcript offset:0 AED:0.08 eAED:0.08 QI:0|0.6|0.5|1|0.8|0.66|6|146|417;345;Uncharacterized protein OS=Salvia splendens OX=180675 GN=Saspl_011095 PE=4 SV=1;72.73% [1035/1423];;;Uniprot (A0A4D9BNV2)|Interpro (A0A4D9BNV2);;;;
30990;SB2200976-RA transcript offset:0 AED:0.37 eAED:0.37 QI:0|0.16|0|1|0|0|7|0|323;231;protein RICE SALT SENSITIVE 3-like OS=Coffea arabica OX=13443 GN=LOC113718778 PE=4 SV=1;70.14% [693/988];;;Uniprot (A0A6P6VA65)|Interpro (A0A6P6VA65);;;;
30992;SB2200978-RA transcript offset:0 AED:0.04 eAED:0.35 QI:0|0|0|0.66|1|1|3|0|162;104;Bet_v_1 domain-containing protein OS=Salvia splendens OX=180675 GN=Saspl_029680 PE=4 SV=1;62.78% [312/497];;;Uniprot (A0A4D8ZPR8)|Interpro (A0A4D8ZPR8);;;;
30993;SB2200979-RA transcript offset:0 AED:0.06 eAED:0.07 QI:0|0|0|1|0.16|0.14|7|0|388;328;Serine/threonine-protein kinase PBS1 OS=Salvia splendens OX=180675 GN=PBS1 PE=3 SV=1;82.97% [984/1186];;;Uniprot (A0A4D8ZEV0)|Interpro (A0A4D8ZEV0);;;;
30994;SB2200980-RA transcript offset:322 AED:0.06 eAED:0.06 QI:322|0.85|0.86|1|0.07|0.2|15|190|561;490;Solute carrier family 23 Nucleobase transporter member 1/2 OS=Salvia splendens OX=180675 GN=SLC23A1_2 PE=4 SV=1;65.80% [1470/2234];;;Uniprot (A0A4D9A0U4)|Interpro (A0A4D9A0U4);;;;
30995;SB2200981-RA transcript offset:276 AED:0.03 eAED:0.03 QI:276|0.5|0.66|1|0|0|3|307|154;108;Uncharacterized protein;30.42% [324/1065];;;Uniprot (A0A8X8WKC2)|Interpro (A0A8X8WKC2);;;EMBL (PNBA02000016);
30997;SB2200982-RA transcript offset:248 AED:0.22 eAED:0.22 QI:248|0.75|1|1|0.75|0.6|5|34|213;121;Cyclin D1/2/4 plant OS=Salvia splendens OX=180675 GN=CYCD1_2_4 PE=3 SV=1;38.66% [363/939];;;Uniprot (A0A4D9BNU3)|Interpro (A0A4D9BNU3);;;;
30998;SB2200984-RA transcript offset:0 AED:0.13 eAED:0.13 QI:0|0|0.33|1|1|1|3|536|524;445;Nucleolar GTP-binding protein 1 OS=Handroanthus impetiginosus OX=429701 GN=CDL12_14225 PE=3 SV=1;62.21% [1335/2146];;;Uniprot (A0A2G9H6Q0)|Interpro (A0A2G9H6Q0);;;;
30999;SB2200985-RA transcript offset:0 AED:0.22 eAED:0.22 QI:0|0|0|0.66|1|1|3|0|216;141;Uncharacterized protein OS=Erythranthe guttata OX=4155 GN=MIMGU_mgv1a013731mg PE=4 SV=1;63.99% [423/661];;;Uniprot (A0A022QQ37)|Interpro (A0A022QQ37);;;;
31001;SB2200987-RA transcript offset:87 AED:0.16 eAED:0.20 QI:87|0.87|0.77|1|0.37|0.33|9|0|690;421;ATP-dependent RNA helicase DDX54/DBP10 OS=Salvia splendens OX=180675 GN=DDX54 PE=4 SV=1;57.54% [1263/2195];;;Uniprot (A0A4D8ZPS7)|Interpro (A0A4D8ZPS7);;;;
31002;SB2200988-RA transcript offset:161 AED:0.06 eAED:0.06 QI:161|0.5|0.33|0.66|1|1|3|0|529;351;Glycosyltransferase OS=Salvia splendens OX=180675 GN=UGT74B1 PE=3 SV=1;59.16% [1053/1780];;;Uniprot (A0A4D8ZH35)|Interpro (A0A4D8ZH35);;;;
31004;SB2200990-RA transcript offset:0 AED:0.18 eAED:0.18 QI:0|0.75|0.66|0.95|0.2|0.47|21|0|677;488;Uncharacterized protein OS=Salvia splendens OX=180675 GN=Saspl_029692 PE=4 SV=1;70.83% [1464/2067];;;Uniprot (A0A4D8ZEW1)|Interpro (A0A4D8ZEW1);;;;
31006;SB2200992-RA transcript offset:385 AED:0.06 eAED:0.06 QI:385|1|1|1|0.71|0.75|8|547|386;276;SAM domain-containing protein OS=Salvia splendens OX=180675 GN=Saspl_029697 PE=4 SV=1;38.93% [828/2127];;;Uniprot (A0A4D8ZML4)|Interpro (A0A4D8ZML4);;;;
31009;SB2200996-RA transcript offset:0 AED:0.38 eAED:0.39 QI:0|0.5|0.6|1|0.25|0.6|5|0|830;247;Protein FAR1-RELATED SEQUENCE OS=Handroanthus impetiginosus OX=429701 GN=CDL12_16027 PE=3 SV=1;29.24% [741/2534];;;Uniprot (A0A2G9H1H1)|Interpro (A0A2G9H1H1);;;;
31010;SB2200995-RA transcript offset:37 AED:0.34 eAED:0.34 QI:37|0.73|0.75|1|0.13|0.31|16|232|842;555;RNA-dependent RNA polymerase OS=Sesamum indicum OX=4182 GN=LOC105162051 PE=3 SV=1;58.54% [1665/2844];;;Uniprot (A0A6I9TCF4)|Interpro (A0A6I9TCF4);;;;
31011;SB2200997-RA transcript offset:37 AED:0.37 eAED:0.37 QI:37|0.68|0.64|0.94|0.18|0.41|17|0|846;544;RNA-dependent RNA polymerase OS=Sesamum indicum OX=4182 GN=LOC105162051 PE=3 SV=1;62.29% [1632/2620];;;Uniprot (A0A6I9TCF4)|Interpro (A0A6I9TCF4);;;;
31012;SB2200998-RA transcript offset:0 AED:0.21 eAED:0.27 QI:0|0.9|0.90|1|0.1|0.36|11|333|328;267;Fe2OG dioxygenase domain-containing protein OS=Salvia splendens OX=180675 GN=Saspl_015212 PE=3 SV=1;59.73% [801/1341];;;Uniprot (A0A4D9AU35)|Interpro (A0A4D9AU35);;;;
31013;SB2200999-RA transcript offset:82 AED:0.28 eAED:0.28 QI:82|0.5|0.30|1|0.16|0.38|13|0|380;236;MYND-type domain-containing protein OS=Salvia splendens OX=180675 GN=Saspl_011064 PE=4 SV=1;56.87% [708/1245];;;Uniprot (A0A4D9BNS3)|Interpro (A0A4D9BNS3);;;;
31014;SB2201000-RA transcript offset:107 AED:0.02 eAED:0.02 QI:107|1|1|1|0.5|0.6|5|34|198;147;Response regulatory domain-containing protein OS=Handroanthus impetiginosus OX=429701 GN=CDL12_09303 PE=4 SV=1;58.80% [441/750];;;Uniprot (A0A2G9HKJ7)|Interpro (A0A2G9HKJ7);;;;
31015;SB2201001-RA transcript offset:0 AED:0.01 eAED:0.02 QI:0|0|0|1|1|1|2|0|774;591;Formin-like protein OS=Sesamum indicum OX=4182 GN=LOC105168195 PE=3 SV=1;75.03% [1773/2363];;;Uniprot (A0A6I9TY99)|Interpro (A0A6I9TY99);;;;
31016;SB2201002-RA transcript offset:0 AED:0.39 eAED:0.39 QI:0|0.45|0.41|0.5|0.81|0.91|12|0|659;307;TPX2 domain-containing protein OS=Salvia splendens OX=180675 GN=Saspl_011061 PE=3 SV=1;45.78% [921/2012];;;Uniprot (A0A4D9BPJ6)|Interpro (A0A4D9BPJ6);;;;
31017;SB2201003-RA transcript offset:120 AED:0.15 eAED:0.15 QI:120|1|1|1|0|0|8|393|390;366;Pyruvate dehydrogenase E1 component subunit alpha OS=Salvia splendens OX=180675 GN=PDHA PE=4 SV=1;64.06% [1098/1714];;;Uniprot (A0A4D8Z9B7)|Interpro (A0A4D8Z9B7);;;;
31018;SB2201004-RA transcript offset:88 AED:0.05 eAED:0.05 QI:88|0.83|0.92|1|0.33|0.61|13|354|1041;899;ATP-dependent RNA helicase HelY OS=Salvia splendens OX=180675 GN=helY PE=4 SV=1;74.36% [2697/3627];;;Uniprot (A0A4D9BPF1)|Interpro (A0A4D9BPF1);;;;
31019;SB2201005-RA transcript offset:163 AED:0.00 eAED:0.00 QI:163|1|1|1|0.5|0.4|5|194|468;306;Uncharacterized protein OS=Handroanthus impetiginosus OX=429701 GN=CDL12_09293 PE=4 SV=1;51.20% [918/1793];;;Uniprot (A0A2G9HKI6)|Interpro (A0A2G9HKI6);;;;
31020;SB2201006-RA transcript offset:193 AED:0.10 eAED:0.10 QI:193|1|1|1|0.25|0.33|9|207|422;371;Histidinol-phosphate aminotransferase OS=Salvia splendens OX=180675 GN=hisC PE=3 SV=1;65.63% [1113/1696];;;Uniprot (A0A4D9BNR4)|Interpro (A0A4D9BNR4);;;;
31021;SB2201007-RA transcript offset:152 AED:0.07 eAED:0.07 QI:152|0.87|0.88|1|0|0|9|2316|272;433;Glycosyltransferase family 92 protein OS=Salvia splendens OX=180675 GN=Saspl_029713 PE=3 SV=1;38.88% [1299/3341];;;Uniprot (A0A4D8ZEX9)|Interpro (A0A4D8ZEX9);;;;
31022;SB2201008-RA transcript offset:366 AED:0.10 eAED:0.10 QI:366|1|1|1|1|1|3|512|298;230;transcription factor MYB1R1 OS=Sesamum indicum OX=4182 GN=LOC105168182 PE=4 SV=1;38.25% [690/1804];;;Uniprot (A0A6I9TPC2)|Interpro (A0A6I9TPC2);;;;
31023;SB2201009-RA transcript offset:72 AED:0.21 eAED:0.21 QI:72|0.75|0.6|0.8|1|1|5|0|211;141;Uncharacterized protein OS=Salvia splendens OX=180675 GN=Saspl_011049 PE=4 SV=1;58.83% [423/719];;;Uniprot (A0A4D9BPB9)|Interpro (A0A4D9BPB9);;;;
31024;SB2201010-RA transcript offset:271 AED:0.06 eAED:0.06 QI:271|0.5|0.8|1|0|0.2|5|379|252;249;Serine/threonine-protein phosphatase OS=Sesamum indicum OX=4182 GN=LOC105168180 PE=3 SV=1;52.16% [747/1432];;;Uniprot (A0A6I9TY77)|Interpro (A0A6I9TY77);;;;
31025;SB2201011-RA transcript offset:307 AED:0.13 eAED:0.13 QI:307|0.5|0.6|0.8|1|1|5|0|197;170;Basic helix-loop-helix transcription factor bHLH79-like protein OS=Isodon rubescens OX=587669 PE=2 SV=1;55.68% [510/916];;;Uniprot (A0A6B9XVR1)|Interpro (A0A6B9XVR1);;;;
31026;SB2201012-RA transcript offset:0 AED:0.15 eAED:0.21 QI:0|0|0|0.57|0.16|0.14|7|0|755;608;Exo84_C domain-containing protein OS=Salvia splendens OX=180675 GN=Saspl_029718 PE=3 SV=1;79.13% [1824/2305];;;Uniprot (A0A4D8ZMP8)|Interpro (A0A4D8ZMP8);;;;
31027;SB2201013-RA transcript offset:333 AED:0.07 eAED:0.07 QI:333|0.66|0.28|1|0.5|0.28|7|0|630;504;GSDH domain-containing protein OS=Salvia splendens OX=180675 GN=Saspl_029725 PE=4 SV=1;66.90% [1512/2260];;;Uniprot (A0A4D8ZRY3)|Interpro (A0A4D8ZRY3);;;;
31029;SB2201015-RA transcript offset:0 AED:0.04 eAED:0.04 QI:0|0|0|1|1|1|2|0|228;127;Glutathione S-transferase 1 OS=Diospyros kaki OX=35925 GN=gst1 PE=2 SV=1;54.58% [381/698];;;Uniprot (C8KH57)|Interpro (C8KH57);;;;
31030;SB2201016-RA transcript offset:0 AED:0.25 eAED:0.25 QI:0|0|0|0.66|1|1|3|0|291;124;A0A834L3Y7_RHOSS GST C-terminal domain-containing protein OS=Rhododendron simsii OX=118357 GN=RHSIM_RhsimUnG0210400 PE=4 SV=1;41.80% [372/890];GO:0004364 - glutathione transferase activity|GO:0006749 - glutathione metabolic process;;Uniprot (A0A834L3Y7)|Interpro (A0A834L3Y7);;Interpro (IPR010987)|Interpro (IPR…
31031;SB2201017-RA transcript offset:150 AED:0.07 eAED:0.07 QI:150|0.92|0.85|1|0.84|0.85|14|0|471;377;Tetratricopeptide repeat protein 38 OS=Salvia splendens OX=180675 GN=Saspl_029728 PE=3 SV=1;71.04% [1131/1592];;;Uniprot (A0A4D8ZMR2)|Interpro (A0A4D8ZMR2);;;;
31032;SB2201020-RA transcript offset:0 AED:0.04 eAED:0.04 QI:0|1|0.66|1|0|0|3|319|289;219;uncharacterized protein LOC105168160 OS=Sesamum indicum OX=4182 GN=LOC105168160 PE=4 SV=1;54.39% [657/1208];;;Uniprot (A0A6I9TPA0)|Interpro (A0A6I9TPA0);;;;
31033;SB2201018-RA transcript offset:0 AED:0.41 eAED:1.00 QI:0|0|0|1|0|0|4|0|263;110;LOW QUALITY PROTEIN: LEAF RUST 10 DISEASE-RESISTANCE LOCUS RECEPTOR-LIKE PROTEIN KINASE-like 1.5 OS=Sesamum indicum OX=4182 GN=LOC105168161 PE=4 SV=1;40.99% [330/805];;;Uniprot (A0A6I9TLS0)|Interpro (A0A6I9TLS0);;;;
31035;SB2201021-RA transcript offset:42 AED:0.09 eAED:0.09 QI:42|0.5|0.33|1|0.5|0.33|3|0|156;110;Thioredoxin 1 OS=Salvia splendens OX=180675 GN=trxA PE=4 SV=1;63.34% [330/521];;;Uniprot (A0A4D9BPG5)|Interpro (A0A4D9BPG5);;;;
31036;SB2201022-RA transcript offset:73 AED:0.33 eAED:0.33 QI:73|0.25|0.4|1|0.25|0.6|5|0|323;206;uncharacterized protein LOC105168156 OS=Sesamum indicum OX=4182 GN=LOC105168156 PE=4 SV=1;58.36% [618/1059];;;Uniprot (A0A6I9TLR4)|Interpro (A0A6I9TLR4);;;;
31037;SB2201023-RA transcript offset:46 AED:0.09 eAED:0.09 QI:46|1|0.94|1|0.22|0.36|19|363|890;712;AMP deaminase OS=Sesamum indicum OX=4182 GN=LOC105168155 PE=3 SV=1;68.18% [2136/3133];;;Uniprot (A0A6I9TP93)|Interpro (A0A6I9TP93);;;;
31038;SB2201024-RA transcript offset:0 AED:0.45 eAED:0.45 QI:0|-1|0|1|-1|1|1|0|167;139;Uncharacterized protein OS=Salvia splendens OX=180675 GN=Saspl_029736 PE=3 SV=1;81.45% [417/512];;;Uniprot (A0A4D8ZF57)|Interpro (A0A4D8ZF57);;;;
31039;SB2201025-RA transcript offset:183 AED:0.26 eAED:0.27 QI:183|0.4|0.5|1|0|0.16|6|0|351;247;Uncharacterized protein OS=Salvia splendens OX=180675 GN=Saspl_011027 PE=3 SV=1;58.86% [741/1259];;;Uniprot (A0A4D9BPC0)|Interpro (A0A4D9BPC0);;;;
31041;SB2201027-RA transcript offset:507 AED:0.03 eAED:0.03 QI:507|1|1|1|1|1|2|268|209;144;Uncharacterized protein;30.25% [432/1428];;;Uniprot (A0A8X8Y4T7)|Interpro (A0A8X8Y4T7);;;EMBL (PNBA02000004);
31042;SB2201028-RA transcript offset:87 AED:0.30 eAED:0.35 QI:87|0.16|0.14|0.85|0|0|7|0|269;164;RNA polymerase II C-terminal domain phosphatase-like OS=Salvia splendens OX=180675 GN=CPL3_4 PE=4 SV=1;54.19% [492/908];;;Uniprot (A0A4D9A693)|Interpro (A0A4D9A693);;;;
31043;SB2201029-RA transcript offset:599 AED:0.08 eAED:0.08 QI:599|1|1|1|0.16|0.28|7|315|397;337;Putative LOV domain-containing protein OS=Melissa officinalis OX=39338 PE=2 SV=1;47.18% [1011/2143];;;Uniprot (A0A126X1V5)|Interpro (A0A126X1V5);;;;
31045;SB2201033-RA transcript offset:0 AED:0.38 eAED:0.38 QI:0|0.28|0.12|0.87|0.71|0.5|8|0|413;307;Protein kinase domain-containing protein OS=Salvia splendens OX=180675 GN=Saspl_022713 PE=3 SV=1;72.98% [921/1262];;;Uniprot (A0A4D9CAJ3)|Interpro (A0A4D9CAJ3);;;;
31046;SB2201036-RA transcript offset:265 AED:0.18 eAED:0.18 QI:265|0.76|0.71|0.92|1|1|14|0|943;673;14-alpha-D-glucan glucanohydrolase OS=Salvia splendens OX=180675 GN=Saspl_011017 PE=3 SV=1;64.14% [2019/3148];;;Uniprot (A0A4D9BNM6)|Interpro (A0A4D9BNM6);;;;
31048;SB2201038-RA transcript offset:0 AED:0.22 eAED:0.22 QI:0|0|0|0.66|0.5|0.66|3|0|378;214;WRKY domain-containing protein OS=Salvia splendens OX=180675 GN=Saspl_029749 PE=4 SV=1;55.58% [642/1155];;;Uniprot (A0A4D8ZMU8)|Interpro (A0A4D8ZMU8);;;;
31049;SB2201032-RA transcript offset:0 AED:0.14 eAED:0.14 QI:0|0|0|0.75|0.33|0.5|4|0|256;170;Putative hydrolase/acyltransferase Alpha/beta hydrolase superfamily OS=Handroanthus impetiginosus OX=429701 GN=CDL12_03294 PE=4 SV=1;65.13% [510/783];;;Uniprot (A0A2G9I2J9)|Interpro (A0A2G9I2J9);;;;
31050;SB2201034-RA transcript offset:185 AED:0.00 eAED:0.00 QI:185|1|1|1|0|0|7|1187|367;287;uncharacterized protein LOC105168142 OS=Sesamum indicum OX=4182 GN=LOC105168142 PE=4 SV=1;34.21% [861/2517];;;Uniprot (A0A6I9TKT3)|Interpro (A0A6I9TKT3);;;;
31051;SB2201035-RA transcript offset:0 AED:0.11 eAED:0.11 QI:0|0.8|0.83|1|0.4|0.5|6|375|265;232;mitochondrial outer membrane protein porin of 36 kDa OS=Sesamum indicum OX=4182 GN=LOC105168141 PE=3 SV=1;58.39% [696/1192];;;Uniprot (A0A6I9TY35)|Interpro (A0A6I9TY35);;;;
31053;SB2201039-RA transcript offset:471 AED:0.02 eAED:0.02 QI:471|1|1|1|0.16|0.57|7|182|741;606;probable LRR receptor-like serine/threonine-protein kinase At1g14390 OS=Sesamum indicum OX=4182 GN=LOC105168133 PE=4 SV=1;62.13% [1818/2926];;;Uniprot (A0A6I9TP69)|Interpro (A0A6I9TP69);;;;
31054;SB2201041-RA transcript offset:69 AED:0.20 eAED:0.21 QI:69|0.83|0.85|1|0.66|0.71|7|281|338;307;UDP-galactose transporter OS=Striga asiatica OX=4170 GN=STAS_26784 PE=3 SV=1;66.31% [921/1389];;;Uniprot (A0A5A7QW21)|Interpro (A0A5A7QW21);;;;
31055;SB2201040-RA transcript offset:0 AED:0.24 eAED:0.24 QI:0|0|0.25|0.75|1|1|4|229|265;232;Protein kinase domain-containing protein OS=Salvia splendens OX=180675 GN=Saspl_029753 PE=3 SV=1;66.67% [696/1044];;;Uniprot (A0A4D8ZH86)|Interpro (A0A4D8ZH86);;;;
31056;SB2201042-RA transcript offset:0 AED:0.31 eAED:0.31 QI:0|0.5|0.14|0.85|0.83|0.71|7|100|328;243;Myb proto-oncogene protein plant OS=Salvia splendens OX=180675 GN=MYBP PE=4 SV=1;65.97% [729/1105];;;Uniprot (A0A4D9A138)|Interpro (A0A4D9A138);;;;
31057;SB2201043-RA transcript offset:221 AED:0.13 eAED:0.13 QI:221|0.5|0.33|1|0.5|0.66|3|0|191;155;Transcription factor HEX OS=Handroanthus impetiginosus OX=429701 GN=CDL12_23389 PE=4 SV=1;57.41% [465/810];;;Uniprot (A0A2G9GFL1)|Interpro (A0A2G9GFL1);;;;
31058;SB2201044-RA transcript offset:342 AED:0.18 eAED:0.18 QI:342|1|1|1|0.15|0.21|14|541|602;515;Solute carrier family 45 member 1/2/4 OS=Salvia splendens OX=180675 GN=SLC45A1_2_4 PE=3 SV=1;56.47% [1545/2736];;;Uniprot (A0A4D8Z9G6)|Interpro (A0A4D8Z9G6);;;;
31059;SB2201045-RA transcript offset:14 AED:0.13 eAED:0.23 QI:14|0|0.33|1|0|0.33|3|334|214;169;binding partner of ACD11 1 OS=Sesamum indicum OX=4182 GN=LOC105159941 PE=4 SV=1;50.25% [507/1009];;;Uniprot (A0A6I9SYM8)|Interpro (A0A6I9SYM8);;;;
31060;SB2201047-RA transcript offset:0 AED:0.06 eAED:0.23 QI:0|0|0|0.8|0.5|0.6|5|0|155;147;Peptidyl-prolyl cis-trans isomerase OS=Sesamum indicum OX=4182 GN=LOC105159944 PE=3 SV=1;93.43% [441/472];;;Uniprot (A0A6I9T529)|Interpro (A0A6I9T529);;;;
31062;SB2201048-RA transcript offset:0 AED:0.43 eAED:0.44 QI:0|0|0|1|0.62|0.77|9|0|324;203;Uncharacterized protein OS=Erythranthe guttata OX=4155 GN=MIMGU_mgv1a006760mg PE=4 SV=1;61.45% [609/991];;;Uniprot (A0A022R6C9)|Interpro (A0A022R6C9);;;;
31063;SB2201050-RA transcript offset:142 AED:0.12 eAED:0.12 QI:142|1|1|1|0.5|0.6|5|279|581;503;H+/oligopeptide symporter OS=Handroanthus impetiginosus OX=429701 GN=CDL12_22437 PE=3 SV=1;68.50% [1509/2203];;;Uniprot (A0A2G9GIK4)|Interpro (A0A2G9GIK4);;;;
31064;SB2201049-RA transcript offset:133 AED:0.19 eAED:0.19 QI:133|0.83|0.92|1|0.5|0.46|13|137|758;621;protein CHROMATIN REMODELING 19 isoform X1 OS=Sesamum indicum OX=4182 GN=LOC105156152 PE=4 SV=1;71.96% [1863/2589];;;Uniprot (A0A6I9SL42)|Interpro (A0A6I9SL42);;;;
31065;SB2201051-RA transcript offset:0 AED:0.19 eAED:0.20 QI:0|0|0|0.66|0|0|3|0|264;194;Gibberellin biosynthesis-related protein GA2ox4 OS=Salvia miltiorrhiza OX=226208 GN=GA2ox4 PE=2 SV=1;72.03% [582/808];;;Uniprot (A0A0U2UHP5)|Interpro (A0A0U2UHP5);;;;
31066;SB2201052-RA transcript offset:104 AED:0.11 eAED:0.11 QI:104|0.92|0.93|1|0.28|0.46|15|206|445;342;Alpha-galactosidase OS=Salvia splendens OX=180675 GN=Saspl_035867 PE=3 SV=1;61.25% [1026/1675];;;Uniprot (A0A4D8ZEA2)|Interpro (A0A4D8ZEA2);;;;
31067;SB2201053-RA transcript offset:0 AED:0.26 eAED:0.29 QI:0|0.5|0.69|1|0.25|0.30|13|508|435;342;Katanin p80 WD40 repeat-containing subunit B1 homolog OS=Sesamum indicum OX=4182 GN=LOC105156145 PE=3 SV=1;55.58% [1026/1846];;;Uniprot (A0A6I9STG2)|Interpro (A0A6I9STG2);;;;
31068;SB2201054-RA transcript offset:129 AED:0.00 eAED:0.00 QI:129|1|1|1|0|0.25|12|564|293;251;DUF1084 domain-containing protein OS=Handroanthus impetiginosus OX=429701 GN=CDL12_04511 PE=3 SV=1;47.03% [753/1601];;;Uniprot (A0A2G9HZ31)|Interpro (A0A2G9HZ31);;;;
31069;SB2201055-RA transcript offset:214 AED:0.25 eAED:0.25 QI:214|1|0.8|1|0.75|0.8|5|0|225;140;Uncharacterized protein OS=Salvia splendens OX=180675 GN=Saspl_044261 PE=4 SV=1;46.51% [420/903];;;Uniprot (A0A4D8YP66)|Interpro (A0A4D8YP66);;;;
31070;SB2201056-RA transcript offset:283 AED:0.00 eAED:0.00 QI:283|1|1|1|0|0|3|480|705;510;Uncharacterized protein OS=Salvia splendens OX=180675 GN=Saspl_022835 PE=4 SV=1;52.24% [1530/2929];;;Uniprot (A0A4D9AQE1)|Interpro (A0A4D9AQE1);;;;
31071;SB2201057-RA transcript offset:89 AED:0.13 eAED:0.13 QI:89|1|0.85|1|0|0|7|15|187;157;Sld5 domain-containing protein OS=Erythranthe guttata OX=4155 GN=MIMGU_mgv1a014502mg PE=3 SV=1;69.37% [471/679];;;Uniprot (A0A022QR33)|Interpro (A0A022QR33);;;;
31072;SB2201060-RA transcript offset:73 AED:0.10 eAED:0.10 QI:73|0|0.33|1|0.5|0.33|3|0|497;320;Protein kinase domain-containing protein OS=Salvia splendens OX=180675 GN=Saspl_032658 PE=4 SV=1;60.26% [960/1593];;;Uniprot (A0A4D9BSF4)|Interpro (A0A4D9BSF4);;;;
31074;SB2201059-RA transcript offset:0 AED:0.36 eAED:0.48 QI:0|0.4|0.16|0.83|0|0|6|0|205;119;Uncharacterized protein OS=Salvia splendens OX=180675 GN=Saspl_032660 PE=4 SV=1;56.85% [357/628];;;Uniprot (A0A4D9BRM9)|Interpro (A0A4D9BRM9);;;;
31075;SB2201061-RA transcript offset:0 AED:0.20 eAED:0.20 QI:0|-1|0|1|-1|1|1|0|576;383;Uncharacterized protein OS=Salvia splendens OX=180675 GN=Saspl_022634 PE=3 SV=1;65.32% [1149/1759];;;Uniprot (A0A4D9C694)|Interpro (A0A4D9C694);;;;
31076;SB2201063-RA transcript offset:115 AED:0.00 eAED:0.00 QI:115|1|1|1|1|1|2|606|175;136;Thioredoxin 1 OS=Salvia splendens OX=180675 GN=trxA PE=4 SV=1;32.15% [408/1269];;;Uniprot (A0A4D8ZEL5)|Interpro (A0A4D8ZEL5);;;;
31077;SB2201062-RA transcript offset:0 AED:0.17 eAED:0.31 QI:0|0|0.5|1|0|0|2|753|294;220;RING-type E3 ubiquitin transferase OS=Salvia splendens OX=180675 GN=RNF115_126 PE=4 SV=1;39.64% [660/1665];;;Uniprot (A0A4D8ZCV0)|Interpro (A0A4D8ZCV0);;;;
31078;SB2201064-RA transcript offset:0 AED:0.00 eAED:0.00 QI:0|1|1|1|1|1|2|98|372;232;Protein TSSC4 OS=Salvia splendens OX=180675 GN=Saspl_022848 PE=3 SV=1;56.27% [696/1237];;;Uniprot (A0A4D9AAZ0)|Interpro (A0A4D9AAZ0);;;;
31079;SB2201065-RA transcript offset:326 AED:0.09 eAED:0.13 QI:326|0.77|0.8|1|0.44|0.6|10|551|1109;694;CID domain-containing protein OS=Salvia splendens OX=180675 GN=Saspl_022852 PE=4 SV=1;48.68% [2082/4277];;;Uniprot (A0A4D9A926)|Interpro (A0A4D9A926);;;;
31080;SB2201066-RA transcript offset:313 AED:0.01 eAED:0.01 QI:313|1|1|1|1|1|3|377|373;268;LysM domain-containing protein OS=Salvia splendens OX=180675 GN=Saspl_035846 PE=4 SV=1;43.65% [804/1842];;;Uniprot (A0A4D8ZSU3)|Interpro (A0A4D8ZSU3);;;;
31081;SB2201067-RA transcript offset:236 AED:0.11 eAED:0.11 QI:236|0.85|0.87|1|0.71|0.75|8|244|613;209;Uncharacterized protein OS=Salvia splendens OX=180675 GN=Saspl_022854 PE=4 SV=1;26.57% [627/2360];;;Uniprot (A0A4D9AFE4)|Interpro (A0A4D9AFE4);;;;
31082;SB2201070-RA transcript offset:107 AED:0.00 eAED:0.00 QI:107|1|1|1|0.75|0.8|5|249|220;172;Uncharacterized protein OS=Salvia splendens OX=180675 GN=Saspl_021596 PE=4 SV=1;49.86% [516/1035];;;Uniprot (A0A4D9AJJ9)|Interpro (A0A4D9AJJ9);;;;
31083;SB2201068-RA transcript offset:0 AED:0.24 eAED:0.24 QI:0|0.4|0.36|0.63|0.1|0.27|11|0|352;278;Protein kinase domain-containing protein OS=Salvia splendens OX=180675 GN=Saspl_013858 PE=4 SV=1;77.73% [834/1073];;;Uniprot (A0A4D9B7Q9)|Interpro (A0A4D9B7Q9);;;;
31084;SB2201071-RA transcript offset:0 AED:0.03 eAED:0.03 QI:0|1|0.66|1|1|1|3|226|472;424;Glutamate-1-semialdehyde 21-aminomutase OS=Salvia splendens OX=180675 GN=hemL PE=3 SV=1;76.08% [1272/1672];;;Uniprot (A0A4D8ZCU9)|Interpro (A0A4D8ZCU9);;;;
31085;SB2201072-RA transcript offset:185 AED:0.24 eAED:0.24 QI:185|1|0.92|1|0.58|0.53|13|0|1033;556;Nuclear pore complex protein Nup98-Nup96 OS=Salvia splendens OX=180675 GN=NUP98 PE=3 SV=1;49.97% [1668/3338];;;Uniprot (A0A4D9AJF4)|Interpro (A0A4D9AJF4);;;;
31087;SB2201073-RA transcript offset:104 AED:0.25 eAED:0.25 QI:104|0.66|0.5|0.75|0|0|4|0|143;123;heavy metal-associated isoprenylated plant protein 30 OS=Sesamum indicum OX=4182 GN=LOC105156078 PE=4 SV=1;67.83% [369/544];;;Uniprot (A0A6I9ST79)|Interpro (A0A6I9ST79);;;;
31090;SB2201076-RA transcript offset:155 AED:0.13 eAED:0.13 QI:155|0.87|0.88|1|0.37|0.22|9|297|228;194;Inorganic diphosphatase OS=Handroanthus impetiginosus OX=429701 GN=CDL12_15924 PE=3 SV=1;50.30% [582/1157];;;Uniprot (A0A2G9H1U5)|Interpro (A0A2G9H1U5);;;;
31091;SB2201077-RA transcript offset:0 AED:0.17 eAED:0.17 QI:0|0|0|0.5|0|0.5|2|0|427;365;Solute carrier family 30 Zinc transporter member 2 OS=Salvia splendens OX=180675 GN=SLC30A2 PE=4 SV=1;83.91% [1095/1305];;;Uniprot (A0A4D9AAW3)|Interpro (A0A4D9AAW3);;;;
31093;SB2201079-RA transcript offset:0 AED:0.12 eAED:0.12 QI:0|0.85|0.75|1|0|0|8|350|409;329;START domain-containing protein OS=Salvia splendens OX=180675 GN=Saspl_051870 PE=4 SV=1;61.46% [987/1606];;;Uniprot (A0A4D8Y3E7)|Interpro (A0A4D8Y3E7);;;;
31095;SB2201081-RA transcript offset:0 AED:0.14 eAED:0.14 QI:0|0.25|0|1|0|0|5|0|433;234;glucan endo-13-beta-glucosidase 11-like OS=Sesamum indicum OX=4182 GN=LOC105156066 PE=3 SV=1;53.18% [702/1320];;;Uniprot (A0A6I9SMQ8)|Interpro (A0A6I9SMQ8);;;;
31096;SB2201083-RA transcript offset:0 AED:0.07 eAED:0.07 QI:0|0.5|0.2|1|0|0.4|5|0|244;157;CAP10 domain-containing protein OS=Salvia splendens OX=180675 GN=Saspl_002244 PE=4 SV=1;63.31% [471/744];;;Uniprot (A0A4D9B289)|Interpro (A0A4D9B289);;;;
31097;SB2201084-RA transcript offset:0 AED:0.07 eAED:0.13 QI:0|0.33|0.3|0.9|0|0|10|329|390;262;Alcohol dehydrogenase-like 3 OS=Capsicum chinense OX=80379 GN=BC332_00022 PE=3 SV=1;51.47% [786/1527];;;Uniprot (A0A2G3DAA4)|Interpro (A0A2G3DAA4);;;;
31098;SB2201082-RA transcript offset:0 AED:0.18 eAED:0.23 QI:0|0|0|1|0|0|3|0|177;121;Non-specific serine/threonine protein kinase OS=Striga asiatica OX=4170 GN=STAS_22254 PE=4 SV=1;67.35% [363/539];;;Uniprot (A0A5A7QJM4)|Interpro (A0A5A7QJM4);;;;
31099;SB2201085-RA transcript offset:0 AED:0.04 eAED:0.05 QI:0|0|0|1|0|0.5|2|0|149;138;NAC domain-containing protein 43 OS=Sesamum indicum OX=4182 GN=LOC105156298 PE=4 SV=1;91.19% [414/454];;;Uniprot (A0A6I9SNK0)|Interpro (A0A6I9SNK0);;;;
31100;SB2201086-RA transcript offset:222 AED:0.04 eAED:0.04 QI:222|0.8|1|1|0|0|6|178|392;315;Snurportin-1 OS=Handroanthus impetiginosus OX=429701 GN=CDL12_22408 PE=3 SV=1;58.88% [945/1605];;;Uniprot (A0A2G9GIM9)|Interpro (A0A2G9GIM9);;;;
31101;SB2201087-RA transcript offset:418 AED:0.23 eAED:0.23 QI:418|0.66|0.85|1|0.16|0.42|7|468|238;179;Shikimate kinase OS=Salvia splendens OX=180675 GN=Saspl_047795 PE=3 SV=1;32.97% [537/1629];;;Uniprot (A0A4D8YE64)|Interpro (A0A4D8YE64);;;;
31102;SB2201088-RA transcript offset:1018 AED:0.23 eAED:0.23 QI:1018|1|1|1|0.5|0.4|5|231|239;192;Reticulon-like protein OS=Salvia splendens OX=180675 GN=Saspl_022876 PE=4 SV=1;28.79% [576/2001];;;Uniprot (A0A4D9A9K0)|Interpro (A0A4D9A9K0);;;;
31103;SB2201089-RA transcript offset:198 AED:0.04 eAED:0.04 QI:198|1|1|1|0|0|4|413|445;336;AB hydrolase-1 domain-containing protein OS=Salvia splendens OX=180675 GN=Saspl_022877 PE=4 SV=1;50.88% [1008/1981];;;Uniprot (A0A4D9AJH5)|Interpro (A0A4D9AJH5);;;;
31104;SB2201090-RA transcript offset:0 AED:0.04 eAED:0.04 QI:0|1|0|1|0|0|2|0|432;362;Uncharacterized protein OS=Salvia splendens OX=180675 GN=Saspl_022880 PE=3 SV=1;82.27% [1086/1320];;;Uniprot (A0A4D9B0K5)|Interpro (A0A4D9B0K5);;;;
31106;SB2201092-RA transcript offset:33 AED:0.00 eAED:0.00 QI:33|1|1|1|0|0.25|8|253|417;344;embryogenesis-associated protein EMB8 OS=Sesamum indicum OX=4182 GN=LOC105156048 PE=4 SV=1;65.94% [1032/1565];;;Uniprot (A0A6I9SKG5)|Interpro (A0A6I9SKG5);;;;
31107;SB2201093-RA transcript offset:0 AED:0.07 eAED:0.07 QI:0|0.8|0.66|1|0.6|0.5|6|188|613;348;Rab-GAP TBC domain-containing protein OS=Salvia splendens OX=180675 GN=Saspl_038527 PE=4 SV=1;50.61% [1044/2063];;;Uniprot (A0A4D8Z4Q8)|Interpro (A0A4D8Z4Q8);;;;
31108;SB2201094-RA transcript offset:171 AED:0.26 eAED:0.26 QI:171|0.75|0.84|1|0.5|0.69|13|280|426;320;Uncharacterized protein OS=Salvia splendens OX=180675 GN=Saspl_035908 PE=4 SV=1;54.55% [960/1760];;;Uniprot (A0A4D8ZMV1)|Interpro (A0A4D8ZMV1);;;;
31109;SB2201095-RA transcript offset:253 AED:0.13 eAED:0.14 QI:253|0.82|0.94|1|0.41|0.38|18|0|637;558;Serine/threonine-protein kinase OSR1/STK39 OS=Salvia splendens OX=180675 GN=OXSR1 PE=4 SV=1;75.99% [1674/2203];;;Uniprot (A0A4D9B537)|Interpro (A0A4D9B537);;;;
31110;SB2201096-RA transcript offset:83 AED:0.15 eAED:0.15 QI:83|0.2|0.16|1|0.4|0.5|6|0|220;155;Uncharacterized protein OS=Salvia splendens OX=180675 GN=Saspl_035910 PE=4 SV=1;61.35% [465/758];;;Uniprot (A0A4D8ZD12)|Interpro (A0A4D8ZD12);;;;
31111;SB2201098-RA transcript offset:551 AED:0.04 eAED:0.04 QI:551|0.88|0.9|1|0.33|0.3|10|232|599;338;BHLH domain-containing protein OS=Salvia splendens OX=180675 GN=Saspl_038531 PE=4 SV=1;38.61% [1014/2626];;;Uniprot (A0A4D8YTZ4)|Interpro (A0A4D8YTZ4);;;;
31112;SB2201097-RA transcript offset:205 AED:0.30 eAED:0.30 QI:205|0.5|0.4|1|0|0|5|0|175;137;ORMDL protein OS=Actinidia chinensis var. chinensis OX=1590841 GN=CEY00_Acc15542 PE=4 SV=1;55.17% [411/745];;;Uniprot (A0A2R6QMS1)|Interpro (A0A2R6QMS1);;;;
31113;SB2201099-RA transcript offset:0 AED:0.24 eAED:0.24 QI:0|0|0|0.85|0|0.14|7|0|684;486;Uncharacterized protein OS=Salvia splendens OX=180675 GN=Saspl_038534 PE=4 SV=1;69.89% [1458/2086];;;Uniprot (A0A4D8Z5D7)|Interpro (A0A4D8Z5D7);;;;
31114;SB2201100-RA transcript offset:345 AED:0.00 eAED:0.00 QI:345|1|1|1|1|1|2|441|266;191;Transcription factor OS=Salvia miltiorrhiza OX=226208 GN=MYB111 PE=2 SV=1;35.52% [573/1613];;;Uniprot (A0A286M5H5)|Interpro (A0A286M5H5);;;;
31115;SB2201101-RA transcript offset:343 AED:0.06 eAED:0.06 QI:343|1|1|1|0|0|13|281|731;697;Glutamine-dependent NAD+ synthetase OS=Salvia splendens OX=180675 GN=Saspl_022895 PE=3 SV=1;72.96% [2091/2866];;;Uniprot (A0A4D9AQK0)|Interpro (A0A4D9AQK0);;;;
31116;SB2201102-RA transcript offset:0 AED:0.05 eAED:0.05 QI:0|1|0.66|1|0.5|0.66|3|313|603;564;Kinesin light chain OS=Handroanthus impetiginosus OX=429701 GN=CDL12_01420 PE=4 SV=1;78.33% [1692/2160];;;Uniprot (A0A2G9I7V9)|Interpro (A0A2G9I7V9);;;;
31117;SB2201103-RA transcript offset:0 AED:0.01 eAED:0.01 QI:0|1|0.66|1|0|0|3|12|193;132;Bidirectional sugar transporter SWEET OS=Salvia splendens OX=180675 GN=SLC50A PE=3 SV=1;65.67% [396/603];;;Uniprot (A0A4D8ZPV9)|Interpro (A0A4D8ZPV9);;;;
31119;SB2201104-RA transcript offset:96 AED:0.02 eAED:0.02 QI:96|0.57|0.37|0.75|0|0.25|8|0|860;690;protein NLP6 isoform X1 OS=Sesamum indicum OX=4182 GN=LOC105156024 PE=4 SV=1;76.02% [2070/2723];;;Uniprot (A0A6I9SMK6)|Interpro (A0A6I9SMK6);;;;
31120;SB2201107-RA transcript offset:0 AED:0.25 eAED:0.25 QI:0|-1|0|1|-1|1|1|0|155;110;Xyloglucan endotransglucosylase/hydrolase OS=Handroanthus impetiginosus OX=429701 GN=CDL12_18416 PE=3 SV=1;69.47% [330/475];;;Uniprot (A0A2G9GUQ5)|Interpro (A0A2G9GUQ5);;;;
31122;SB2201109-RA transcript offset:91 AED:0.03 eAED:0.36 QI:91|0.5|0.4|1|0|0|5|177|48;83;Uncharacterized protein;59.14% [249/421];;;Uniprot (A0A8X8Z9E1)|Interpro (A0A8X8Z9E1);;;EMBL (PNBA02000016);
31123;SB2201106-RA transcript offset:0 AED:0.41 eAED:0.42 QI:0|0|0|0.66|0|0|3|0|120;107;Xyloglucan endotransglucosylase/hydrolase OS=Salvia splendens OX=180675 GN=Saspl_035925 PE=3 SV=1;87.95% [321/365];;;Uniprot (A0A4D8ZKB7)|Interpro (A0A4D8ZKB7);;;;
31124;SB2201110-RA transcript offset:137 AED:0.01 eAED:0.01 QI:137|0.83|0.85|1|0.16|0.14|7|555|281;198;SANT domain-containing protein OS=Salvia splendens OX=180675 GN=Saspl_038546 PE=4 SV=1;38.00% [594/1563];;;Uniprot (A0A4D8YPP8)|Interpro (A0A4D8YPP8);;;;
31125;SB2201111-RA transcript offset:0 AED:0.29 eAED:0.80 QI:0|0.5|0.4|1|0|0|5|0|223;69;Uncharacterized protein;30.44% [207/680];;;Uniprot (A0A8X8W3Y4)|Interpro (A0A8X8W3Y4);;;EMBL (PNBA02000021);
31126;SB2201112-RA transcript offset:0 AED:0.03 eAED:0.03 QI:0|0.90|0.66|1|0.09|0.08|12|331|871;607;Histone demethylase JARID1 OS=Salvia splendens OX=180675 GN=KDM5 PE=4 SV=1;60.78% [1821/2996];;;Uniprot (A0A4D9A888)|Interpro (A0A4D9A888);;;;
31127;SB2201113-RA transcript offset:59 AED:0.22 eAED:0.24 QI:59|0.81|0.91|1|0.72|0.83|12|0|259;215;DUF1664 domain-containing protein OS=Salvia splendens OX=180675 GN=Saspl_013911 PE=4 SV=1;75.70% [645/852];;;Uniprot (A0A4D9B5B2)|Interpro (A0A4D9B5B2);;;;
31128;SB2201114-RA transcript offset:0 AED:0.10 eAED:0.10 QI:0|0.5|0.33|1|0|0.33|3|406|196;136;probable calcium-binding protein CML11 OS=Sesamum indicum OX=4182 GN=LOC105156009 PE=4 SV=1;40.28% [408/1013];;;Uniprot (A0A6I9SLJ5)|Interpro (A0A6I9SLJ5);;;;
31129;SB2201115-RA transcript offset:161 AED:0.13 eAED:0.13 QI:161|0.4|0.33|1|0|0|6|289|276;229;PKS_ER domain-containing protein OS=Salvia splendens OX=180675 GN=Saspl_051344 PE=3 SV=1;52.76% [687/1302];;;Uniprot (A0A4D8YBQ0)|Interpro (A0A4D8YBQ0);;;;
31130;SB2201116-RA transcript offset:0 AED:0.28 eAED:0.28 QI:0|0|0.5|0.5|1|1|2|323|152;95;A0A2G9HME6_9LAMI DUF4005 domain-containing protein OS=Handroanthus impetiginosus OX=429701 GN=CDL12_08636 PE=4 SV=1;35.85% [285/795];;;Uniprot (A0A2G9HME6)|Interpro (A0A2G9HME6);;;EMBL (NKXS01001421);
31131;SB2201117-RA transcript offset:189 AED:0.38 eAED:0.39 QI:189|0.5|0.6|0.8|0|0|5|0|235;213;RRM domain-containing protein OS=Salvia splendens OX=180675 GN=Saspl_038554 PE=4 SV=1;70.14% [639/911];;;Uniprot (A0A4D8Z5G6)|Interpro (A0A4D8Z5G6);;;;
31132;SB2201118-RA transcript offset:0 AED:0.31 eAED:0.33 QI:0|0|0.33|1|0.5|0.66|3|310|501;354;LOW QUALITY PROTEIN: heat shock factor protein HSF8 OS=Sesamum indicum OX=4182 GN=LOC105155995 PE=3 SV=1;57.53% [1062/1846];;;Uniprot (A0A6I9SLI3)|Interpro (A0A6I9SLI3);;;;
31133;SB2201120-RA transcript offset:116 AED:0.01 eAED:0.01 QI:116|1|1|1|0.6|0.83|6|285|519;337;RNA-binding protein 34 OS=Sesamum indicum OX=4182 GN=LOC105155992 PE=4 SV=1;50.73% [1011/1993];;;Uniprot (A0A6I9SK95)|Interpro (A0A6I9SK95);;;;
31135;SB2201121-RA transcript offset:85 AED:0.04 eAED:0.04 QI:85|1|0.5|1|1|1|2|0|243;139;uncharacterized protein LOC105156004 OS=Sesamum indicum OX=4182 GN=LOC105156004 PE=4 SV=1;50.24% [417/830];;;Uniprot (A0A6I9SKA9)|Interpro (A0A6I9SKA9);;;;
31136;SB2201119-RA transcript offset:0 AED:0.08 eAED:0.08 QI:0|0|0|1|0|0|3|0|859;768;Trehalose 6-phosphate synthase/phosphatase OS=Salvia splendens OX=180675 GN=TPS PE=3 SV=1;87.97% [2304/2619];;;Uniprot (A0A4D8Z4T0)|Interpro (A0A4D8Z4T0);;;;
31137;SB2201123-RA transcript offset:202 AED:0.04 eAED:0.04 QI:202|0.66|1|1|0|0|4|463|274;219;Basic helix-loop-helix transcription factor OS=Salvia miltiorrhiza OX=226208 PE=2 SV=1;43.39% [657/1514];;;Uniprot (A0A0H3YB55)|Interpro (A0A0H3YB55);;;;
31138;SB2201124-RA transcript offset:0 AED:0.16 eAED:0.16 QI:0|1|0.75|1|0.33|0.5|4|244|279;189;Uncharacterized protein OS=Salvia splendens OX=180675 GN=Saspl_035940 PE=4 SV=1;51.45% [567/1102];;;Uniprot (A0A4D8ZD42)|Interpro (A0A4D8ZD42);;;;
31139;SB2201125-RA transcript offset:39 AED:0.59 eAED:0.59 QI:39|0.14|0.12|0.37|0.28|0.5|8|0|196;141;Beta-galactosidase OS=Sesamum indicum OX=4182 GN=LOC105179075 PE=3 SV=1;66.09% [423/640];;;Uniprot (A0A6I9UH85)|Interpro (A0A6I9UH85);;;;
31140;SB2201126-RA transcript offset:0 AED:0.43 eAED:0.43 QI:0|0.1|0.18|0.45|1|1|11|0|969;246;Protein FAR1-RELATED SEQUENCE OS=Handroanthus impetiginosus OX=429701 GN=CDL12_16027 PE=3 SV=1;24.95% [738/2958];;;Uniprot (A0A2G9H1H1)|Interpro (A0A2G9H1H1);;;;
31141;SB2201127-RA transcript offset:375 AED:0.02 eAED:0.02 QI:375|1|1|1|0.87|0.88|9|374|359;298;uncharacterized protein LOC105155953 OS=Sesamum indicum OX=4182 GN=LOC105155953 PE=4 SV=1;48.09% [894/1859];;;Uniprot (A0A6I9SLD1)|Interpro (A0A6I9SLD1);;;;
31142;SB2201128-RA transcript offset:216 AED:0.13 eAED:0.13 QI:216|1|1|1|0.75|1|5|192|378;214;AT-hook motif nuclear-localized protein OS=Sesamum indicum OX=4182 GN=LOC105155949 PE=4 SV=1;40.89% [642/1570];;;Uniprot (A0A6I9SKK0)|Interpro (A0A6I9SKK0);;;;
31143;SB2201129-RA transcript offset:201 AED:0.01 eAED:0.01 QI:201|0.83|0.76|1|0|0.23|13|484|428;423;Clathrin adaptor complex OS=Salvia hispanica OX=49212 GN=CAC PE=2 SV=1;63.32% [1269/2004];;;Uniprot (A0A2R4LNR7)|Interpro (A0A2R4LNR7);;;;
31144;SB2201130-RA transcript offset:0 AED:0.36 eAED:0.36 QI:0|0.42|0.37|0.75|0.14|0.25|8|219|284;210;Uncharacterized protein OS=Salvia splendens OX=180675 GN=Saspl_013941 PE=4 SV=1;57.75% [630/1091];;;Uniprot (A0A4D9B017)|Interpro (A0A4D9B017);;;;
31145;SB2201131-RA transcript offset:0 AED:0.33 eAED:0.33 QI:0|0|0|0.6|0|0.2|5|0|762;581;PPM-type phosphatase domain-containing protein OS=Salvia splendens OX=180675 GN=Saspl_035963 PE=4 SV=1;75.00% [1743/2324];;;Uniprot (A0A4D8ZD80)|Interpro (A0A4D8ZD80);;;;
31146;SB2201133-RA transcript offset:163 AED:0.34 eAED:0.34 QI:163|0.5|0.4|1|0.25|0.2|5|0|495;373;UDP-MurNAc-pentapeptide synthetase OS=Salvia splendens OX=180675 GN=Saspl_022842 PE=3 SV=1;66.69% [1119/1678];;;Uniprot (A0A4D9A917)|Interpro (A0A4D9A917);;;;
31147;SB2201134-RA transcript offset:0 AED:0.18 eAED:0.19 QI:0|0.6|0.66|1|0.2|0.16|6|0|464;315;Serine/threonine-protein phosphatase 2A activator OS=Sesamum indicum OX=4182 GN=LOC105156112 PE=3 SV=1;66.64% [945/1418];;;Uniprot (A0A6I9SKP0)|Interpro (A0A6I9SKP0);;;;
31148;SB2201137-RA transcript offset:0 AED:0.00 eAED:0.00 QI:0|1|0.5|1|0|0.5|2|307|353;315;probable sugar phosphate/phosphate translocator At1g12500 OS=Sesamum indicum OX=4182 GN=LOC105156650 PE=4 SV=1;67.94% [945/1391];;;Uniprot (A0A6I9SMG9)|Interpro (A0A6I9SMG9);;;;
31150;SB2201135-RA transcript offset:0 AED:0.12 eAED:0.13 QI:0|0.4|0|0.66|0.6|0.5|6|0|393;371;Glyceraldehyde-3-phosphate dehydrogenase A OS=Ocimum basilicum OX=39350 PE=2 SV=1;92.67% [1113/1201];;;Uniprot (A0A1B0YW69)|Interpro (A0A1B0YW69);;;;
31151;SB2201136-RA transcript offset:0 AED:0.12 eAED:0.28 QI:0|0|0|1|0|0|3|0|657;411;Pentatricopeptide repeat protein OS=Salvia miltiorrhiza OX=226208 PE=2 SV=1;61.56% [1233/2003];;;Uniprot (A0A678WDE1)|Interpro (A0A678WDE1);;;;
31152;SB2201138-RA transcript offset:593 AED:0.00 eAED:0.00 QI:593|1|1|1|0|0.5|2|110|876;719;Protein kinase domain-containing protein OS=Salvia splendens OX=180675 GN=Saspl_022974 PE=4 SV=1;63.65% [2157/3389];;;Uniprot (A0A4D9ABA5)|Interpro (A0A4D9ABA5);;;;
31153;SB2201139-RA transcript offset:438 AED:0.03 eAED:0.03 QI:438|0.75|0.8|1|0|0.6|5|228|332;212;Uncharacterized protein OS=Salvia splendens OX=180675 GN=Saspl_022973 PE=4 SV=1;37.59% [636/1692];;;Uniprot (A0A4D9A9D8)|Interpro (A0A4D9A9D8);;;;
31154;SB2201140-RA transcript offset:163 AED:0.00 eAED:0.00 QI:163|1|1|1|0.5|0.2|5|899|169;120;Uncharacterized protein OS=Salvia splendens OX=180675 GN=Saspl_022641 PE=4 SV=1;22.53% [360/1598];;;Uniprot (A0A4D9C8C7)|Interpro (A0A4D9C8C7);;;;
31155;SB2201141-RA transcript offset:125 AED:0.07 eAED:0.07 QI:125|1|1|1|0.33|0.31|19|288|916;727;Kinesin-like protein OS=Sesamum indicum OX=4182 GN=LOC105155754 PE=3 SV=1;67.82% [2181/3216];;;Uniprot (A0A6I9SSB5)|Interpro (A0A6I9SSB5);;;;
31156;SB2201143-RA transcript offset:113 AED:0.13 eAED:0.13 QI:113|0.66|0.57|1|0.5|0.42|7|0|431;335;Protein-PII uridylyltransferase OS=Handroanthus impetiginosus OX=429701 GN=CDL12_00139 PE=4 SV=1;70.18% [1005/1432];;;Uniprot (A0A2G9IBE9)|Interpro (A0A2G9IBE9);;;;
31157;SB2201142-RA transcript offset:108 AED:0.13 eAED:0.13 QI:108|1|1|1|1|1|5|363|227;160;ATP-dependent Clp protease ATP-binding subunit CLPT2 chloroplastic isoform X1 OS=Sesamum indicum OX=4182 GN=LOC105155732 PE=4 SV=1;40.89% [480/1174];;;Uniprot (A0A6I9SS84)|Interpro (A0A6I9SS84);;;;
31158;SB2201144-RA transcript offset:0 AED:0.34 eAED:0.34 QI:0|0.6|0.5|0.83|0.8|0.66|6|0|295;226;AT-hook motif nuclear-localized protein OS=Sesamum indicum OX=4182 GN=LOC105155713 PE=4 SV=1;75.42% [678/899];;;Uniprot (A0A6I9SKM0)|Interpro (A0A6I9SKM0);;;;
31159;SB2201145-RA transcript offset:182 AED:0.16 eAED:0.16 QI:182|1|1|1|0.7|0.76|21|281|666;600;Uncharacterized protein OS=Salvia splendens OX=180675 GN=Saspl_022645 PE=3 SV=1;71.86% [1800/2505];;;Uniprot (A0A4D9C6E7)|Interpro (A0A4D9C6E7);;;;
31160;SB2201146-RA transcript offset:18 AED:0.02 eAED:0.02 QI:18|1|1|1|1|1|4|79|655;404;LRR receptor kinase BAK1 OS=Sesamum indicum OX=4182 GN=LOC105164210 PE=4 SV=1;57.74% [1212/2099];;;Uniprot (A0A6I9T9W0)|Interpro (A0A6I9T9W0);;;;
31161;SB2201147-RA transcript offset:287 AED:0.07 eAED:0.07 QI:287|0.83|1|1|0|0|7|287|166;133;MSP domain-containing protein OS=Salvia splendens OX=180675 GN=Saspl_035980 PE=4 SV=1;36.54% [399/1092];;;Uniprot (A0A4D8ZD83)|Interpro (A0A4D8ZD83);;;;
31162;SB2201148-RA transcript offset:13 AED:0.17 eAED:0.17 QI:13|0.55|0.7|1|0.33|0.4|10|225|534;377;Mannosyltransferase OS=Sesamum indicum OX=4182 GN=LOC105162874 PE=3 SV=1;60.38% [1131/1873];;;Uniprot (A0A6I9TAG2)|Interpro (A0A6I9TAG2);;;;
31163;SB2201149-RA transcript offset:150 AED:0.24 eAED:0.24 QI:150|0.90|0.91|1|0.72|0.83|12|109|511;423;DnaJ-like protein subfamily C member 11 OS=Salvia splendens OX=180675 GN=DNAJC11 PE=4 SV=1;69.57% [1269/1824];;;Uniprot (A0A4D8ZEY7)|Interpro (A0A4D8ZEY7);;;;
31164;SB2201150-RA transcript offset:0 AED:0.14 eAED:0.45 QI:0|0|0|0.78|1|1|14|0|449;310;Decapping nuclease OS=Sesamum indicum OX=4182 GN=LOC105155961 PE=3 SV=1;67.78% [930/1372];;;Uniprot (A0A6I9SLE6)|Interpro (A0A6I9SLE6);;;;
31165;SB2201151-RA transcript offset:322 AED:0.01 eAED:0.01 QI:322|1|1|1|0.11|0.2|10|354|256;232;t-SNARE coiled-coil homology domain-containing protein OS=Erythranthe guttata OX=4155 GN=MIMGU_mgv1a012262mg PE=4 SV=1;47.31% [696/1471];;;Uniprot (A0A022QLT9)|Interpro (A0A022QLT9);;;;
31166;SB2201152-RA transcript offset:0 AED:0.35 eAED:0.38 QI:0|0.55|0.6|1|0|0|10|422|245;178;Uncharacterized protein OS=Salvia splendens OX=180675 GN=Saspl_038591 PE=4 SV=1;45.29% [534/1179];;;Uniprot (A0A4D8Z3K1)|Interpro (A0A4D8Z3K1);;;;
31167;SB2201153-RA transcript offset:324 AED:0.16 eAED:0.28 QI:324|0.13|0.12|0.83|0.82|0.87|24|0|839;637;Vac14_Fig4_bd domain-containing protein OS=Salvia splendens OX=180675 GN=Saspl_022769 PE=3 SV=1;66.10% [1911/2891];;;Uniprot (A0A4D9AAL6)|Interpro (A0A4D9AAL6);;;;
31168;SB2201154-RA transcript offset:341 AED:0.09 eAED:0.09 QI:341|0.92|0.78|0.92|0.69|0.92|14|0|1498;1308;Nuclear pore complex Nup155 component D Nup154 sc Nup157/Nup170 OS=Handroanthus impetiginosus OX=429701 GN=CDL12_10397 PE=3 SV=1;79.79% [3924/4918];;;Uniprot (A0A2G9HHG0)|Interpro (A0A2G9HHG0);;;;
31169;SB2201155-RA transcript offset:176 AED:0.10 eAED:0.10 QI:176|1|1|1|0.25|0.4|5|283|698;636;Cleavage and polyadenylation specificity factor subunit 3 OS=Salvia splendens OX=180675 GN=CPSF3 PE=4 SV=1;73.44% [1908/2598];;;Uniprot (A0A4D9AJN3)|Interpro (A0A4D9AJN3);;;;
31170;SB2201158-RA transcript offset:299 AED:0.01 eAED:0.01 QI:299|0.9|0.90|1|0.5|0.63|11|590|616;575;Uncharacterized protein OS=Salvia splendens OX=180675 GN=Saspl_022775 PE=3 SV=1;61.94% [1725/2785];;;Uniprot (A0A4D9AAT1)|Interpro (A0A4D9AAT1);;;;
31171;SB2201156-RA transcript offset:0 AED:0.14 eAED:0.14 QI:0|0.6|0.66|1|0.4|0.33|6|332|316;250;E3 ubiquitin protein ligase RIE1-like isoform X1 OS=Sesamum indicum OX=4182 GN=LOC105156193 PE=4 SV=1;57.52% [750/1304];;;Uniprot (A0A6I9STM4)|Interpro (A0A6I9STM4);;;;
31173;SB2201159-RA transcript offset:333 AED:0.15 eAED:0.16 QI:333|0.66|0.57|1|0.16|0.28|7|0|584;463;Two-component response regulator OS=Salvia splendens OX=180675 GN=ARR-B PE=3 SV=1;65.46% [1389/2122];;;Uniprot (A0A4D9B0A9)|Interpro (A0A4D9B0A9);;;;
31174;SB2201160-RA transcript offset:0 AED:0.15 eAED:0.18 QI:0|0.6|0.33|1|0|0|6|0|245;179;CRAL-TRIO domain-containing protein OS=Salvia splendens OX=180675 GN=Saspl_022778 PE=4 SV=1;71.60% [537/750];;;Uniprot (A0A4D9AJW9)|Interpro (A0A4D9AJW9);;;;
31175;SB2201161-RA transcript offset:0 AED:0.25 eAED:0.44 QI:0|0|0|0.9|0.88|0.9|10|0|553;424;Uncharacterized protein OS=Salvia splendens OX=180675 GN=Saspl_044227 PE=3 SV=1;75.31% [1272/1689];;;Uniprot (A0A4D8Z8L4)|Interpro (A0A4D8Z8L4);;;;
31176;SB2201162-RA transcript offset:0 AED:0.00 eAED:0.01 QI:0|0|0|1|1|1|2|0|898;707;Serine/threonine protein kinase OS=Handroanthus impetiginosus OX=429701 GN=CDL12_24623 PE=3 SV=1;77.38% [2121/2741];;;Uniprot (A0A2G9GC38)|Interpro (A0A2G9GC38);;;;
31177;SB2201163-RA transcript offset:0 AED:0.50 eAED:0.50 QI:0|0.5|0.28|0.57|0.66|0.71|7|0|503;297;uncharacterized protein LOC105156173 isoform X2 OS=Sesamum indicum OX=4182 GN=LOC105156173 PE=4 SV=1;57.97% [891/1537];;;Uniprot (A0A6I9SN47)|Interpro (A0A6I9SN47);;;;
31179;SB2201165-RA transcript offset:164 AED:0.00 eAED:0.00 QI:164|1|1|1|0.66|1|4|0|319;261;Xyloglucan endotransglucosylase/hydrolase OS=Handroanthus impetiginosus OX=429701 GN=CDL12_20323 PE=3 SV=1;68.56% [783/1142];;;Uniprot (A0A2G9GP89)|Interpro (A0A2G9GP89);;;;
31180;SB2201166-RA transcript offset:0 AED:0.20 eAED:0.20 QI:0|0|0|0.62|1|1|8|0|627;196;Transposon protein OS=Striga asiatica OX=4170 GN=STAS_34663 PE=4 SV=1;30.70% [588/1915];;;Uniprot (A0A5A7RIC7)|Interpro (A0A5A7RIC7);;;;
31181;SB2201168-RA transcript offset:151 AED:0.02 eAED:0.06 QI:151|0.7|0.90|1|0|0.09|11|341|298;242;DUF1664 domain-containing protein OS=Salvia splendens OX=180675 GN=Saspl_022802 PE=4 SV=1;51.42% [726/1412];;;Uniprot (A0A4D9AFA0)|Interpro (A0A4D9AFA0);;;;
31182;SB2201167-RA transcript offset:0 AED:0.05 eAED:0.05 QI:0|0.6|0.16|0.83|1|0.83|6|0|317;262;Annexin OS=Sesamum indicum OX=4182 GN=LOC105156164 PE=3 SV=1;81.11% [786/969];;;Uniprot (A0A6I9STJ1)|Interpro (A0A6I9STJ1);;;;
31183;SB2201169-RA transcript offset:0 AED:0.88 eAED:0.88 QI:0|0|0|0.25|0.33|0.25|4|0|137;94;A0A068UA51_COFCA Na_H_Exchanger domain-containing protein OS=Coffea canephora OX=49390 GN=GSCOC_T00020472001 PE=3 SV=1;67.14% [282/420];GO:0006885 - regulation of pH|GO:0015385 - sodium:proton antiporter activity|GO:0016020 - membrane;;Uniprot (A0A068UA51)|Interpro (A0A068UA51);;Interpro (IPR006153)|Inter…
31184;SB2201170-RA transcript offset:0 AED:0.44 eAED:0.45 QI:0|0|0|0.71|0|0.21|14|0|438;308;sodium/hydrogen exchanger 8 isoform X1 OS=Sesamum indicum OX=4182 GN=LOC105156156 PE=3 SV=1;69.06% [924/1338];;;Uniprot (A0A6I9SL45)|Interpro (A0A6I9SL45);;;;
31185;SB2201171-RA transcript offset:0 AED:0.30 eAED:0.30 QI:0|0|0|0.66|0|0.25|12|0|741;531;Monovalent cation:H+ antiporter CPA1 family OS=Salvia splendens OX=180675 GN=TC.CPA1 PE=3 SV=1;70.39% [1593/2263];;;Uniprot (A0A4D9A802)|Interpro (A0A4D9A802);;;;
31186;SB2201172-RA transcript offset:0 AED:0.38 eAED:0.39 QI:0|0|0|0.5|0|0.5|2|0|234;189;Choline dehydrogenase OS=Salvia splendens OX=180675 GN=betA PE=3 SV=1;79.19% [567/716];;;Uniprot (A0A4D8Z9B9)|Interpro (A0A4D8Z9B9);;;;
31187;SB2201173-RA transcript offset:0 AED:0.24 eAED:0.26 QI:0|0|0|1|0.5|0.33|3|0|346;250;Choline dehydrogenase OS=Salvia splendens OX=180675 GN=betA PE=3 SV=1;70.89% [750/1058];;;Uniprot (A0A4D8Z9B9)|Interpro (A0A4D8Z9B9);;;;
31188;SB2201174-RA transcript offset:141 AED:0.07 eAED:0.07 QI:141|1|0.8|1|0|0.2|5|0|271;222;Uncharacterized protein OS=Salvia splendens OX=180675 GN=Saspl_051111 PE=3 SV=1;68.52% [666/972];;;Uniprot (A0A4D8Y4D6)|Interpro (A0A4D8Y4D6);;;;
31190;SB2201176-RA transcript offset:0 AED:0.19 eAED:0.19 QI:0|0.75|0.8|1|0.75|0.8|5|270|134;102;ubiquitin carboxyl-terminal hydrolase MINDY-1;44.61% [306/686];GO:0004843 - cysteine-type deubiquitinase activity|GO:1990380 - K48-linked deubiquitinase activity;;Uniprot (A0A6I9TBV0)|Interpro (A0A6I9TBV0);KEGG (sind:105164163)|KEGG GM (sind:105164163)|KEGG EC (3.4.19.12);Interpro (IPR007518)|Interpro…
31191;SB2201177-RA transcript offset:0 AED:0.01 eAED:0.01 QI:0|1|0.33|1|0|0.33|3|0|391;217;MINDY_DUB domain-containing protein OS=Salvia splendens OX=180675 GN=Saspl_041867 PE=4 SV=1;54.48% [651/1195];;;Uniprot (A0A4D8Z058)|Interpro (A0A4D8Z058);;;;
31192;SB2201178-RA transcript offset:104 AED:0.01 eAED:0.01 QI:104|1|0.75|1|0.66|0.75|4|0|161;124;MINDY_DUB domain-containing protein OS=Dorcoceras hygrometricum OX=472368 GN=F511_26299 PE=4 SV=1;62.42% [372/596];;;Uniprot (A0A2Z7DB69)|Interpro (A0A2Z7DB69);;;;
31193;SB2201179-RA transcript offset:232 AED:0.05 eAED:0.05 QI:232|0.9|0.90|1|0.8|0.81|11|943|675;579;SPX domain-containing protein OS=Salvia splendens OX=180675 GN=Saspl_038624 PE=3 SV=1;53.35% [1737/3256];;;Uniprot (A0A4D8Z9X6)|Interpro (A0A4D8Z9X6);;;;
31194;SB2201180-RA transcript offset:0 AED:0.07 eAED:0.07 QI:0|0.75|0.4|1|0|0|5|0|125;111;transportin-1 OS=Sesamum indicum OX=4182 GN=LOC105157426 PE=4 SV=1;87.40% [333/381];;;Uniprot (A0A6I9SPN9)|Interpro (A0A6I9SPN9);;;;
31195;SB2201181-RA transcript offset:0 AED:0.15 eAED:0.15 QI:0|0|0|1|0.22|0.4|10|0|296;266;Transportin-2 OS=Salvia splendens OX=180675 GN=TNPO2 PE=4 SV=1;88.47% [798/902];;;Uniprot (A0A4D8YSC4)|Interpro (A0A4D8YSC4);;;;
31196;SB2201182-RA transcript offset:144 AED:0.23 eAED:0.23 QI:144|0.8|0.72|1|0.3|0.54|11|0|319;278;Transportin-2 OS=Salvia splendens OX=180675 GN=TNPO2 PE=4 SV=1;74.53% [834/1119];;;Uniprot (A0A4D8Y920)|Interpro (A0A4D8Y920);;;;
31197;SB2201183-RA transcript offset:116 AED:0.07 eAED:0.07 QI:116|1|1|1|0.28|0.37|8|323|465;408;Putative membrane protein OS=Handroanthus impetiginosus OX=429701 GN=CDL12_19703 PE=4 SV=1;65.56% [1224/1867];;;Uniprot (A0A2G9GR87)|Interpro (A0A2G9GR87);;;;
31198;SB2201184-RA transcript offset:175 AED:0.02 eAED:0.02 QI:175|1|0.66|1|0.5|0.66|3|0|287;239;Uncharacterized protein OS=Salvia splendens OX=180675 GN=Saspl_050738 PE=4 SV=1;67.90% [717/1056];;;Uniprot (A0A4D8Y7K3)|Interpro (A0A4D8Y7K3);;;;
31199;SB2201185-RA transcript offset:139 AED:0.20 eAED:0.20 QI:139|0.6|0.72|0.81|0.6|0.54|11|0|534;370;UBX domain-containing protein OS=Salvia splendens OX=180675 GN=Saspl_032683 PE=4 SV=1;62.61% [1110/1773];;;Uniprot (A0A4D9BRL5)|Interpro (A0A4D9BRL5);;;;
31200;SB2201186-RA transcript offset:160 AED:0.27 eAED:0.27 QI:160|0.78|0.86|1|0.35|0.53|15|277|469;366;Major facilitator superfamily permease-Cdc91p OS=Handroanthus impetiginosus OX=429701 GN=CDL12_16469 PE=3 SV=1;58.50% [1098/1877];;;Uniprot (A0A2G9H0Z6)|Interpro (A0A2G9H0Z6);;;;
31202;SB2201188-RA transcript offset:129 AED:0.02 eAED:0.02 QI:129|1|1|1|0|0|6|356|163;112;60s ribosomal protein L24 OS=Handroanthus impetiginosus OX=429701 GN=CDL12_18925 PE=3 SV=1;33.84% [336/993];;;Uniprot (A0A2G9GU03)|Interpro (A0A2G9GU03);;;;
31203;SB2201189-RA transcript offset:81 AED:0.00 eAED:0.00 QI:81|1|1|1|0|0|7|140|333;322;Replication factor C subunit 2/4 OS=Salvia splendens OX=180675 GN=RFC2_4 PE=3 SV=1;77.72% [966/1243];;;Uniprot (A0A4D8XTC4)|Interpro (A0A4D8XTC4);;;;
31204;SB2201190-RA transcript offset:0 AED:0.23 eAED:0.25 QI:0|0|0|0.5|1|1|2|0|237;219;Thaumatin-like protein OS=Ocimum basilicum OX=39350 PE=2 SV=1;90.62% [657/725];;;Uniprot (A0A140WLZ4)|Interpro (A0A140WLZ4);;;;
31205;SB2201191-RA transcript offset:0 AED:0.58 eAED:0.59 QI:0|0|0|0.25|1|1|4|0|259;154;Ocimum basilicum osmotin like-protein 1 mRNA OS=Ocimum basilicum OX=39350 PE=2 SV=1;58.33% [462/792];;;Uniprot (A0A0A6ZJV0)|Interpro (A0A0A6ZJV0);;;;
31206;SB2201192-RA transcript offset:0 AED:0.24 eAED:0.24 QI:0|0.33|0.25|1|0|0|4|90|171;97;A0A8S0V987_OLEEU WAT1-related protein OS=Olea europaea subsp. europaea OX=158383 GN=OLEA9_A093428 PE=3 SV=1;47.24% [291/616];;;Uniprot (A0A8S0V987)|Interpro (A0A8S0V987);;Interpro (IPR000620)|Interpro (IPR030184)|Pfam (PF00892);EMBL (CACTIH010009351);
31207;SB2201193-RA transcript offset:104 AED:0.04 eAED:0.04 QI:104|0.83|0.85|1|0.33|0.28|7|1095|91;165;WAT1-related protein OS=Sesamum indicum OX=4182 GN=LOC105156592 PE=3 SV=1;33.02% [495/1499];;;Uniprot (A0A6I9SM83)|Interpro (A0A6I9SM83);;;;
31208;SB2201194-RA transcript offset:4 AED:0.03 eAED:0.18 QI:4|0.18|0.11|1|0|0|17|0|882;723;AP-1 complex subunit gamma OS=Handroanthus impetiginosus OX=429701 GN=CDL12_02336 PE=3 SV=1;80.51% [2169/2694];;;Uniprot (A0A2G9I5A7)|Interpro (A0A2G9I5A7);;;;
31210;SB2201195-RA transcript offset:0 AED:0.10 eAED:0.10 QI:0|0.33|0.25|1|1|1|4|0|251;201;2-methylene-furan-3-one reductase OS=Salvia splendens OX=180675 GN=EO PE=4 SV=1;78.52% [603/768];;;Uniprot (A0A4D9BRI4)|Interpro (A0A4D9BRI4);;;;
31212;SB2201198-RA transcript offset:89 AED:0.00 eAED:0.00 QI:89|1|1|1|0|0|3|194|326;288;Hexosyltransferase OS=Salvia miltiorrhiza OX=226208 GN=Gols1 PE=3 SV=1;67.24% [864/1285];;;Uniprot (C7E3Q0)|Interpro (C7E3Q0);;;;
31213;SB2201199-RA transcript offset:22 AED:0.09 eAED:0.13 QI:22|0.5|0.4|1|0|0|5|0|153;151;ADP-ribosylation factor 1 OS=Salvia splendens OX=180675 GN=ARF1 PE=3 SV=1;92.64% [453/489];;;Uniprot (A0A4D9AN00)|Interpro (A0A4D9AN00);;;;
31215;SB2201202-RA transcript offset:0 AED:0.35 eAED:0.38 QI:0|0|0|0.71|0.33|0.14|7|0|539;415;Uncharacterized protein OS=Salvia splendens OX=180675 GN=Saspl_021832 PE=4 SV=1;75.64% [1245/1646];;;Uniprot (A0A4D9A8D1)|Interpro (A0A4D9A8D1);;;;
31216;SB2201201-RA transcript offset:0 AED:0.00 eAED:0.01 QI:0|0|0|1|0|0|7|0|259;235;2-phytyl-14-beta-naphthoquinone methyltransferase OS=Salvia miltiorrhiza OX=226208 GN=COQ5a PE=2 SV=1;89.35% [705/789];;;Uniprot (A0A7D0JJB5)|Interpro (A0A7D0JJB5);;;;
31217;SB2201203-RA transcript offset:24 AED:0.09 eAED:0.09 QI:24|0.66|0.71|1|0.83|0.71|7|0|380;339;Uncharacterized protein OS=Salvia splendens OX=180675 GN=Saspl_020944 PE=4 SV=1;85.75% [1017/1186];;;Uniprot (A0A4D8ZX38)|Interpro (A0A4D8ZX38);;;;
31219;SB2201205-RA transcript offset:172 AED:0.00 eAED:0.00 QI:172|1|1|1|0|0|11|345|428;420;MHD domain-containing protein OS=Salvia splendens OX=180675 GN=Saspl_032618 PE=3 SV=1;68.70% [1260/1834];;;Uniprot (A0A4D9BSL4)|Interpro (A0A4D9BSL4);;;;
31220;SB2201206-RA transcript offset:68 AED:0.27 eAED:0.37 QI:68|0|0|1|0.6|0.33|6|0|167;161;Alanine transaminase OS=Salvia splendens OX=180675 GN=GPT PE=4 SV=1;83.56% [483/578];;;Uniprot (A0A4D9A8D9)|Interpro (A0A4D9A8D9);;;;
31222;SB2201208-RA transcript offset:340 AED:0.15 eAED:0.15 QI:340|0.33|0.5|1|0|0|4|0|548;431;Phosphate transporter OS=Handroanthus impetiginosus OX=429701 GN=CDL12_09958 PE=3 SV=1;64.01% [1293/2020];;;Uniprot (A0A2G9HIP7)|Interpro (A0A2G9HIP7);;;;
31223;SB2201209-RA transcript offset:0 AED:0.08 eAED:0.08 QI:0|0.75|0.6|1|0.5|0.4|5|0|200;149;PB1 domain-containing protein OS=Salvia splendens OX=180675 GN=Saspl_020958 PE=4 SV=1;72.92% [447/613];;;Uniprot (A0A4D9A530)|Interpro (A0A4D9A530);;;;
31227;SB2201214-RA transcript offset:241 AED:0.38 eAED:0.38 QI:241|0.33|0.5|1|0|0|4|0|175;129;Alpha-L-fucosidase OS=Salvia splendens OX=180675 GN=FUCA PE=3 SV=1;49.55% [387/781];;;Uniprot (A0A4D9AEQ3)|Interpro (A0A4D9AEQ3);;;;
31228;SB2201215-RA transcript offset:0 AED:0.19 eAED:0.19 QI:0|0.5|0|0.66|1|1|3|0|525;326;Alpha-L-fucosidase OS=Salvia splendens OX=180675 GN=FUCA PE=3 SV=1;60.97% [978/1604];;;Uniprot (A0A4D9AEQ3)|Interpro (A0A4D9AEQ3);;;;
31230;SB2201216-RA transcript offset:288 AED:0.16 eAED:0.17 QI:288|0.88|0.9|1|0.22|0.4|10|0|412;325;E3 ubiquitin-protein ligase RGLG OS=Salvia splendens OX=180675 GN=RGLG PE=4 SV=1;62.82% [975/1552];;;Uniprot (A0A4D9A537)|Interpro (A0A4D9A537);;;;
31231;SB2201217-RA transcript offset:0 AED:0.26 eAED:0.26 QI:0|1|0.33|1|1|1|3|0|342;255;Uncharacterized protein OS=Salvia splendens OX=180675 GN=Saspl_020971 PE=4 SV=1;73.14% [765/1046];;;Uniprot (A0A4D9A875)|Interpro (A0A4D9A875);;;;
31232;SB2201218-RA transcript offset:0 AED:0.22 eAED:0.17 QI:0|1|0|1|1|1|3|0|392;344;Uncharacterized protein OS=Salvia splendens OX=180675 GN=Saspl_020971 PE=4 SV=1;86.14% [1032/1198];;;Uniprot (A0A4D9A875)|Interpro (A0A4D9A875);;;;
31234;SB2201220-RA transcript offset:0 AED:0.40 eAED:0.40 QI:0|0|0|0.66|0.5|0.66|3|0|227;164;vignain OS=Sesamum indicum OX=4182 GN=LOC105156660 PE=3 SV=1;70.79% [492/695];;;Uniprot (A0A6I9SNK1)|Interpro (A0A6I9SNK1);;;;
31235;SB2201221-RA transcript offset:110 AED:0.36 eAED:0.36 QI:110|0.25|0.2|0.8|0.25|0.2|5|0|265;174;Vignain-like OS=Tanacetum cinerariifolium OX=118510 GN=Tci_010455 PE=3 SV=1;56.55% [522/923];;;Uniprot (A0A6L2JPG6)|Interpro (A0A6L2JPG6);;;;
31236;SB2201222-RA transcript offset:0 AED:0.01 eAED:0.02 QI:0|0.62|0.55|1|0.25|0.55|9|293|523;491;T-complex protein 1 subunit epsilon OS=Nicotiana tabacum OX=4097 GN=LOC107763390 PE=3 SV=1;77.69% [1473/1896];;;Uniprot (A0A1S3XBR3)|Interpro (A0A1S3XBR3);;;;
31237;SB2201225-RA transcript offset:0 AED:0.13 eAED:0.13 QI:0|0|0|1|1|1|2|0|217;156;Uncharacterized protein OS=Salvia splendens OX=180675 GN=Saspl_016513 PE=4 SV=1;70.80% [468/661];;;Uniprot (A0A4D9BH86)|Interpro (A0A4D9BH86);;;;
31238;SB2201223-RA transcript offset:26 AED:0.07 eAED:0.07 QI:26|0.5|0.4|1|0.25|0.2|5|0|514;419;Uncharacterized protein OS=Salvia splendens OX=180675 GN=Saspl_020975 PE=4 SV=1;78.86% [1257/1594];;;Uniprot (A0A4D9A9F3)|Interpro (A0A4D9A9F3);;;;
31240;SB2201227-RA transcript offset:127 AED:0.00 eAED:0.00 QI:127|1|1|1|0|0|3|136|322;216;Uncharacterized protein OS=Erythranthe guttata OX=4155 GN=MIMGU_mgv1a010021mg PE=3 SV=1;51.76% [648/1252];;;Uniprot (A0A022Q4K8)|Interpro (A0A022Q4K8);;;;
31243;SB2201229-RA transcript offset:110 AED:0.25 eAED:0.25 QI:110|0.28|0.37|0.75|0.28|0.25|8|0|549;307;two-component response regulator ORR26 OS=Sesamum indicum OX=4182 GN=LOC105156670 PE=4 SV=1;51.57% [921/1786];;;Uniprot (A0A6I9SMK4)|Interpro (A0A6I9SMK4);;;;
31245;SB2201230-RA transcript offset:0 AED:0.17 eAED:0.62 QI:0|0|0|1|0|0|3|0|247;185;MYB-related transcription factor OS=Salvia miltiorrhiza OX=226208 GN=MYB48 PE=2 SV=1;73.41% [555/756];;;Uniprot (A0A059PSN5)|Interpro (A0A059PSN5);;;;
31246;SB2201232-RA transcript offset:0 AED:0.06 eAED:0.07 QI:0|0|0|1|0|0|3|0|95;81;S8CIW4_9LAMI Protein kinase domain-containing protein (Fragment) OS=Genlisea aurea OX=192259 GN=M569_07842 PE=4 SV=1;84.08% [243/289];;;Uniprot (S8CIW4)|Interpro (S8CIW4);;Interpro (IPR011009);EMBL (AUSU01003394);
31247;SB2201233-RA transcript offset:244 AED:0.03 eAED:0.03 QI:244|1|1|1|0.16|0.42|7|319|207;198;Spindle assembly checkpoint protein OS=Handroanthus impetiginosus OX=429701 GN=CDL12_00861 PE=3 SV=1;49.25% [594/1206];;;Uniprot (A0A2G9I9H0)|Interpro (A0A2G9I9H0);;;;
31249;SB2201235-RA transcript offset:0 AED:0.16 eAED:0.16 QI:0|0|0|0.83|0.2|0.16|6|0|340;261;Aa_trans domain-containing protein OS=Salvia splendens OX=180675 GN=Saspl_032638 PE=4 SV=1;75.29% [783/1040];;;Uniprot (A0A4D9BSN5)|Interpro (A0A4D9BSN5);;;;
31250;SB2201236-RA transcript offset:49 AED:0.02 eAED:0.09 QI:49|0.66|0.5|1|0|0|4|316|109;106;Uncharacterized protein OS=Handroanthus impetiginosus OX=429701 GN=CDL12_00865 PE=4 SV=1;45.04% [318/706];;;Uniprot (A0A2G9I9F1)|Interpro (A0A2G9I9F1);;;;
31251;SB2201237-RA transcript offset:0 AED:0.20 eAED:0.21 QI:0|0|0|0.75|0.57|0.75|8|0|772;563;Cell division cycle 2-like OS=Salvia splendens OX=180675 GN=CDC2L PE=4 SV=1;71.66% [1689/2357];;;Uniprot (A0A4D9AED6)|Interpro (A0A4D9AED6);;;;
31252;SB2201238-RA transcript offset:0 AED:0.20 eAED:0.20 QI:0|0.5|0|1|0|0|3|0|419;295;Uncharacterized protein OS=Salvia splendens OX=180675 GN=Saspl_020992 PE=4 SV=1;69.30% [885/1277];;;Uniprot (A0A4D9A896)|Interpro (A0A4D9A896);;;;
31253;SB2201239-RA transcript offset:0 AED:0.06 eAED:0.06 QI:0|0|0|0.5|1|1|2|0|492;469;NADH dehydrogenase ubiquinone flavoprotein 1 mitochondrial OS=Erythranthe guttata OX=4155 GN=MIMGU_mgv1a005364mg PE=3 SV=1;93.61% [1407/1503];;;Uniprot (A0A022RQ24)|Interpro (A0A022RQ24);;;;
31254;SB2201240-RA transcript offset:0 AED:0.40 eAED:0.40 QI:0|0|0|0.41|0.18|0.16|12|0|1057;701;C2 NT-type domain-containing protein OS=Salvia splendens OX=180675 GN=Saspl_021884 PE=4 SV=1;65.19% [2103/3226];;;Uniprot (A0A4D9A8H2)|Interpro (A0A4D9A8H2);;;;
31255;SB2201241-RA transcript offset:142 AED:0.03 eAED:0.03 QI:142|0.83|0.71|1|0.16|0.14|7|204|160;152;60S ribosomal protein L17 OS=Striga asiatica OX=4170 GN=STAS_33773 PE=3 SV=1;54.16% [456/842];;;Uniprot (A0A5A7RFV1)|Interpro (A0A5A7RFV1);;;;
31257;SB2201244-RA transcript offset:110 AED:0.31 eAED:0.31 QI:110|1|1|1|0.5|0.8|5|248|204;144;Uncharacterized protein OS=Salvia splendens OX=180675 GN=Saspl_032644 PE=4 SV=1;43.68% [432/989];;;Uniprot (A0A4D9BRG7)|Interpro (A0A4D9BRG7);;;;
31259;SB2201246-RA transcript offset:0 AED:0.23 eAED:0.24 QI:0|1|0.75|1|0.33|0.25|4|253|373;261;SQUAMOSA promoter binding protein-like 2 Fragment OS=Salvia miltiorrhiza OX=226208 GN=SPL2 PE=2 SV=1;56.05% [783/1397];;;Uniprot (A0A075FEU7)|Interpro (A0A075FEU7);;;;
31260;SB2201243-RA transcript offset:0 AED:0.08 eAED:0.25 QI:0|0|0|1|0|0|3|0|367;313;MYND-type domain-containing protein OS=Salvia splendens OX=180675 GN=Saspl_021894 PE=4 SV=1;83.69% [939/1122];;;Uniprot (A0A4D9A8I0)|Interpro (A0A4D9A8I0);;;;

## Sheet: LG7
17962;SB2214396-RA transcript offset:22 AED:0.21 eAED:0.21 QI:22|1|1|1|0.33|0.28|7|256|323;297;RING-CH-type domain-containing protein OS=Salvia splendens OX=180675 GN=Saspl_046647 PE=4 SV=1;70.16% [891/1270];;;Uniprot (A0A4D8YM65)|Interpro (A0A4D8YM65);;;;
17963;SB2214397-RA transcript offset:14 AED:0.33 eAED:0.33 QI:14|0|0|0.5|0.8|0.5|6|0|322;253;Transcription factor TGA OS=Salvia splendens OX=180675 GN=TGA PE=3 SV=1;76.20% [759/996];;;Uniprot (A0A4D8YK34)|Interpro (A0A4D8YK34);;;;
17965;SB2214398-RA transcript offset:220 AED:0.00 eAED:0.00 QI:220|1|1|1|1|0.66|3|94|1052;893;Protein kinase domain-containing protein OS=Salvia splendens OX=180675 GN=Saspl_045190 PE=4 SV=1;75.89% [2679/3530];;;Uniprot (A0A4D8YV03)|Interpro (A0A4D8YV03);;;;
17966;SB2214400-RA transcript offset:0 AED:0.33 eAED:0.33 QI:0|0|0|0.33|1|1|3|0|344;201;Cytochrome P450 CYP2 subfamily OS=Handroanthus impetiginosus OX=429701 GN=CDL12_13568 PE=3 SV=1;57.32% [603/1052];;;Uniprot (A0A2G9H8E5)|Interpro (A0A2G9H8E5);;;;
17967;SB2214401-RA transcript offset:440 AED:0.05 eAED:0.06 QI:440|0.9|0.81|1|0.1|0.09|11|0|1239;1058;Kip1 ubiquitination-promoting complex protein 1 OS=Salvia splendens OX=180675 GN=KPC1 PE=4 SV=1;75.05% [3174/4229];;;Uniprot (A0A4D8Y813)|Interpro (A0A4D8Y813);;;;
17968;SB2214402-RA transcript offset:130 AED:0.21 eAED:0.39 QI:130|0.8|0.66|1|0.4|0.33|6|0|301;168;Uncharacterized protein OS=Salvia splendens OX=180675 GN=Saspl_050197 PE=4 SV=1;47.86% [504/1053];;;Uniprot (A0A4D8YEG6)|Interpro (A0A4D8YEG6);;;;
17971;SB2214404-RA transcript offset:0 AED:0.12 eAED:0.13 QI:0|0|0|1|0|0|2|0|408;295;Carboxypeptidase OS=Salvia splendens OX=180675 GN=CPVL PE=3 SV=1;70.97% [885/1247];;;Uniprot (A0A4D9BI01)|Interpro (A0A4D9BI01);;;;
17972;SB2214406-RA transcript offset:0 AED:0.05 eAED:0.05 QI:0|0|0|1|0.08|0.23|13|0|592;541;Aldedh domain-containing protein OS=Salvia splendens OX=180675 GN=Saspl_019650 PE=3 SV=1;89.77% [1623/1808];;;Uniprot (A0A4D9AIS0)|Interpro (A0A4D9AIS0);;;;
17973;SB2214407-RA transcript offset:89 AED:0.01 eAED:0.01 QI:89|1|1|1|0|0|4|0|201;164;FAR1 domain-containing protein OS=Handroanthus impetiginosus OX=429701 GN=CDL12_23971 PE=4 SV=1;69.69% [492/706];;;Uniprot (A0A2G9GDY9)|Interpro (A0A2G9GDY9);;;;
17975;SB2214409-RA transcript offset:102 AED:0.25 eAED:0.25 QI:102|0.33|0.71|1|0.16|0.42|7|428|259;160;uncharacterized protein LOC105178888 isoform X2 OS=Sesamum indicum OX=4182 GN=LOC105178888 PE=4 SV=1;36.06% [480/1331];;;Uniprot (A0A6I9UN90)|Interpro (A0A6I9UN90);;;;
17976;SB2214410-RA transcript offset:220 AED:0.03 eAED:0.03 QI:220|1|1|1|0.5|0.64|17|319|608;590;ATP citrate synthase OS=Salvia splendens OX=180675 GN=ACLY PE=4 SV=1;73.60% [1770/2405];;;Uniprot (A0A4D9BHY7)|Interpro (A0A4D9BHY7);;;;
17977;SB2214411-RA transcript offset:0 AED:0.01 eAED:0.01 QI:0|0.66|0.5|1|0.66|0.75|4|132|1101;903;Phytochrome OS=Salvia splendens OX=180675 GN=PHYB PE=3 SV=1;77.51% [2709/3495];;;Uniprot (A0A4D9A890)|Interpro (A0A4D9A890);;;;
17978;SB2214412-RA transcript offset:0 AED:0.05 eAED:0.05 QI:0|0.92|0.86|1|0.42|0.53|15|406|757;540;Tyrosine kinase OS=Handroanthus impetiginosus OX=429701 GN=CDL12_08111 PE=4 SV=1;59.47% [1620/2724];;;Uniprot (A0A2G9HNV7)|Interpro (A0A2G9HNV7);;;;
17979;SB2214416-RA transcript offset:0 AED:0.03 eAED:0.05 QI:0|0|0|1|0.5|0.42|7|0|861;597;transcriptional repressor ILP1 OS=Sesamum indicum OX=4182 GN=LOC105156418 PE=3 SV=1;68.20% [1791/2626];;;Uniprot (A0A6I9SU68)|Interpro (A0A6I9SU68);;;;
17980;SB2214417-RA transcript offset:0 AED:0.04 eAED:0.05 QI:0|-1|0|1|-1|1|1|0|156;122;Calmodulin OS=Salvia splendens OX=180675 GN=CALM PE=4 SV=1;76.57% [366/478];;;Uniprot (A0A4D9BHV0)|Interpro (A0A4D9BHV0);;;;
17981;SB2214413-RA transcript offset:0 AED:0.13 eAED:0.28 QI:0|0.25|0|1|0|0|5|0|281;183;Pectinesterase OS=Handroanthus impetiginosus OX=429701 GN=CDL12_08112 PE=4 SV=1;63.84% [549/860];;;Uniprot (A0A2G9HNX2)|Interpro (A0A2G9HNX2);;;;
17982;SB2214418-RA transcript offset:47 AED:0.05 eAED:0.05 QI:47|1|1|1|0.4|0.33|6|392|220;197;DNA replication complex GINS protein SLD5 OS=Sesamum indicum OX=4182 GN=LOC105178878 PE=3 SV=1;52.77% [591/1120];;;Uniprot (A0A6I9UN77)|Interpro (A0A6I9UN77);;;;
17983;SB2214414-RA transcript offset:0 AED:0.18 eAED:0.18 QI:0|0|0|1|0|0|4|0|277;211;GDSL esterase/lipase At4g16230 OS=Sesamum indicum OX=4182 GN=LOC105178928 PE=3 SV=1;74.73% [633/847];;;Uniprot (A0A6I9V002)|Interpro (A0A6I9V002);;;;
17984;SB2214415-RA transcript offset:0 AED:0.17 eAED:0.17 QI:0|0|0|1|0|0|2|0|219;182;Enoyl CoA hydratase/lyase OS=Ocimum gratissimum OX=204144 GN=ECH PE=2 SV=1;81.86% [546/667];;;Uniprot (A0A1X9IAS9)|Interpro (A0A1X9IAS9);;;;
17985;SB2214419-RA transcript offset:0 AED:0.25 eAED:0.28 QI:0|0|0|0.66|1|1|3|0|226;135;BHLH transcription factor 148 OS=Salvia miltiorrhiza OX=226208 PE=2 SV=1;58.53% [405/692];;;Uniprot (A0A386GYU1)|Interpro (A0A386GYU1);;;;
17986;SB2214421-RA transcript offset:0 AED:0.08 eAED:0.34 QI:0|0.5|0.66|1|0.5|0.33|3|765|133;148;Uncharacterized protein;37.44% [444/1186];;;Uniprot (A0A8X9A8D3)|Interpro (A0A8X9A8D3);;;EMBL (PNBA02000003);
17987;SB2214422-RA transcript offset:0 AED:0.22 eAED:0.23 QI:0|0.25|0.44|1|0.62|0.55|9|0|354;283;Galactokinase OS=Handroanthus impetiginosus OX=429701 GN=CDL12_16807 PE=3 SV=1;78.68% [849/1079];;;Uniprot (A0A2G9GZ96)|Interpro (A0A2G9GZ96);;;;
17988;SB2214423-RA transcript offset:216 AED:0.08 eAED:0.11 QI:216|0.93|0.93|1|0|0.12|16|0|569;490;Cas1_AcylT domain-containing protein OS=Salvia splendens OX=180675 GN=Saspl_016672 PE=3 SV=1;75.19% [1470/1955];;;Uniprot (A0A4D9BHF9)|Interpro (A0A4D9BHF9);;;;
17989;SB2214425-RA transcript offset:0 AED:0.18 eAED:0.18 QI:0|0|0|0.5|1|1|2|0|448;320;Uncharacterized protein OS=Salvia splendens OX=180675 GN=Saspl_047234 PE=4 SV=1;70.12% [960/1369];;;Uniprot (A0A4D8Z791)|Interpro (A0A4D8Z791);;;;
17990;SB2214424-RA transcript offset:0 AED:0.09 eAED:0.14 QI:0|0.75|0.8|1|0|0|5|468|147;103;ER membrane protein complex subunit 6 OS=Sesamum indicum OX=4182 GN=LOC105178869 PE=3 SV=1;33.33% [309/927];;;Uniprot (A0A6I9UGR4)|Interpro (A0A6I9UGR4);;;;
17991;SB2214426-RA transcript offset:80 AED:0.06 eAED:0.06 QI:80|0.5|1|1|1|1|3|217|242;144;Mitochondrial ribosomal protein MRP17 OS=Handroanthus impetiginosus OX=429701 GN=CDL12_09237 PE=3 SV=1;41.42% [432/1043];;;Uniprot (A0A2G9HKQ6)|Interpro (A0A2G9HKQ6);;;;
17994;SB2214427-RA transcript offset:0 AED:0.07 eAED:0.07 QI:0|0.87|0.88|1|0.62|0.55|9|301|680;499;Molecular chaperone DnaJ OS=Salvia splendens OX=180675 GN=dnaJ PE=4 SV=1;62.82% [1497/2383];;;Uniprot (A0A4D8YQ49)|Interpro (A0A4D8YQ49);;;;
17997;SB2214430-RA transcript offset:0 AED:0.16 eAED:0.16 QI:0|0.75|0.66|1|0|0|9|224|413;297;Carboxypeptidase OS=Sesamum indicum OX=4182 GN=LOC105178862 PE=3 SV=1;59.80% [891/1490];;;Uniprot (A0A6I9UQ41)|Interpro (A0A6I9UQ41);;;;
17998;SB2214431-RA transcript offset:209 AED:0.27 eAED:0.30 QI:209|0.66|0.6|1|0.22|0.4|10|0|601;526;Uncharacterized protein OS=Salvia splendens OX=180675 GN=Saspl_039931 PE=3 SV=1;77.05% [1578/2048];;;Uniprot (A0A4D8YWQ2)|Interpro (A0A4D8YWQ2);;;;
17999;SB2214433-RA transcript offset:86 AED:0.12 eAED:0.24 QI:86|1|0.66|1|1|1|3|0|297;220;transcription factor MYB108 OS=Sesamum indicum OX=4182 GN=LOC105156826 PE=4 SV=1;66.27% [660/996];;;Uniprot (A0A6I9SMX9)|Interpro (A0A6I9SMX9);;;;
18000;SB2214434-RA transcript offset:161 AED:0.08 eAED:0.08 QI:161|0.90|0.95|1|0.38|0.54|22|501|820;723;E3 ubiquitin-protein ligase UPL6 isoform X2 OS=Sesamum indicum OX=4182 GN=LOC105178855 PE=4 SV=1;68.27% [2169/3177];;;Uniprot (A0A6I9UQ36)|Interpro (A0A6I9UQ36);;;;
18001;SB2214435-RA transcript offset:212 AED:0.06 eAED:0.06 QI:212|0.95|0.95|1|0.35|0.38|21|359|563;459;ERF-3 OS=Salvia splendens OX=180675 GN=ERF3 PE=3 SV=1;59.87% [1377/2300];;;Uniprot (A0A4D8Z3X2)|Interpro (A0A4D8Z3X2);;;;
18002;SB2214436-RA transcript offset:0 AED:0.07 eAED:0.13 QI:0|0.5|0.11|1|0.12|0.22|9|0|651;529;PH domain-containing protein OS=Salvia splendens OX=180675 GN=Saspl_016662 PE=3 SV=1;79.83% [1587/1988];;;Uniprot (A0A4D9BHM1)|Interpro (A0A4D9BHM1);;;;
18003;SB2214437-RA transcript offset:26 AED:0.03 eAED:0.28 QI:26|0.46|0.18|1|0.26|0.37|16|0|1542;1192;PH domain-containing protein OS=Salvia splendens OX=180675 GN=Saspl_016662 PE=3 SV=1;75.62% [3576/4729];;;Uniprot (A0A4D9BHM1)|Interpro (A0A4D9BHM1);;;;
18004;SB2214438-RA transcript offset:0 AED:0.46 eAED:0.46 QI:0|0.05|0|0.11|0.47|0.55|18|0|965;727;PH domain-containing protein OS=Salvia splendens OX=180675 GN=Saspl_016662 PE=3 SV=1;74.11% [2181/2943];;;Uniprot (A0A4D9BHM1)|Interpro (A0A4D9BHM1);;;;
18005;SB2214439-RA transcript offset:555 AED:0.08 eAED:0.08 QI:555|1|0.85|1|1|1|7|0|699;556;ATP-dependent RNA helicase DDX5/DBP2 OS=Salvia splendens OX=180675 GN=DDX5 PE=4 SV=1;61.87% [1668/2696];;;Uniprot (A0A4D8Z5I9)|Interpro (A0A4D8Z5I9);;;;
18006;SB2214440-RA transcript offset:643 AED:0.11 eAED:0.11 QI:643|0.5|0.66|1|0.5|0.66|3|255|154;136;SAGA-associated factor 11 OS=Salvia splendens OX=180675 GN=SGF11 PE=3 SV=1;29.46% [408/1385];;;Uniprot (A0A4D8Z9N0)|Interpro (A0A4D8Z9N0);;;;
18007;SB2214441-RA transcript offset:103 AED:0.15 eAED:0.15 QI:103|0.75|1|1|0.5|0.8|5|171|134;121;Uncharacterized protein;52.61% [363/690];;;Uniprot (A0A8X8WLP3)|Interpro (A0A8X8WLP3);;;EMBL (PNBA02000016);
18008;SB2214445-RA transcript offset:0 AED:0.01 eAED:0.01 QI:0|0.88|0.5|1|0.33|0.3|10|0|1395;1139;Serine/threonine-protein kinase ULK4 OS=Salvia splendens OX=180675 GN=ULK4 PE=4 SV=1;80.27% [3417/4257];;;Uniprot (A0A4D8Z3S3)|Interpro (A0A4D8Z3S3);;;;
18009;SB2214442-RA transcript offset:211 AED:0.04 eAED:0.04 QI:211|1|0.88|1|0|0|9|388|1116;701;BRCT domain-containing protein OS=Salvia splendens OX=180675 GN=Saspl_021136 PE=4 SV=1;52.38% [2103/4015];;;Uniprot (A0A4D9A9T7)|Interpro (A0A4D9A9T7);;;;
18010;SB2214443-RA transcript offset:584 AED:0.06 eAED:0.06 QI:584|0.75|0.77|1|0.37|0.44|9|207|439;398;Shikimate dehydrogenase OS=Salvia splendens OX=180675 GN=aroDE PE=3 SV=1;55.64% [1194/2146];;;Uniprot (A0A4D8ZXU6)|Interpro (A0A4D8ZXU6);;;;
18011;SB2214444-RA transcript offset:76 AED:0.21 eAED:0.21 QI:76|1|1|1|1|1|7|231|152;133;Superoxide dismutase Cu-Zn OS=Salvia splendens OX=180675 GN=SOD1 PE=3 SV=1;51.29% [399/778];;;Uniprot (A0A4D9BLK7)|Interpro (A0A4D9BLK7);;;;
18012;SB2214446-RA transcript offset:397 AED:0.06 eAED:0.07 QI:397|0.92|0.92|1|0.23|0.28|14|0|528;432;Sodium/hydrogen exchanger OS=Sesamum indicum OX=4182 GN=LOC105171439 PE=3 SV=1;64.25% [1296/2017];;;Uniprot (A0A6I9UA52)|Interpro (A0A6I9UA52);;;;
18013;SB2214447-RA transcript offset:0 AED:0.05 eAED:0.05 QI:0|0.66|0.25|1|1|1|4|303|510;332;Beta-amylase OS=Handroanthus impetiginosus OX=429701 GN=CDL12_11311 PE=3 SV=1;53.38% [996/1866];;;Uniprot (A0A2G9HES7)|Interpro (A0A2G9HES7);;;;
18014;SB2214448-RA transcript offset:0 AED:0.38 eAED:0.38 QI:0|-1|0|1|-1|1|1|0|267;168;Glycosyltransferase OS=Salvia splendens OX=180675 GN=IF7GT PE=3 SV=1;61.69% [504/817];;;Uniprot (A0A4D8ZIX2)|Interpro (A0A4D8ZIX2);;;;
18015;SB2214450-RA transcript offset:0 AED:0.03 eAED:0.03 QI:0|0.86|0.62|1|0.39|0.54|24|191|1106;848;Chromatin remodeling complex WSTF-ISWI small subunit OS=Handroanthus impetiginosus OX=429701 GN=CDL12_23493 PE=3 SV=1;71.26% [2544/3570];;;Uniprot (A0A2G9GFA4)|Interpro (A0A2G9GFA4);;;;
18016;SB2214451-RA transcript offset:0 AED:0.12 eAED:0.13 QI:0|0|0|0.66|0|0.11|9|0|405;309;tRNA-specific adenosine deaminase 3 OS=Salvia splendens OX=180675 GN=TAD3 PE=4 SV=1;74.88% [927/1238];;;Uniprot (A0A4D8Y0Y6)|Interpro (A0A4D8Y0Y6);;;;
18017;SB2214452-RA transcript offset:361 AED:0.10 eAED:0.20 QI:361|0.75|0.8|1|0.75|1|5|0|438;385;Serine/threonine-protein kinase PBS1 OS=Salvia splendens OX=180675 GN=PBS1 PE=4 SV=1;67.74% [1155/1705];;;Uniprot (A0A4D9A0D2)|Interpro (A0A4D9A0D2);;;;
18019;SB2214454-RA transcript offset:0 AED:0.27 eAED:0.27 QI:0|-1|0|1|-1|1|1|0|103;93;Uncharacterized protein;88.01% [279/317];;;Uniprot (A0A4D8Z239)|Interpro (A0A4D8Z239);;Interpro (IPR011905)|Interpro (IPR002109)|Interpro (IPR014025)|Interpro (IPR036249)|Pfam (PF00462);EMBL (PNBA02000015);
18020;SB2214455-RA transcript offset:0 AED:0.18 eAED:0.20 QI:0|0.83|0.71|1|0|0|7|336|433;324;Uncharacterized protein OS=Salvia splendens OX=180675 GN=Saspl_050228 PE=4 SV=1;58.38% [972/1665];;;Uniprot (A0A4D8YG15)|Interpro (A0A4D8YG15);;;;
18021;SB2214449-RA transcript offset:0 AED:0.05 eAED:0.38 QI:0|0|0|0.88|0|0|9|0|308;217;Uncharacterized protein OS=Handroanthus impetiginosus OX=429701 GN=CDL12_13010 PE=4 SV=1;69.33% [651/939];;;Uniprot (A0A2G9HA18)|Interpro (A0A2G9HA18);;;;
18022;SB2214456-RA transcript offset:84 AED:0.10 eAED:0.70 QI:84|0|0.33|1|1|1|3|0|763;527;Uncharacterized protein OS=Salvia splendens OX=180675 GN=Saspl_049657 PE=4 SV=1;65.47% [1581/2415];;;Uniprot (A0A4D8YNY5)|Interpro (A0A4D8YNY5);;;;
18023;SB2214459-RA transcript offset:0 AED:0.04 eAED:0.04 QI:0|-1|0|1|-1|1|1|0|424;375;Subunit of Golgi mannosyltransferase complex OS=Handroanthus impetiginosus OX=429701 GN=CDL12_19276 PE=3 SV=1;86.81% [1125/1296];;;Uniprot (A0A2G9GT15)|Interpro (A0A2G9GT15);;;;
18024;SB2214460-RA transcript offset:148 AED:0.00 eAED:0.00 QI:148|1|1|1|1|1|3|252|99;94;A0A2G9H3F1_9LAMI HIG1 domain-containing protein OS=Handroanthus impetiginosus OX=429701 GN=CDL12_15346 PE=4 SV=1;39.66% [282/711];;;Uniprot (A0A2G9H3F1)|Interpro (A0A2G9H3F1);;Interpro (IPR007667)|Interpro (IPR040153)|Pfam (PF04588);EMBL (NKXS01002807);
18025;SB2214463-RA transcript offset:0 AED:0.19 eAED:0.20 QI:0|0|0|0.77|0.25|0.33|9|0|355;216;acylpyruvase FAHD1 mitochondrial OS=Sesamum indicum OX=4182 GN=LOC105156881 PE=3 SV=1;59.72% [648/1085];;;Uniprot (A0A6I9SQE7)|Interpro (A0A6I9SQE7);;;;
18026;SB2214465-RA transcript offset:0 AED:0.02 eAED:0.02 QI:0|0|0|1|1|1|2|0|569;338;Pectinesterase OS=Erythranthe guttata OX=4155 GN=MIMGU_mgv1a003776mg PE=3 SV=1;58.34% [1014/1738];;;Uniprot (A0A022S2M8)|Interpro (A0A022S2M8);;;;
18027;SB2214457-RA transcript offset:132 AED:0.23 eAED:0.23 QI:132|0.75|0.77|1|0.37|0.44|9|169|256;185;uncharacterized protein LOC105156890 OS=Sesamum indicum OX=4182 GN=LOC105156890 PE=4 SV=1;50.96% [555/1089];;;Uniprot (A0A6I9SQF4)|Interpro (A0A6I9SQF4);;;;
18029;SB2214461-RA transcript offset:185 AED:0.03 eAED:0.03 QI:185|0.94|0.94|1|0.47|0.44|18|301|695;641;3-hydroxyacyl-CoA dehydrogenase OS=Salvia splendens OX=180675 GN=MFP2 PE=3 SV=1;73.51% [1923/2616];;;Uniprot (A0A4D8ZX69)|Interpro (A0A4D8ZX69);;;;
18030;SB2214462-RA transcript offset:249 AED:0.08 eAED:0.08 QI:249|0.81|0.83|1|0.63|0.58|12|476|427;371;Dihydroorotate dehydrogenase quinone mitochondrial OS=Salvia splendens OX=180675 GN=DHODH PE=3 SV=1;54.51% [1113/2042];;;Uniprot (A0A4D8Z1A2)|Interpro (A0A4D8Z1A2);;;;
18031;SB2214464-RA transcript offset:187 AED:0.03 eAED:0.03 QI:187|0.88|1|1|0.33|0.5|10|113|634;464;Condensin-2 complex subunit H2 OS=Salvia splendens OX=180675 GN=NCAPH2 PE=3 SV=1;62.12% [1392/2241];;;Uniprot (A0A4D8ZZH8)|Interpro (A0A4D8ZZH8);;;;
18033;SB2214467-RA transcript offset:0 AED:0.23 eAED:0.62 QI:0|0|0|0.66|0.5|0.66|3|0|331;162;Pectinesterase OS=Sesamum indicum OX=4182 GN=LOC105156876 PE=3 SV=1;48.02% [486/1012];;;Uniprot (A0A6I9SN27)|Interpro (A0A6I9SN27);;;;
18034;SB2214468-RA transcript offset:0 AED:0.19 eAED:0.63 QI:0|0|0|0.9|0.44|0.5|10|0|329;259;37S ribosomal protein S22 mitochondrial isoform X2 OS=Sesamum indicum OX=4182 GN=LOC105156031 PE=4 SV=1;77.24% [777/1006];;;Uniprot (A0A6I9SKE9)|Interpro (A0A6I9SKE9);;;;
18035;SB2214469-RA transcript offset:0 AED:0.39 eAED:0.56 QI:0|0|0|1|0.5|0.33|3|0|157;140;Mitochondrial/chloroplast ribosome small subunit component OS=Handroanthus impetiginosus OX=429701 GN=CDL12_19659 PE=4 SV=1;87.32% [420/481];;;Uniprot (A0A2G9GR62)|Interpro (A0A2G9GR62);;;;
18037;SB2214472-RA transcript offset:590 AED:0.00 eAED:0.00 QI:590|1|1|1|0|0.25|4|23|220;132;protein arginine N-methyltransferase 1.6 OS=Sesamum indicum OX=4182 GN=LOC105164329 PE=4 SV=1;30.53% [396/1297];;;Uniprot (A0A6I9TK62)|Interpro (A0A6I9TK62);;;;
18039;SB2214474-RA transcript offset:0 AED:0.59 eAED:0.59 QI:0|0.1|0.18|0.45|0.1|0.18|11|0|553;359;Aminopeptidase OS=Salvia splendens OX=180675 GN=NPEPPS PE=3 SV=1;63.88% [1077/1686];;;Uniprot (A0A4D8ZD32)|Interpro (A0A4D8ZD32);;;;
18041;SB2214475-RA transcript offset:0 AED:0.02 eAED:0.02 QI:0|1|0.83|1|0.6|0.5|6|439|247;180;Uncharacterized protein OS=Handroanthus impetiginosus OX=429701 GN=CDL12_18622 PE=4 SV=1;44.93% [540/1202];;;Uniprot (A0A2G9GU45)|Interpro (A0A2G9GU45);;;;
18042;SB2214476-RA transcript offset:321 AED:0.00 eAED:0.00 QI:321|1|1|1|0.5|0.33|3|297|543;403;TPR_REGION domain-containing protein OS=Salvia splendens OX=180675 GN=Saspl_021097 PE=4 SV=1;52.86% [1209/2287];;;Uniprot (A0A4D8ZY57)|Interpro (A0A4D8ZY57);;;;
18043;SB2214477-RA transcript offset:34 AED:0.13 eAED:0.13 QI:34|0.66|0.71|1|0.16|0.42|7|0|304;205;Uncharacterized protein OS=Salvia splendens OX=180675 GN=Saspl_021095 PE=4 SV=1;64.00% [615/961];;;Uniprot (A0A4D9ANI3)|Interpro (A0A4D9ANI3);;;;
18044;SB2214479-RA transcript offset:253 AED:0.11 eAED:0.17 QI:253|0.57|0.62|0.87|0.28|0.5|8|0|696;503;Two-component response regulator OS=Sesamum indicum OX=4182 GN=LOC105156857 PE=3 SV=1;63.32% [1509/2383];;;Uniprot (A0A6I9SVF8)|Interpro (A0A6I9SVF8);;;;
18045;SB2214480-RA transcript offset:240 AED:0.01 eAED:0.01 QI:240|1|1|1|0.4|0.33|6|162|870;535;uncharacterized protein LOC105156856 isoform X2 OS=Sesamum indicum OX=4182 GN=LOC105156856 PE=4 SV=1;52.37% [1605/3065];;;Uniprot (A0A6I9SQB4)|Interpro (A0A6I9SQB4);;;;
18049;SB2214484-RA transcript offset:62 AED:0.00 eAED:0.00 QI:62|1|1|1|0.5|0.8|5|195|294;230;ubiquitin-conjugating enzyme E2 32-like OS=Sesamum indicum OX=4182 GN=LOC105178896 PE=4 SV=1;59.43% [690/1161];;;Uniprot (A0A6I9UQ70)|Interpro (A0A6I9UQ70);;;;
18050;SB2214487-RA transcript offset:0 AED:0.14 eAED:0.15 QI:0|0.30|0.21|0.92|1|1|14|0|543;478;ATP citrate synthase OS=Sesamum indicum OX=4182 GN=LOC105156841 PE=4 SV=1;86.44% [1434/1659];;;Uniprot (A0A6I9SMZ6)|Interpro (A0A6I9SMZ6);;;;
18051;SB2214488-RA transcript offset:21 AED:0.00 eAED:0.00 QI:21|1|1|1|0.33|0.25|4|440|1140;1021;Phytochrome OS=Salvia splendens OX=180675 GN=PHYB PE=3 SV=1;77.58% [3063/3948];;;Uniprot (A0A4D8ZX43)|Interpro (A0A4D8ZX43);;;;
18052;SB2214481-RA transcript offset:0 AED:0.08 eAED:0.08 QI:0|0.5|0|1|0.5|0.66|3|0|581;460;Acyl-CoA synthetase OS=Handroanthus impetiginosus OX=429701 GN=CDL12_22107 PE=4 SV=1;77.75% [1380/1775];;;Uniprot (A0A2G9GJZ9)|Interpro (A0A2G9GJZ9);;;;
18054;SB2214486-RA transcript offset:191 AED:0.04 eAED:0.04 QI:191|0.5|1|1|1|1|3|0|102;81;A0A290YXU3_SALMI Universal stress protein 27 OS=Salvia miltiorrhiza OX=226208 PE=2 SV=1;47.83% [243/508];;;Uniprot (A0A290YXU3)|Interpro (A0A290YXU3);;Interpro (IPR014729)|Interpro (IPR006015)|Interpro (IPR006016)|Pfam (PF00582);EMBL (MF489746);
18055;SB2214489-RA transcript offset:280 AED:0.00 eAED:0.00 QI:280|1|1|1|0.5|0.33|3|631|234;177;Uncharacterized protein OS=Salvia splendens OX=180675 GN=Saspl_021081 PE=4 SV=1;32.34% [531/1642];;;Uniprot (A0A4D8ZZG5)|Interpro (A0A4D8ZZG5);;;;
18056;SB2214490-RA transcript offset:0 AED:0.02 eAED:0.03 QI:0|0|0|1|0.4|0.5|6|0|184;175;Prefoldin subunit 3 OS=Sesamum indicum OX=4182 GN=LOC105156837 PE=3 SV=1;93.09% [525/564];;;Uniprot (A0A6I9SQ88)|Interpro (A0A6I9SQ88);;;;
18057;SB2214491-RA transcript offset:103 AED:0.01 eAED:0.01 QI:103|1|0.66|1|1|1|3|695|317;211;WRKY protein OS=Salvia miltiorrhiza OX=226208 GN=WRKY21 PE=2 SV=1;35.54% [633/1781];;;Uniprot (A0A0D5Y999)|Interpro (A0A0D5Y999);;;;
18058;SB2214492-RA transcript offset:0 AED:0.25 eAED:0.25 QI:0|0|0|1|0|0.33|3|0|217;162;Peroxidase OS=Salvia splendens OX=180675 GN=Saspl_021078 PE=3 SV=1;73.19% [486/664];;;Uniprot (A0A4D8ZXM4)|Interpro (A0A4D8ZXM4);;;;
18060;SB2214494-RA transcript offset:193 AED:0.01 eAED:0.01 QI:193|0.83|0.76|1|0.91|0.92|13|221|485;440;Galactokinase OS=Handroanthus impetiginosus OX=429701 GN=CDL12_04018 PE=3 SV=1;69.36% [1320/1903];;;Uniprot (A0A2G9I0F5)|Interpro (A0A2G9I0F5);;;;
18061;SB2214495-RA transcript offset:0 AED:0.33 eAED:0.36 QI:0|0.33|0|0.75|1|1|4|0|168;112;Uncharacterized protein;65.24% [336/515];;;Uniprot (A0A8X8ZBK5)|Interpro (A0A8X8ZBK5);;;EMBL (PNBA02000015);
18063;SB2214498-RA transcript offset:492 AED:0.07 eAED:0.07 QI:492|0.92|0.92|1|0.69|0.71|14|255|1107;868;nuclear export mediator factor NEMF OS=Sesamum indicum OX=4182 GN=LOC105156825 PE=3 SV=1;62.93% [2604/4138];;;Uniprot (A0A6I9SNY9)|Interpro (A0A6I9SNY9);;;;
18064;SB2214499-RA transcript offset:76 AED:0.39 eAED:0.39 QI:76|0.5|0.33|0.66|0|0|3|0|122;90;A0A2G9I0I6_9LAMI Stress-response A/B barrel domain-containing protein OS=Handroanthus impetiginosus OX=429701 GN=CDL12_04030 PE=4 SV=1;60.13% [270/449];;;Uniprot (A0A2G9I0I6)|Interpro (A0A2G9I0I6);;Interpro (IPR013097)|Interpro (IPR011008)|Interpro (IPR044662)|Pfam (PF07876);EMBL (NKXS01000600);
18065;SB2214497-RA transcript offset:0 AED:0.09 eAED:0.33 QI:0|0|0|1|1|1|3|0|247;195;Transcription factor Myb superfamily OS=Handroanthus impetiginosus OX=429701 GN=CDL12_04026 PE=4 SV=1;77.38% [585/756];;;Uniprot (A0A2G9I0Y2)|Interpro (A0A2G9I0Y2);;;;
18066;SB2214500-RA transcript offset:61 AED:0.00 eAED:0.00 QI:61|1|1|1|0|0|2|271|509;466;Dihydrolipoyl dehydrogenase OS=Salvia miltiorrhiza OX=226208 GN=LPD2 PE=2 SV=1;73.85% [1398/1893];;;Uniprot (A0A0G2SJN7)|Interpro (A0A0G2SJN7);;;;
18067;SB2214501-RA transcript offset:0 AED:0.14 eAED:0.14 QI:0|0.33|0|1|0|0|4|0|446;311;Protein-serine/threonine phosphatase OS=Salvia splendens OX=180675 GN=PTC2_3 PE=3 SV=1;68.45% [933/1363];;;Uniprot (A0A4D9AEZ5)|Interpro (A0A4D9AEZ5);;;;
18068;SB2214502-RA transcript offset:0 AED:0.09 eAED:0.16 QI:0|0|0|0.87|0|0.12|8|0|597;419;hydroxyproline O-galactosyltransferase GALT3 OS=Sesamum indicum OX=4182 GN=LOC105156819 PE=3 SV=1;68.95% [1257/1823];;;Uniprot (A0A6I9SVB2)|Interpro (A0A6I9SVB2);;;;
18069;SB2214509-RA transcript offset:22 AED:0.05 eAED:0.06 QI:22|0|0|0.87|0.43|0.45|31|0|1889;1686;LOW QUALITY PROTEIN: guanine nucleotide exchange factor SPIKE 1 OS=Sesamum indicum OX=4182 GN=LOC105165802 PE=3 SV=1;87.46% [5058/5783];;;Uniprot (A0A6I9TGW4)|Interpro (A0A6I9TGW4);;;;
18070;SB2214503-RA transcript offset:0 AED:0.17 eAED:0.17 QI:0|-1|0|1|-1|1|1|0|385;307;MFS transporter SP family solute carrier family 2 Myo-inositol transporter member 13 OS=Salvia splendens OX=180675 GN=SLC2A13 PE=3 SV=1;78.25% [921/1177];;;Uniprot (A0A4D9A9N2)|Interpro (A0A4D9A9N2);;;;
18071;SB2214504-RA transcript offset:0 AED:0.43 eAED:0.43 QI:0|0|0|0.5|1|1|2|0|111;95;Uncharacterized protein;83.58% [285/341];;;Uniprot (A0A8X8ZBM9)|Interpro (A0A8X8ZBM9);;;EMBL (PNBA02000015);
18072;SB2214505-RA transcript offset:0 AED:0.00 eAED:0.00 QI:0|1|0|1|0|0|2|0|548;417;Pentatricopeptide repeat protein OS=Salvia miltiorrhiza OX=226208 PE=2 SV=1;74.87% [1251/1671];;;Uniprot (A0A678WD29)|Interpro (A0A678WD29);;;;
18074;SB2214507-RA transcript offset:0 AED:0.10 eAED:0.10 QI:0|0.6|0.45|1|0|0|11|307|365;274;Non-specific serine/threonine protein kinase OS=Salvia splendens OX=180675 GN=PRKAA PE=3 SV=1;57.56% [822/1428];;;Uniprot (A0A4D9A073)|Interpro (A0A4D9A073);;;;
18075;SB2214511-RA transcript offset:0 AED:0.04 eAED:0.05 QI:0|0|0|1|1|1|2|0|322;218;Arylacetamide deacetylase OS=Handroanthus impetiginosus OX=429701 GN=CDL12_07291 PE=4 SV=1;66.40% [654/985];;;Uniprot (A0A2G9HRG2)|Interpro (A0A2G9HRG2);;;;
18076;SB2214512-RA transcript offset:0 AED:0.30 eAED:0.30 QI:0|-1|0|1|-1|1|1|0|134;92;A0A022QWI5_ERYGU Abhydrolase_3 domain-containing protein OS=Erythranthe guttata OX=4155 GN=MIMGU_mgv1a009262mg PE=3 SV=1;67.15% [276/411];GO:0016787 - hydrolase activity;;Uniprot (A0A022QWI5)|Interpro (A0A022QWI5);KEGG (egt:105965118)|KEGG GM (egt:105965118);Interpro (IPR029058)|Interpro (IPR013094)|Pfam (PF0785…
18077;SB2214513-RA transcript offset:0 AED:0.25 eAED:0.28 QI:0|-1|0|1|-1|1|1|0|200;132;probable carboxylesterase 18 OS=Sesamum indicum OX=4182 GN=LOC105165800 PE=4 SV=1;64.60% [396/613];;;Uniprot (A0A6I9TQ35)|Interpro (A0A6I9TQ35);;;;
18080;SB2214519-RA transcript offset:154 AED:0.02 eAED:0.02 QI:154|1|1|1|0.33|0.57|7|15|168;161;Calcium-binding protein CML OS=Salvia splendens OX=180675 GN=CML PE=4 SV=1;70.31% [483/687];;;Uniprot (A0A4D8Z119)|Interpro (A0A4D8Z119);;;;
18081;SB2214514-RA transcript offset:0 AED:0.25 eAED:0.25 QI:0|0.5|0.66|1|0.5|0.33|3|464|158;149;probable aquaporin NIP5-1 isoform X2 OS=Ananas comosus OX=4615 GN=LOC109708280 PE=4 SV=1;46.76% [447/956];;;Uniprot (A0A6P5EPW7)|Interpro (A0A6P5EPW7);;;;
18084;SB2214517-RA transcript offset:0 AED:0.36 eAED:0.36 QI:0|0|0|1|1|1|2|0|464;329;Uncharacterized protein OS=Salvia splendens OX=180675 GN=Saspl_039011 PE=4 SV=1;69.61% [987/1418];;;Uniprot (A0A4D9AI91)|Interpro (A0A4D9AI91);;;;
18085;SB2214518-RA transcript offset:251 AED:0.18 eAED:0.18 QI:251|1|1|1|0|0|6|269|171;154;Vesicle transport protein OS=Sesamum indicum OX=4182 GN=LOC105165792 PE=3 SV=1;43.87% [462/1053];;;Uniprot (A0A6I9TQ28)|Interpro (A0A6I9TQ28);;;;
18086;SB2214520-RA transcript offset:0 AED:0.30 eAED:0.63 QI:0|0|0|0.66|1|1|3|0|294;231;PHD finger protein At1g33420 OS=Sesamum indicum OX=4182 GN=LOC105165787 PE=4 SV=1;77.09% [693/899];;;Uniprot (A0A6I9TQ19)|Interpro (A0A6I9TQ19);;;;
18087;SB2214521-RA transcript offset:0 AED:0.49 eAED:0.49 QI:0|-1|0|1|-1|1|1|0|113;96;Uncharacterized protein;83.00% [288/347];;;Uniprot (A0A8X8ZBY9)|Interpro (A0A8X8ZBY9);;;EMBL (PNBA02000015);
18088;SB2214522-RA transcript offset:52 AED:0.07 eAED:0.07 QI:52|0.5|0.2|1|0.25|0.2|5|0|333;230;GDSL esterase/lipase At5g08460-like OS=Sesamum indicum OX=4182 GN=LOC105165786 PE=3 SV=1;64.61% [690/1068];;;Uniprot (A0A6I9TJK1)|Interpro (A0A6I9TJK1);;;;
18089;SB2214523-RA transcript offset:0 AED:0.32 eAED:0.32 QI:0|0|0|0.8|0.33|0.3|10|0|411;279;Transmembrane protein OS=Handroanthus impetiginosus OX=429701 GN=CDL12_11598 PE=3 SV=1;66.64% [837/1256];;;Uniprot (A0A2G9HE29)|Interpro (A0A2G9HE29);;;;
18090;SB2214525-RA transcript offset:0 AED:0.27 eAED:0.27 QI:0|0|0|0.5|1|1|2|0|245;207;AAA domain-containing protein OS=Salvia splendens OX=180675 GN=Saspl_025345 PE=3 SV=1;82.80% [621/750];;;Uniprot (A0A4D9AM29)|Interpro (A0A4D9AM29);;;;
18091;SB2214527-RA transcript offset:0 AED:0.10 eAED:0.13 QI:0|-1|0|1|-1|1|1|0|535;374;AAA domain-containing protein OS=Salvia splendens OX=180675 GN=Saspl_025345 PE=3 SV=1;68.67% [1122/1634];;;Uniprot (A0A4D9AM29)|Interpro (A0A4D9AM29);;;;
18092;SB2214524-RA transcript offset:0 AED:0.29 eAED:0.30 QI:0|0|0|1|0|0|4|0|252;231;cleft lip and palate transmembrane protein 1 homolog OS=Sesamum indicum OX=4182 GN=LOC105165785 PE=3 SV=1;89.88% [693/771];;;Uniprot (A0A6I9TEN3)|Interpro (A0A6I9TEN3);;;;
18094;SB2214528-RA transcript offset:0 AED:0.13 eAED:0.13 QI:0|0|0|1|0|0|4|0|415;259;AAA domain-containing protein OS=Salvia splendens OX=180675 GN=Saspl_025345 PE=3 SV=1;61.28% [777/1268];;;Uniprot (A0A4D9AM29)|Interpro (A0A4D9AM29);;;;
18095;SB2214529-RA transcript offset:0 AED:0.26 eAED:0.26 QI:0|-1|0|1|-1|1|1|0|246;165;AAA domain-containing protein OS=Salvia splendens OX=180675 GN=Saspl_025345 PE=3 SV=1;65.74% [495/753];;;Uniprot (A0A4D9AM29)|Interpro (A0A4D9AM29);;;;
18096;SB2214530-RA transcript offset:0 AED:0.27 eAED:0.27 QI:0|-1|0|1|-1|1|1|0|259;173;AAA domain-containing protein OS=Salvia splendens OX=180675 GN=Saspl_025345 PE=3 SV=1;65.53% [519/792];;;Uniprot (A0A4D9AM29)|Interpro (A0A4D9AM29);;;;
18097;SB2214533-RA transcript offset:68 AED:0.03 eAED:0.10 QI:68|0|0|1|0.4|0.33|6|0|330;295;AB hydrolase-1 domain-containing protein OS=Salvia splendens OX=180675 GN=Saspl_047638 PE=4 SV=1;82.33% [885/1075];;;Uniprot (A0A4D8YKE6)|Interpro (A0A4D8YKE6);;;;
18098;SB2214534-RA transcript offset:167 AED:0.36 eAED:0.36 QI:167|0.57|0.5|1|0.57|0.5|8|0|291;212;Uncharacterized protein OS=Salvia splendens OX=180675 GN=Saspl_025348 PE=4 SV=1;60.00% [636/1060];;;Uniprot (A0A4D9A7N3)|Interpro (A0A4D9A7N3);;;;
18100;SB2214536-RA transcript offset:0 AED:0.09 eAED:0.58 QI:0|1|0.66|1|0|0|3|309|544;305;uncharacterized protein LOC105165773 OS=Sesamum indicum OX=4182 GN=LOC105165773 PE=4 SV=1;46.31% [915/1976];;;Uniprot (A0A6I9TE06)|Interpro (A0A6I9TE06);;;;
18101;SB2214538-RA transcript offset:196 AED:0.01 eAED:0.01 QI:196|0.85|0.87|1|0.57|0.75|8|307|414;364;GTP-binding protein Era OS=Salvia splendens OX=180675 GN=era PE=3 SV=1;61.45% [1092/1777];;;Uniprot (A0A4D8YME2)|Interpro (A0A4D8YME2);;;;
18102;SB2214531-RA transcript offset:0 AED:0.01 eAED:0.01 QI:0|-1|0|1|-1|1|1|0|510;355;AAA domain-containing protein OS=Salvia splendens OX=180675 GN=Saspl_025345 PE=3 SV=1;68.36% [1065/1558];;;Uniprot (A0A4D9AM29)|Interpro (A0A4D9AM29);;;;
18103;SB2214532-RA transcript offset:0 AED:0.09 eAED:0.09 QI:0|0.85|0.62|1|0.42|0.5|8|193|481;432;Ca2+/calmodulin-dependent protein kinase EF-Hand protein superfamily OS=Handroanthus impetiginosus OX=429701 GN=CDL12_11591 PE=4 SV=1;77.79% [1296/1666];;;Uniprot (A0A2G9HE27)|Interpro (A0A2G9HE27);;;;
18104;SB2214537-RA transcript offset:0 AED:0.26 eAED:0.26 QI:0|0.25|0|0.4|0.5|0.6|5|0|572;410;26S proteasome regulatory subunit N6 OS=Salvia splendens OX=180675 GN=PSMD11 PE=3 SV=1;70.41% [1230/1747];;;Uniprot (A0A4D9B8J4)|Interpro (A0A4D9B8J4);;;;
18105;SB2214539-RA transcript offset:252 AED:0.30 eAED:0.48 QI:252|0.5|0.6|1|0|0|5|0|298;115;acidPPc domain-containing protein OS=Erythranthe guttata OX=4155 GN=MIMGU_mgv1a011685mg PE=4 SV=1;29.54% [345/1168];;;Uniprot (A0A022QXD9)|Interpro (A0A022QXD9);;;;
18106;SB2214540-RA transcript offset:0 AED:0.02 eAED:0.02 QI:0|1|0.5|1|1|1|2|239|494;359;AAA+-type ATPase OS=Handroanthus impetiginosus OX=429701 GN=CDL12_11570 PE=3 SV=1;61.47% [1077/1752];;;Uniprot (A0A2G9HE14)|Interpro (A0A2G9HE14);;;;
18107;SB2214541-RA transcript offset:247 AED:0.09 eAED:0.09 QI:247|1|1|1|0.42|0.5|8|236|228;199;Thioredoxin domain-containing protein OS=Striga asiatica OX=4170 GN=STAS_03723 PE=4 SV=1;50.21% [597/1189];;;Uniprot (A0A5A7P5D5)|Interpro (A0A5A7P5D5);;;;
18109;SB2214543-RA transcript offset:44 AED:0.25 eAED:0.25 QI:44|0.66|0.75|0.75|0|0.25|4|0|472;310;Uncharacterized protein OS=Salvia splendens OX=180675 GN=Saspl_047621 PE=4 SV=1;62.67% [930/1484];;;Uniprot (A0A4D8YMD4)|Interpro (A0A4D8YMD4);;;;
18110;SB2214544-RA transcript offset:0 AED:0.16 eAED:0.16 QI:0|1|0.5|1|1|1|2|204|260;144;Dehydrin DHN1-like protein;43.07% [432/1003];GO:0009415 - response to water;;Uniprot (A0A833R3M6)|Interpro (A0A833R3M6);;Interpro (IPR000167)|Interpro (IPR030513)|Pfam (PF00257);EMBL (SWLB01000009);
18111;SB2214547-RA transcript offset:0 AED:0.09 eAED:0.09 QI:0|0|0|1|0.66|0.5|4|0|287;235;Peroxidase OS=Sesamum indicum OX=4182 GN=LOC105165752 PE=3 SV=1;80.30% [705/878];;;Uniprot (A0A6I9TEK4)|Interpro (A0A6I9TEK4);;;;
18112;SB2214548-RA transcript offset:220 AED:0.05 eAED:0.05 QI:220|1|1|1|0.1|0.09|11|114|307;277;Solute carrier family 25 Mitochondrial folate transporter member 32 OS=Salvia splendens OX=180675 GN=SLC25A32 PE=3 SV=1;65.02% [831/1278];;;Uniprot (A0A4D8YW11)|Interpro (A0A4D8YW11);;;;
18113;SB2214550-RA transcript offset:52 AED:0.00 eAED:0.00 QI:52|1|1|1|0|0.66|3|232|627;540;tRNA-2-methylthio-N6-dimethylallyladenosine synthase OS=Salvia splendens OX=180675 GN=miaB PE=3 SV=1;73.50% [1620/2204];;;Uniprot (A0A4D9AM48)|Interpro (A0A4D9AM48);;;;
18114;SB2214551-RA transcript offset:207 AED:0.11 eAED:0.11 QI:207|1|1|1|0|0|10|384|491;400;Cytochrome P450 CYP90C19 OS=Salvia miltiorrhiza OX=226208 PE=2 SV=1;57.12% [1200/2101];;;Uniprot (A0A0B4VSZ0)|Interpro (A0A0B4VSZ0);;;;
18115;SB2214545-RA transcript offset:0 AED:0.36 eAED:0.40 QI:0|-1|0|1|-1|1|1|0|274;185;pentatricopeptide repeat-containing protein At5g44230 OS=Sesamum indicum OX=4182 GN=LOC105173244 PE=3 SV=1;66.23% [555/838];;;Uniprot (A0A6I9UG68)|Interpro (A0A6I9UG68);;;;
18116;SB2214546-RA transcript offset:0 AED:0.30 eAED:0.30 QI:0|0|0|1|1|1|2|0|772;442;Pentatricopeptide repeat protein OS=Salvia miltiorrhiza OX=226208 PE=2 SV=1;56.26% [1326/2357];;;Uniprot (A0A678WC50)|Interpro (A0A678WC50);;;;
18117;SB2214549-RA transcript offset:519 AED:0.26 eAED:0.26 QI:519|0.92|0.86|1|0.35|0.53|15|297|443;436;D-2-hydroxyglutarate dehydrogenase OS=Salvia splendens OX=180675 GN=AtD-2HGDH PE=4 SV=1;59.92% [1308/2183];;;Uniprot (A0A4D8YPF0)|Interpro (A0A4D8YPF0);;;;
18118;SB2214552-RA transcript offset:29 AED:0.02 eAED:0.02 QI:29|1|1|1|1|1|2|340|356;261;rRNA adenine N6-methyltransferase OS=Salvia splendens OX=180675 GN=DIM1 PE=3 SV=1;53.52% [783/1463];;;Uniprot (A0A4D9AG28)|Interpro (A0A4D9AG28);;;;
18119;SB2214553-RA transcript offset:126 AED:0.03 eAED:0.03 QI:126|0.94|0.78|1|0.05|0.15|19|0|844;730;Beta-galactosidase OS=Salvia splendens OX=180675 GN=Saspl_045579 PE=3 SV=1;80.96% [2190/2705];;;Uniprot (A0A4D8Z143)|Interpro (A0A4D8Z143);;;;
18120;SB2214556-RA transcript offset:114 AED:0.13 eAED:0.13 QI:114|0.81|0.91|1|0.09|0.25|12|0|421;307;Morc6_S5 domain-containing protein OS=Salvia splendens OX=180675 GN=Saspl_047609 PE=3 SV=1;65.83% [921/1399];;;Uniprot (A0A4D8YDL8)|Interpro (A0A4D8YDL8);;;;
18122;SB2214558-RA transcript offset:184 AED:0.19 eAED:0.20 QI:184|0.91|0.92|1|0.83|0.84|13|0|678;620;Uncharacterized protein OS=Handroanthus impetiginosus OX=429701 GN=CDL12_11550 PE=4 SV=1;82.37% [1860/2258];;;Uniprot (A0A2G9HE76)|Interpro (A0A2G9HE76);;;;
18123;SB2214554-RA transcript offset:0 AED:0.47 eAED:0.47 QI:0|0|0|1|0.5|0.66|3|0|120;100;Thioredoxin OS=Handroanthus impetiginosus OX=429701 GN=CDL12_11554 PE=4 SV=1;81.30% [300/369];;;Uniprot (A0A2G9HE45)|Interpro (A0A2G9HE45);;;;
18124;SB2214555-RA transcript offset:414 AED:0.28 eAED:0.28 QI:414|0.44|0.4|0.9|0.11|0.2|10|0|475;178;PMD domain-containing protein OS=Salvia splendens OX=180675 GN=Saspl_025375 PE=4 SV=1;28.53% [534/1872];;;Uniprot (A0A4D9AC43)|Interpro (A0A4D9AC43);;;;
18125;SB2214559-RA transcript offset:0 AED:0.17 eAED:0.40 QI:0|0|0|1|1|1|2|0|265;207;Lateral root primordium protein-related OS=Dorcoceras hygrometricum OX=472368 GN=F511_37990 PE=3 SV=1;76.57% [621/811];;;Uniprot (A0A2Z7B6J4)|Interpro (A0A2Z7B6J4);;;;
18126;SB2214560-RA transcript offset:150 AED:0.11 eAED:0.11 QI:150|1|1|1|0.44|0.5|10|153|487;412;Aldehyde dehydrogenase OS=Salvia splendens OX=180675 GN=Saspl_046746 PE=3 SV=1;68.82% [1236/1796];;;Uniprot (A0A4D8YB75)|Interpro (A0A4D8YB75);;;;
18127;SB2214561-RA transcript offset:83 AED:0.01 eAED:0.01 QI:83|0.9|0.63|1|0.9|0.90|11|113|337;313;Glyceraldehyde-3-phosphate dehydrogenase OS=Sesamum indicum OX=4182 GN=LOC105176277 PE=3 SV=1;76.34% [939/1230];;;Uniprot (A0A6I9UFY4)|Interpro (A0A6I9UFY4);;;;
18128;SB2214562-RA transcript offset:210 AED:0.06 eAED:0.06 QI:210|0.71|0.5|1|0.14|0.25|8|274|416;378;lysine histidine transporter 1 OS=Sesamum indicum OX=4182 GN=LOC105177393 PE=4 SV=1;64.32% [1134/1763];;;Uniprot (A0A6I9UIZ1)|Interpro (A0A6I9UIZ1);;;;
18129;SB2214566-RA transcript offset:104 AED:0.00 eAED:0.00 QI:104|1|1|1|0|0|4|299|248;214;Phosducin domain-containing protein OS=Salvia splendens OX=180675 GN=Saspl_028087 PE=3 SV=1;54.92% [642/1169];;;Uniprot (A0A4D9AF54)|Interpro (A0A4D9AF54);;;;
18130;SB2214570-RA transcript offset:44 AED:0.22 eAED:0.22 QI:44|0.84|1|1|0.23|0.21|14|512|436;362;Protoporphyrinogen oxidase OS=Salvia splendens OX=180675 GN=PPOX PE=3 SV=1;57.22% [1086/1898];;;Uniprot (A0A4D8YJ22)|Interpro (A0A4D8YJ22);;;;
18131;SB2214572-RA transcript offset:172 AED:0.00 eAED:0.00 QI:172|1|1|1|0.5|0.6|5|170|477;364;PfkB domain-containing protein OS=Erythranthe guttata OX=4155 GN=MIMGU_mgv1a005512mg PE=3 SV=1;60.50% [1092/1805];;;Uniprot (A0A022RWG4)|Interpro (A0A022RWG4);;;;
18132;SB2214563-RA transcript offset:0 AED:0.51 eAED:0.51 QI:0|0|0|0.33|1|1|3|0|310;181;TLC domain-containing protein OS=Salvia splendens OX=180675 GN=Saspl_024263 PE=4 SV=1;57.28% [543/948];;;Uniprot (A0A4D9BGP6)|Interpro (A0A4D9BGP6);;;;
18133;SB2214564-RA transcript offset:452 AED:0.12 eAED:0.12 QI:452|0.87|0.77|1|0.87|0.77|9|59|674;464;Uncharacterized protein OS=Salvia splendens OX=180675 GN=Saspl_024262 PE=4 SV=1;54.00% [1392/2578];;;Uniprot (A0A4D9BGZ5)|Interpro (A0A4D9BGZ5);;;;
18134;SB2214565-RA transcript offset:0 AED:0.35 eAED:0.35 QI:0|0.5|0|0.66|0.5|0.66|3|0|487;243;DNA repair protein SNF2 family OS=Handroanthus impetiginosus OX=429701 GN=CDL12_25011 PE=4 SV=1;49.09% [729/1485];;;Uniprot (A0A2G9GB14)|Interpro (A0A2G9GB14);;;;
18135;SB2214567-RA transcript offset:0 AED:0.20 eAED:0.20 QI:0|1|0.5|1|0.66|0.5|4|0|170;109;Uncharacterized protein;63.13% [327/518];;;Uniprot (A0A8X8VV30)|Interpro (A0A8X8VV30);;;EMBL (PNBA02000819);
18137;SB2214569-RA transcript offset:0 AED:0.14 eAED:0.15 QI:0|0|0|0.75|0|0.25|4|0|580;450;ankyrin-3 isoform X1 OS=Sesamum indicum OX=4182 GN=LOC105177406 PE=4 SV=1;76.19% [1350/1772];;;Uniprot (A0A6I9UV49)|Interpro (A0A6I9UV49);;;;
18138;SB2214571-RA transcript offset:200 AED:0.10 eAED:0.10 QI:200|1|1|1|1|1|4|216|260;202;Adenylate kinase OS=Sesamum indicum OX=4182 GN=LOC105177411 PE=3 SV=1;49.75% [606/1218];;;Uniprot (A0A6I9UL92)|Interpro (A0A6I9UL92);;;;
18139;SB2214573-RA transcript offset:583 AED:0.16 eAED:0.16 QI:583|0.83|0.84|1|0.66|0.53|13|2394|153;480;Dual-specificity tyrosine-phosphorylation regulated kinase OS=Handroanthus impetiginosus OX=429701 GN=CDL12_16622 PE=4 SV=1;41.19% [1440/3496];;;Uniprot (A0A2G9GZV2)|Interpro (A0A2G9GZV2);;;;
18140;SB2214575-RA transcript offset:222 AED:0.00 eAED:0.00 QI:222|1|1|1|1|1|2|180|348;217;GLTSCR1 domain-containing protein OS=Salvia splendens OX=180675 GN=Saspl_053011 PE=4 SV=1;44.20% [651/1473];;;Uniprot (A0A4D8XU04)|Interpro (A0A4D8XU04);;;;
18141;SB2214578-RA transcript offset:2 AED:0.64 eAED:0.69 QI:2|0.27|0.25|0.5|0.36|0.33|12|0|335;281;UPF0183 protein At3g51130 isoform X1 OS=Sesamum indicum OX=4182 GN=LOC105179051 PE=3 SV=1;82.40% [843/1023];;;Uniprot (A0A6I9UQI9)|Interpro (A0A6I9UQI9);;;;
18142;SB2214579-RA transcript offset:216 AED:0.10 eAED:0.10 QI:216|0.81|0.91|1|0.54|0.5|12|381|345;304;UPF0183 protein At3g51130 isoform X1 OS=Sesamum indicum OX=4182 GN=LOC105179051 PE=3 SV=1;54.87% [912/1662];;;Uniprot (A0A6I9UQI9)|Interpro (A0A6I9UQI9);;;;
18143;SB2214580-RA transcript offset:31 AED:0.04 eAED:0.04 QI:31|0.83|0.85|1|0.5|0.42|7|383|377;345;Fructose-bisphosphate aldolase OS=Salvia splendens OX=180675 GN=ALDO PE=3 SV=1;65.80% [1035/1573];;;Uniprot (A0A4D9C6W9)|Interpro (A0A4D9C6W9);;;;
18145;SB2214576-RA transcript offset:243 AED:0.15 eAED:0.15 QI:243|0.5|0.28|0.85|1|1|7|0|897;670;Dual specificity protein kinase YAK1 OS=Salvia splendens OX=180675 GN=YAK1 PE=3 SV=1;67.34% [2010/2985];;;Uniprot (A0A4D9BH14)|Interpro (A0A4D9BH14);;;;
18146;SB2214577-RA transcript offset:0 AED:0.18 eAED:0.18 QI:0|0|0.5|1|1|1|2|373|186;169;60S ribosome subunit biogenesis protein NIP7 homolog OS=Salvia splendens OX=180675 GN=NIP7 PE=3 SV=1;53.42% [507/949];;;Uniprot (A0A4D8YPH7)|Interpro (A0A4D8YPH7);;;;
18147;SB2214581-RA transcript offset:279 AED:0.01 eAED:0.01 QI:279|0.75|0.8|1|0|0.2|5|378|165;120;Uncharacterized protein OS=Handroanthus impetiginosus OX=429701 GN=CDL12_00396 PE=4 SV=1;30.66% [360/1174];;;Uniprot (A0A2G9IAR6)|Interpro (A0A2G9IAR6);;;;
18148;SB2214584-RA transcript offset:609 AED:0.12 eAED:0.12 QI:609|1|0.5|1|0|0.5|2|0|395;216;F-box domain-containing protein OS=Salvia splendens OX=180675 GN=Saspl_028078 PE=4 SV=1;35.49% [648/1826];;;Uniprot (A0A4D9A4G8)|Interpro (A0A4D9A4G8);;;;
18149;SB2214586-RA transcript offset:0 AED:0.24 eAED:0.25 QI:0|0|0|0.42|0.69|0.78|14|0|743;626;HAUS6_N domain-containing protein OS=Salvia splendens OX=180675 GN=Saspl_028075 PE=4 SV=1;82.77% [1878/2269];;;Uniprot (A0A4D9AUK2)|Interpro (A0A4D9AUK2);;;;
18150;SB2214587-RA transcript offset:0 AED:0.34 eAED:0.34 QI:0|0|0|1|1|1|2|0|522;450;Serine/threonine protein phosphatase 2A regulatory subunit OS=Salvia splendens OX=180675 GN=PPP2R5 PE=3 SV=1;84.64% [1350/1595];;;Uniprot (A0A4D9B8I0)|Interpro (A0A4D9B8I0);;;;
18151;SB2214588-RA transcript offset:0 AED:0.31 eAED:0.32 QI:0|0.33|0.25|0.75|0|0.25|4|436|588;427;Serine/threonine protein phosphatase 2A regulatory subunit OS=Sesamum indicum OX=4182 GN=LOC105176280 PE=3 SV=1;57.21% [1281/2239];;;Uniprot (A0A6I9URH4)|Interpro (A0A6I9URH4);;;;
18152;SB2214582-RA transcript offset:531 AED:0.22 eAED:0.22 QI:531|0.83|0.85|0.85|0.66|0.57|7|0|722;485;FHA domain-containing protein OS=Salvia splendens OX=180675 GN=Saspl_046702 PE=4 SV=1;53.08% [1455/2741];;;Uniprot (A0A4D8YDS0)|Interpro (A0A4D8YDS0);;;;
18153;SB2214583-RA transcript offset:0 AED:0.20 eAED:0.21 QI:0|0|0|0.6|0.5|0.8|5|0|168;88;D7SPY5_VITVI Mitochondrial inner membrane protease ATP23 OS=Vitis vinifera OX=29760 GN=VIT_14s0219g00250 PE=3 SV=1;51.26% [264/515];GO:0004222 - metalloendopeptidase activity|GO:0031314 - extrinsic component of mitochondrial inner membrane|GO:0033615 - mitochondrial proton-transporting ATP synthase complex a…
18157;SB2214591-RA transcript offset:0 AED:0.00 eAED:0.01 QI:0|0|0|1|1|1|2|0|456;342;Arylacetamide deacetylase OS=Handroanthus impetiginosus OX=429701 GN=CDL12_18318 PE=4 SV=1;73.65% [1026/1393];;;Uniprot (A0A2G9G418)|Interpro (A0A2G9G418);;;;
18158;SB2214592-RA transcript offset:47 AED:0.10 eAED:0.12 QI:47|0|0|0.9|0.15|0.2|20|0|1269;867;Uncharacterized protein OS=Salvia splendens OX=180675 GN=Saspl_048660 PE=4 SV=1;66.39% [2601/3918];;;Uniprot (A0A4D8YEH5)|Interpro (A0A4D8YEH5);;;;
18159;SB2214594-RA transcript offset:212 AED:0.04 eAED:0.04 QI:212|1|1|1|0.33|0.25|4|443|140;114;GBBH-like_N domain-containing protein OS=Erythranthe guttata OX=4155 GN=MIMGU_mgv1a016011mg PE=4 SV=1;31.23% [342/1095];;;Uniprot (A0A022RXU8)|Interpro (A0A022RXU8);;;;
18160;SB2214595-RA transcript offset:172 AED:0.06 eAED:0.06 QI:172|0.66|0.71|1|0|0|7|0|461;319;TPX2 domain-containing protein OS=Salvia splendens OX=180675 GN=Saspl_024274 PE=3 SV=1;60.45% [957/1583];;;Uniprot (A0A4D9BGU4)|Interpro (A0A4D9BGU4);;;;
18161;SB2214597-RA transcript offset:102 AED:0.00 eAED:0.00 QI:102|1|1|1|0|0.33|3|467|317;265;ATP synthase mitochondrial F1 complex assembly factor 2 OS=Striga asiatica OX=4170 GN=STAS_05392 PE=3 SV=1;51.36% [795/1548];;;Uniprot (A0A5A7PAT1)|Interpro (A0A5A7PAT1);;;;
18162;SB2214598-RA transcript offset:0 AED:0.01 eAED:0.01 QI:0|0.5|0.33|1|1|1|3|214|320;288;17beta-estradiol 17-dehydrogenase / very-long-chain 3-oxoacyl-CoA reductase OS=Salvia splendens OX=180675 GN=HSD17B12 PE=3 SV=1;72.24% [864/1196];;;Uniprot (A0A4D9BGS3)|Interpro (A0A4D9BGS3);;;;
18163;SB2214599-RA transcript offset:0 AED:0.06 eAED:0.06 QI:0|0.87|0.77|1|0.37|0.33|9|981|327;171;NET domain-containing protein OS=Salvia splendens OX=180675 GN=Saspl_024283 PE=4 SV=1;25.69% [513/1997];;;Uniprot (A0A4D9BGR3)|Interpro (A0A4D9BGR3);;;;
18164;SB2214593-RA transcript offset:35 AED:0.01 eAED:0.01 QI:35|1|1|1|0|0|8|206|380;219;RING-type domain-containing protein OS=Salvia splendens OX=180675 GN=Saspl_030394 PE=4 SV=1;46.70% [657/1407];;;Uniprot (A0A4D8ZC11)|Interpro (A0A4D8ZC11);;;;
18166;SB2214602-RA transcript offset:5 AED:0.06 eAED:0.06 QI:5|0.75|0.61|1|0|0|13|99|414;332;UMP pyrophosphorylase OS=Salvia splendens OX=180675 GN=udk PE=3 SV=1;72.65% [996/1371];;;Uniprot (A0A4D9AE62)|Interpro (A0A4D9AE62);;;;
18167;SB2214604-RA transcript offset:0 AED:0.23 eAED:0.24 QI:0|0.7|0.63|1|0.2|0.18|11|233|313;244;Uncharacterized protein OS=Handroanthus impetiginosus OX=429701 GN=CDL12_23963 PE=4 SV=1;61.31% [732/1194];;;Uniprot (A0A2G9GE73)|Interpro (A0A2G9GE73);;;;
18168;SB2214605-RA transcript offset:0 AED:0.22 eAED:0.22 QI:0|-1|0|1|-1|1|1|0|294;267;Beta-14-mannosyl-glycoprotein beta-14-N-acetylglucosaminyltransferase OS=Salvia splendens OX=180675 GN=MGAT3 PE=4 SV=1;89.10% [801/899];;;Uniprot (A0A4D9B8H4)|Interpro (A0A4D9B8H4);;;;
18169;SB2214611-RA transcript offset:0 AED:0.06 eAED:0.06 QI:0|-1|0|1|-1|1|1|0|161;130;Oleosin;78.95% [390/494];GO:0005886 - plasma membrane|GO:0012511 - monolayer-surrounded lipid storage body|GO:0016758 - hexosyltransferase activity;;Uniprot (Q9FV93)|Interpro (Q9FV93);;Interpro (IPR018584)|Interpro (IPR000136)|Pfam (PF09594)|Pfam (PF01277);EMBL (AF237625);
18170;SB2214601-RA transcript offset:0 AED:0.10 eAED:0.11 QI:0|0|0|1|1|1|2|0|266;207;uncharacterized protein LOC105179874 OS=Sesamum indicum OX=4182 GN=LOC105179874 PE=4 SV=1;76.57% [621/811];;;Uniprot (A0A6I9UJ05)|Interpro (A0A6I9UJ05);;;;
18171;SB2214603-RA transcript offset:361 AED:0.02 eAED:0.02 QI:361|0.87|0.88|1|0.37|0.66|9|296|269;216;SAGA-associated factor 29 isoform X1 OS=Sesamum indicum OX=4182 GN=LOC105179861 PE=4 SV=1;43.46% [648/1491];;;Uniprot (A0A6I9UIY6)|Interpro (A0A6I9UIY6);;;;
18172;SB2214606-RA transcript offset:81 AED:0.00 eAED:0.00 QI:81|1|1|1|0.33|0.25|4|658|562;386;CRM domain-containing protein OS=Salvia splendens OX=180675 GN=Saspl_040436 PE=4 SV=1;46.92% [1158/2468];;;Uniprot (A0A4D9A5C8)|Interpro (A0A4D9A5C8);;;;
18173;SB2214607-RA transcript offset:0 AED:0.01 eAED:0.20 QI:0|0.2|0.16|1|1|1|6|324|351;307;serine/threonine-protein kinase HT1-like isoform X2 OS=Sesamum indicum OX=4182 GN=LOC105179855 PE=3 SV=1;65.69% [921/1402];;;Uniprot (A0A6I9US56)|Interpro (A0A6I9US56);;;;
18174;SB2214608-RA transcript offset:354 AED:0.12 eAED:0.12 QI:354|0.8|0.72|0.90|0.6|0.54|11|0|362;270;Glucose-6-phosphate 1-epimerase OS=Salvia splendens OX=180675 GN=Saspl_028044 PE=3 SV=1;55.37% [810/1463];;;Uniprot (A0A4D9A2T4)|Interpro (A0A4D9A2T4);;;;
18175;SB2214609-RA transcript offset:0 AED:0.03 eAED:0.29 QI:0|0|0|1|1|1|2|0|654;474;protein kinase PVPK-1 OS=Sesamum indicum OX=4182 GN=LOC105177089 PE=4 SV=1;71.21% [1422/1997];;;Uniprot (A0A6I9UU31)|Interpro (A0A6I9UU31);;;;
18177;SB2214600-RA transcript offset:0 AED:0.12 eAED:0.12 QI:0|0|0|1|0|0|4|0|287;227;Uncharacterized protein OS=Salvia splendens OX=180675 GN=Saspl_029631 PE=4 SV=1;77.83% [681/875];;;Uniprot (A0A4D9BW10)|Interpro (A0A4D9BW10);;;;
18180;SB2214619-RA transcript offset:162 AED:0.01 eAED:0.01 QI:162|0.8|0.83|1|0.2|0.16|6|346|274;234;Phosphoribosyl-AMP cyclohydrolase OS=Salvia splendens OX=180675 GN=hisIE PE=3 SV=1;51.81% [702/1355];;;Uniprot (A0A4D9BN01)|Interpro (A0A4D9BN01);;;;
18181;SB2214612-RA transcript offset:0 AED:0.23 eAED:0.26 QI:0|0|0|1|1|1|2|0|228;194;Sulfate transport system ATP-binding protein OS=Salvia splendens OX=180675 GN=cysA PE=4 SV=1;83.38% [582/698];;;Uniprot (A0A4D9A2H7)|Interpro (A0A4D9A2H7);;;;
18182;SB2214613-RA transcript offset:0 AED:0.12 eAED:0.12 QI:0|0.5|0.33|1|1|1|3|162|494;331;DUF1421 domain-containing protein OS=Salvia splendens OX=180675 GN=Saspl_007611 PE=4 SV=1;59.32% [993/1674];;;Uniprot (A0A4D9BTS5)|Interpro (A0A4D9BTS5);;;;
18183;SB2214614-RA transcript offset:0 AED:0.11 eAED:0.12 QI:0|0|0|1|1|1|3|0|275;178;Uncharacterized protein OS=Salvia splendens OX=180675 GN=Saspl_038704 PE=3 SV=1;63.50% [534/841];;;Uniprot (A0A4D8ZS25)|Interpro (A0A4D8ZS25);;;;
18184;SB2214615-RA transcript offset:0 AED:0.01 eAED:0.02 QI:0|1|0.5|1|1|1|4|174|788;650;Uncharacterized protein OS=Salvia splendens OX=180675 GN=Saspl_007612 PE=3 SV=1;75.49% [1950/2583];;;Uniprot (A0A4D9BTV9)|Interpro (A0A4D9BTV9);;;;
18185;SB2214616-RA transcript offset:78 AED:0.00 eAED:0.00 QI:78|1|1|1|0.56|0.64|17|410|903;792;Polyribonucleotide nucleotidyltransferase OS=Salvia splendens OX=180675 GN=pnp PE=3 SV=1;73.04% [2376/3253];;;Uniprot (A0A4D9BUB0)|Interpro (A0A4D9BUB0);;;;
18186;SB2214620-RA transcript offset:0 AED:0.07 eAED:0.08 QI:0|0|0|0.5|1|1|2|0|200;133;DOMON domain-containing protein OS=Salvia splendens OX=180675 GN=Saspl_040771 PE=4 SV=1;65.09% [399/613];;;Uniprot (A0A4D8ZM64)|Interpro (A0A4D8ZM64);;;;
18187;SB2214621-RA transcript offset:0 AED:0.16 eAED:0.26 QI:0|0|0|0.7|1|1|10|0|705;468;ATP-dependent RNA helicase DDX5/DBP2 OS=Salvia splendens OX=180675 GN=DDX5 PE=3 SV=1;65.21% [1404/2153];;;Uniprot (A0A4D9B7D8)|Interpro (A0A4D9B7D8);;;;
18189;SB2214624-RA transcript offset:0 AED:0.17 eAED:0.17 QI:0|0.83|0.73|0.94|0.66|0.68|19|382|582;474;Serine/threonine-protein kinase OSR1/STK39 OS=Salvia splendens OX=180675 GN=OXSR1 PE=4 SV=1;65.65% [1422/2166];;;Uniprot (A0A4D9BBM8)|Interpro (A0A4D9BBM8);;;;
18191;SB2214622-RA transcript offset:0 AED:0.28 eAED:0.28 QI:0|0|0|0.66|0|0|3|0|90;85;Uncharacterized protein;92.06% [255/277];;;Uniprot (A0A8X8WCL9)|Interpro (A0A8X8WCL9);;;EMBL (PNBA02000018);
18192;SB2214626-RA transcript offset:0 AED:0.05 eAED:0.09 QI:0|0.62|0.66|1|0.25|0.11|9|302|680;559;L-aspartate oxidase OS=Salvia splendens OX=180675 GN=nadB PE=3 SV=1;70.34% [1677/2384];;;Uniprot (A0A4D9B1Y3)|Interpro (A0A4D9B1Y3);;;;
18193;SB2214627-RA transcript offset:170 AED:0.21 eAED:0.21 QI:170|1|0.83|1|0.2|0.33|6|280|373;324;Protein kinase domain-containing protein OS=Salvia splendens OX=180675 GN=Saspl_007640 PE=4 SV=1;60.83% [972/1598];;;Uniprot (A0A4D9BV20)|Interpro (A0A4D9BV20);;;;
18194;SB2214628-RA transcript offset:253 AED:0.14 eAED:0.14 QI:253|0.83|0.85|1|1|1|7|228|413;352;Peptidylprolyl isomerase OS=Salvia splendens OX=180675 GN=Saspl_006718 PE=4 SV=1;60.31% [1056/1751];;;Uniprot (A0A4D9BKJ8)|Interpro (A0A4D9BKJ8);;;;
18195;SB2214629-RA transcript offset:0 AED:0.06 eAED:0.06 QI:0|0|0|0.75|0|0|4|0|185;101;A0A8S0SG83_OLEEU Bidirectional sugar transporter SWEET OS=Olea europaea subsp. europaea OX=158383 GN=OLEA9_A088777 PE=3 SV=1;53.44% [303/567];GO:0008643 - carbohydrate transport;;Uniprot (A0A8S0SG83)|Interpro (A0A8S0SG83);;Interpro (IPR004316)|Pfam (PF03083);EMBL (CACTIH010004310);
18196;SB2214631-RA transcript offset:0 AED:0.03 eAED:0.09 QI:0|0|0|1|1|1|2|0|455;276;Glycosyltransferase OS=Sesamum indicum OX=4182 GN=LOC105177152 PE=3 SV=1;59.57% [828/1390];;;Uniprot (A0A6I9UU98)|Interpro (A0A6I9UU98);;;;
18197;SB2214632-RA transcript offset:0 AED:0.35 eAED:0.35 QI:0|-1|0|1|-1|1|1|0|157;92;A0A5H2Q5P5_SCODU Glycosyltransferase OS=Scoparia dulcis OX=107240 GN=GT19 PE=2 SV=1;57.38% [276/481];GO:0008194 - UDP-glycosyltransferase activity|GO:0016758 - hexosyltransferase activity;;Uniprot (A0A5H2Q5P5)|Interpro (A0A5H2Q5P5);;Interpro (IPR002213)|Interpro (IPR035595)|Pfam (PF00201);EMBL (MG011437);
18199;SB2214630-RA transcript offset:0 AED:0.25 eAED:0.25 QI:0|0|0|0.75|0|0|4|0|265;210;Homeobox domain-containing protein OS=Erythranthe guttata OX=4155 GN=MIMGU_mgv1a011727mg PE=4 SV=1;77.97% [630/808];;;Uniprot (A0A022RXF0)|Interpro (A0A022RXF0);;;;
18200;SB2214635-RA transcript offset:151 AED:0.04 eAED:0.04 QI:151|0.83|0.85|1|0.16|0.14|7|0|466;355;Uncharacterized protein OS=Salvia splendens OX=180675 GN=Saspl_008690 PE=4 SV=1;67.53% [1065/1577];;;Uniprot (A0A4D9B417)|Interpro (A0A4D9B417);;;;
18201;SB2214634-RA transcript offset:0 AED:0.04 eAED:0.10 QI:0|0|0|1|0|0.16|6|0|727;568;Cyclic nucleotide-binding domain-containing protein OS=Erythranthe guttata OX=4155 GN=MIMGU_mgv1a002181mg PE=4 SV=1;76.86% [1704/2217];;;Uniprot (A0A022RW24)|Interpro (A0A022RW24);;;;
18202;SB2214636-RA transcript offset:0 AED:0.33 eAED:0.35 QI:0|0|0|0.33|1|1|3|0|166;134;RING-type domain-containing protein OS=Salvia splendens OX=180675 GN=Saspl_007650 PE=4 SV=1;78.98% [402/509];;;Uniprot (A0A4D9BV27)|Interpro (A0A4D9BV27);;;;
18203;SB2214637-RA transcript offset:150 AED:0.25 eAED:0.25 QI:150|1|1|1|1|1|2|69|651;410;Protein kinase domain-containing protein OS=Salvia splendens OX=180675 GN=Saspl_052514 PE=4 SV=1;55.63% [1230/2211];;;Uniprot (A0A4D8Y8S5)|Interpro (A0A4D8Y8S5);;;;
18204;SB2214638-RA transcript offset:0 AED:0.67 eAED:0.67 QI:0|0.42|0.5|0.62|0.42|0.25|8|0|228;121;ubiquitin-conjugating enzyme E2 5-like OS=Sesamum indicum OX=4182 GN=LOC105177158 PE=3 SV=1;52.01% [363/698];;;Uniprot (A0A6I9UKB7)|Interpro (A0A6I9UKB7);;;;
18205;SB2214639-RA transcript offset:0 AED:0.25 eAED:0.25 QI:0|1|0.8|1|0|0|5|1299|72;188;WAT1-related protein OS=Handroanthus impetiginosus OX=429701 GN=CDL12_03719 PE=3 SV=1;36.55% [564/1543];;;Uniprot (A0A2G9I1D2)|Interpro (A0A2G9I1D2);;;;
18206;SB2214641-RA transcript offset:0 AED:0.04 eAED:0.04 QI:0|-1|0|1|-1|1|1|0|140;112;A0A2G9G140_9LAMI Yae1_N domain-containing protein OS=Handroanthus impetiginosus OX=429701 GN=CDL12_28478 PE=4 SV=1;78.14% [336/430];;;Uniprot (A0A2G9G140)|Interpro (A0A2G9G140);;Interpro (IPR019191)|Pfam (PF09811);EMBL (NKXS01007869);
18207;SB2214642-RA transcript offset:0 AED:0.00 eAED:0.00 QI:0|-1|0|1|-1|1|1|0|336;294;Peroxidase OS=Sesamum indicum OX=4182 GN=LOC105177169 PE=3 SV=1;85.88% [882/1027];;;Uniprot (A0A6I9UEQ2)|Interpro (A0A6I9UEQ2);;;;
18208;SB2214644-RA transcript offset:0 AED:0.18 eAED:0.19 QI:0|-1|0|1|-1|1|1|0|301;282;Protein transport protein SEC13 OS=Salvia splendens OX=180675 GN=SEC13 PE=3 SV=1;91.86% [846/921];;;Uniprot (A0A4D9BTX2)|Interpro (A0A4D9BTX2);;;;
18209;SB2214646-RA transcript offset:0 AED:0.05 eAED:0.06 QI:0|1|0.4|1|0|0|5|0|398;279;Uncharacterized protein OS=Salvia splendens OX=180675 GN=Saspl_007675 PE=4 SV=1;68.83% [837/1216];;;Uniprot (A0A4D9BUH9)|Interpro (A0A4D9BUH9);;;;
18210;SB2214640-RA transcript offset:0 AED:0.05 eAED:0.05 QI:0|0|0|0.66|1|1|3|0|361;266;protein ALTERED XYLOGLUCAN 4-like OS=Sesamum indicum OX=4182 GN=LOC105177162 PE=3 SV=1;72.28% [798/1104];;;Uniprot (A0A6I9UBY6)|Interpro (A0A6I9UBY6);;;;
18211;SB2214643-RA transcript offset:135 AED:0.23 eAED:0.23 QI:135|0.6|0.66|0.83|1|1|6|0|144;118;Ferredoxin-thioredoxin reductase catalytic chain chloroplastic OS=Handroanthus impetiginosus OX=429701 GN=CDL12_03707 PE=3 SV=1;61.14% [354/579];;;Uniprot (A0A2G9I1C1)|Interpro (A0A2G9I1C1);;;;
18213;SB2214649-RA transcript offset:0 AED:0.01 eAED:0.01 QI:0|-1|0|1|-1|1|1|0|602;478;Protein brassinosteroid insensitive 1 OS=Salvia splendens OX=180675 GN=BRI1 PE=4 SV=1;77.98% [1434/1839];;;Uniprot (A0A4D9BU18)|Interpro (A0A4D9BU18);;;;
18214;SB2214650-RA transcript offset:533 AED:0.00 eAED:0.00 QI:533|1|1|1|0.37|0.33|9|1066|252;378;DUF1336 domain-containing protein OS=Salvia splendens OX=180675 GN=Saspl_007685 PE=4 SV=1;47.31% [1134/2397];;;Uniprot (A0A4D9BTV8)|Interpro (A0A4D9BTV8);;;;
18215;SB2214653-RA transcript offset:20 AED:0.03 eAED:0.03 QI:20|1|0.5|1|1|1|2|0|259;194;Uncharacterized protein OS=Salvia splendens OX=180675 GN=Saspl_007689 PE=4 SV=1;71.59% [582/813];;;Uniprot (A0A4D9BV12)|Interpro (A0A4D9BV12);;;;
18216;SB2214655-RA transcript offset:0 AED:0.18 eAED:0.19 QI:0|0.17|0|0.88|0.64|0.77|18|0|785;631;Cation_ATPase_N domain-containing protein OS=Lupinus albus OX=3870 GN=Lal_00006197 PE=4 SV=1;78.97% [1893/2397];;;Uniprot (A0A6A5MRM9)|Interpro (A0A6A5MRM9);;;;
18217;SB2214647-RA transcript offset:62 AED:0.51 eAED:0.51 QI:62|0.28|0.12|0.75|0.42|0.5|8|0|232;192;Sin3a_C domain-containing protein Fragment OS=Erythranthe guttata OX=4155 GN=MIMGU_mgv1a0002841mg PE=4 SV=1;74.81% [576/770];;;Uniprot (A0A022QQJ8)|Interpro (A0A022QQJ8);;;;
18218;SB2214648-RA transcript offset:0 AED:0.16 eAED:0.32 QI:0|0|0|1|0.36|0.33|12|0|707;549;paired amphipathic helix protein Sin3-like 2 isoform X2 OS=Sesamum indicum OX=4182 GN=LOC105177188 PE=4 SV=1;76.39% [1647/2156];;;Uniprot (A0A6I9UUD7)|Interpro (A0A6I9UUD7);;;;
18219;SB2214651-RA transcript offset:0 AED:0.12 eAED:0.14 QI:0|0.85|0.87|1|0.14|0.37|8|275|292;239;Procollagen-proline 4-dioxygenase OS=Salvia splendens OX=180675 GN=Saspl_008723 PE=3 SV=1;61.13% [717/1173];;;Uniprot (A0A4D9B8Y3)|Interpro (A0A4D9B8Y3);;;;
18220;SB2214652-RA transcript offset:0 AED:0.04 eAED:0.04 QI:0|1|0|1|0|0.5|2|0|528;438;serine/threonine-protein kinase D6PKL2 OS=Sesamum indicum OX=4182 GN=LOC105177199 PE=4 SV=1;81.46% [1314/1613];;;Uniprot (A0A6I9UUE9)|Interpro (A0A6I9UUE9);;;;
18221;SB2214654-RA transcript offset:0 AED:0.02 eAED:0.18 QI:0|0|0|0.8|0.25|0|5|0|447;367;Branching enzyme OS=Handroanthus impetiginosus OX=429701 GN=CDL12_22023 PE=4 SV=1;80.78% [1101/1363];;;Uniprot (A0A2G9GJI6)|Interpro (A0A2G9GJI6);;;;
18222;SB2214656-RA transcript offset:130 AED:0.01 eAED:0.01 QI:130|1|1|1|0|0|10|164|485;393;Protein arginine methyltransferase NDUFAF7 OS=Salvia splendens OX=180675 GN=NDUFAF7 PE=3 SV=1;66.20% [1179/1781];;;Uniprot (A0A4D9BTX0)|Interpro (A0A4D9BTX0);;;;
18223;SB2214661-RA transcript offset:0 AED:0.00 eAED:0.01 QI:0|0.22|0.1|1|0.33|0.6|10|0|351;346;V-type proton ATPase subunit OS=Sesamum indicum OX=4182 GN=LOC105177219 PE=3 SV=1;96.74% [1038/1073];;;Uniprot (A0A6I9UEV1)|Interpro (A0A6I9UEV1);;;;
18224;SB2214662-RA transcript offset:185 AED:0.18 eAED:0.18 QI:185|0.85|0.75|0.87|0.71|0.62|8|0|613;356;DUF4005 domain-containing protein OS=Salvia splendens OX=180675 GN=Saspl_032711 PE=4 SV=1;51.84% [1068/2060];;;Uniprot (A0A4D9BRT2)|Interpro (A0A4D9BRT2);;;;
18225;SB2214664-RA transcript offset:294 AED:0.03 eAED:0.03 QI:294|0.75|0.8|1|0|0|5|250|361;291;Aldose 1-epimerase OS=Salvia splendens OX=180675 GN=galM PE=3 SV=1;52.69% [873/1657];;;Uniprot (A0A4D9B9B6)|Interpro (A0A4D9B9B6);;;;
18226;SB2214657-RA transcript offset:196 AED:0.00 eAED:0.00 QI:196|1|1|1|0.66|0.57|7|227|380;316;RNA 3'-terminal phosphate cyclase-like family protein OS=Striga asiatica OX=4170 GN=STAS_05278 PE=3 SV=1;59.55% [948/1592];;;Uniprot (A0A5A7P9F4)|Interpro (A0A5A7P9F4);;;;
18227;SB2214658-RA transcript offset:0 AED:0.14 eAED:0.14 QI:0|0.2|0|0.66|0.6|0.83|6|0|276;237;Porin/voltage-dependent anion-selective channel protein OS=Handroanthus impetiginosus OX=429701 GN=CDL12_11022 PE=3 SV=1;84.24% [711/844];;;Uniprot (A0A2G9HFS4)|Interpro (A0A2G9HFS4);;;;
18228;SB2214659-RA transcript offset:0 AED:0.01 eAED:0.26 QI:0|0|0|1|0.2|0.16|6|0|358;295;Auxin efflux carrier component OS=Sesamum indicum OX=4182 GN=LOC105177211 PE=3 SV=1;80.90% [885/1094];;;Uniprot (A0A6I9UEU5)|Interpro (A0A6I9UEU5);;;;
18229;SB2214660-RA transcript offset:0 AED:0.01 eAED:0.01 QI:0|0|0|0.5|1|1|2|0|660;505;Uncharacterized protein OS=Salvia splendens OX=180675 GN=Saspl_007704 PE=4 SV=1;75.15% [1515/2016];;;Uniprot (A0A4D9BU38)|Interpro (A0A4D9BU38);;;;
18230;SB2214663-RA transcript offset:390 AED:0.04 eAED:0.04 QI:390|1|0.5|1|0|0|2|0|360;321;uncharacterized protein LOC105177224 OS=Sesamum indicum OX=4182 GN=LOC105177224 PE=4 SV=1;64.46% [963/1494];;;Uniprot (A0A6I9UUI3)|Interpro (A0A6I9UUI3);;;;
18231;SB2214665-RA transcript offset:0 AED:0.18 eAED:0.39 QI:0|0|0|0.71|0.5|0.71|7|0|536;408;probable serine/threonine-protein kinase PIX7 OS=Sesamum indicum OX=4182 GN=LOC105177229 PE=3 SV=1;74.77% [1224/1637];;;Uniprot (A0A6I9UC67)|Interpro (A0A6I9UC67);;;;
18232;SB2214667-RA transcript offset:0 AED:0.28 eAED:0.29 QI:0|-1|0|1|-1|1|1|0|366;202;Glutaredoxin domain-containing cysteine-rich protein 1 OS=Salvia splendens OX=180675 GN=GRXCR1 PE=4 SV=1;54.16% [606/1119];;;Uniprot (A0A4D9BU46)|Interpro (A0A4D9BU46);;;;
18233;SB2214669-RA transcript offset:121 AED:0.00 eAED:0.00 QI:121|1|0.33|1|0|0|3|0|450;449;Tubulin alpha chain OS=Handroanthus impetiginosus OX=429701 GN=CDL12_02774 PE=3 SV=1;89.92% [1347/1498];;;Uniprot (A0A2G9I3Z8)|Interpro (A0A2G9I3Z8);;;;
18234;SB2214666-RA transcript offset:0 AED:0.19 eAED:0.19 QI:0|0|0|0.66|0.5|0.33|3|0|226;166;Homeobox domain-containing protein OS=Handroanthus impetiginosus OX=429701 GN=CDL12_28598 PE=4 SV=1;71.97% [498/692];;;Uniprot (A0A2G9G0R5)|Interpro (A0A2G9G0R5);;;;
18236;SB2214670-RA transcript offset:0 AED:0.22 eAED:0.56 QI:0|0|0|0.5|1|1|2|0|218;109;uncharacterized protein LOC105163317 OS=Sesamum indicum OX=4182 GN=LOC105163317 PE=4 SV=1;49.03% [327/667];;;Uniprot (A0A6I9TBT0)|Interpro (A0A6I9TBT0);;;;
18237;SB2214671-RA transcript offset:0 AED:0.21 eAED:0.22 QI:0|0|0|1|0.33|0.5|4|0|2148;1712;Uncharacterized protein OS=Salvia splendens OX=180675 GN=Saspl_008757 PE=3 SV=1;78.40% [5136/6551];;;Uniprot (A0A4D9BA65)|Interpro (A0A4D9BA65);;;;
18238;SB2214672-RA transcript offset:148 AED:0.06 eAED:0.06 QI:148|0.75|0.8|1|0.75|0.6|5|359|112;107;60S ribosomal protein L34;37.33% [321/860];GO:0003735 - structural constituent of ribosome|GO:0005840 - ribosome|GO:0006412 - translation|GO:1990904 - ribonucleoprotein complex;;Uniprot (A0A5A7QGZ2)|Interpro (A0A5A7QGZ2);;Interpro (IPR008195)|Interpro (IPR018065)|Pfam (PF01199);EMBL (BKCP01007059);
18239;SB2214673-RA transcript offset:0 AED:0.14 eAED:0.18 QI:0|0|0|0.33|1|1|3|0|327;210;ZF-HD dimerization-type domain-containing protein OS=Handroanthus impetiginosus OX=429701 GN=CDL12_02785 PE=4 SV=1;63.00% [630/1000];;;Uniprot (A0A2G9I3Z9)|Interpro (A0A2G9I3Z9);;;;
18240;SB2214674-RA transcript offset:147 AED:0.01 eAED:0.01 QI:147|1|0.92|1|0.40|0.5|28|140|1246;971;Structural maintenance of chromosomes protein OS=Salvia splendens OX=180675 GN=Saspl_008763 PE=3 SV=1;71.14% [2913/4095];;;Uniprot (A0A4D9B900)|Interpro (A0A4D9B900);;;;
18241;SB2214675-RA transcript offset:0 AED:0.07 eAED:0.08 QI:0|-1|0|1|-1|1|1|0|332;232;Amino acid transporter OS=Handroanthus impetiginosus OX=429701 GN=CDL12_22745 PE=4 SV=1;68.57% [696/1015];;;Uniprot (A0A2G9GHQ7)|Interpro (A0A2G9GHQ7);;;;
18242;SB2214676-RA transcript offset:335 AED:0.01 eAED:0.01 QI:335|0.71|0.5|1|0.85|0.87|8|247|683;517;Starch synthase chloroplastic/amyloplastic OS=Salvia splendens OX=180675 GN=Saspl_028633 PE=3 SV=1;57.94% [1551/2677];;;Uniprot (A0A4D9C6K6)|Interpro (A0A4D9C6K6);;;;
18243;SB2214677-RA transcript offset:0 AED:0.16 eAED:0.16 QI:0|-1|0|1|-1|1|1|0|194;116;probable calcium-binding protein CML45 OS=Sesamum indicum OX=4182 GN=LOC105177352 PE=4 SV=1;58.59% [348/594];;;Uniprot (A0A6I9UL25)|Interpro (A0A6I9UL25);;;;
18244;SB2214678-RA transcript offset:0 AED:0.12 eAED:0.12 QI:0|0.66|0.25|0.75|0.33|0.75|4|0|309;194;MYB-related transcription factor OS=Salvia miltiorrhiza OX=226208 GN=MYB104 PE=2 SV=1;61.59% [582/945];;;Uniprot (A0A059PRF8)|Interpro (A0A059PRF8);;;;
18245;SB2214679-RA transcript offset:0 AED:0.12 eAED:0.12 QI:0|0|0|1|0|0|3|0|208;162;Expansin OS=Osmanthus fragrans OX=93977 PE=2 SV=1;76.30% [486/637];;;Uniprot (A0A2R4FZR8)|Interpro (A0A2R4FZR8);;;;
18246;SB2214682-RA transcript offset:0 AED:0.45 eAED:0.45 QI:0|0|0|0.75|0.33|0.25|4|0|302;247;MYB-related transcription factor OS=Salvia miltiorrhiza OX=226208 GN=MYB71 PE=2 SV=1;80.19% [741/924];;;Uniprot (A0A059PRK4)|Interpro (A0A059PRK4);;;;
18247;SB2214683-RA transcript offset:242 AED:0.10 eAED:0.10 QI:242|0.75|0.69|1|0.41|0.30|13|247|576;465;Cystathionine gamma-synthase OS=Salvia splendens OX=180675 GN=metB PE=3 SV=1;61.84% [1395/2256];;;Uniprot (A0A4D9BVA9)|Interpro (A0A4D9BVA9);;;;
18248;SB2214684-RA transcript offset:0 AED:0.10 eAED:0.10 QI:0|0|0|0.75|0.33|0.75|4|0|254;159;SPX domain-containing protein OS=Salvia splendens OX=180675 GN=Saspl_051550 PE=4 SV=1;61.39% [477/777];;;Uniprot (A0A4D8YHE1)|Interpro (A0A4D8YHE1);;;;
18249;SB2214686-RA transcript offset:0 AED:0.36 eAED:0.36 QI:0|-1|0|1|-1|1|1|0|343;219;ethylene-responsive transcription factor 10-like OS=Sesamum indicum OX=4182 GN=LOC105177355 PE=4 SV=1;62.63% [657/1049];;;Uniprot (A0A6I9UUZ3)|Interpro (A0A6I9UUZ3);;;;
18251;SB2214685-RA transcript offset:0 AED:0.01 eAED:0.01 QI:0|-1|0|1|-1|1|1|0|630;467;DYW_deaminase domain-containing protein OS=Salvia splendens OX=180675 GN=Saspl_008789 PE=3 SV=1;72.82% [1401/1924];;;Uniprot (A0A4D9B9D0)|Interpro (A0A4D9B9D0);;;;
18252;SB2214687-RA transcript offset:0 AED:0.07 eAED:0.07 QI:0|0.57|0.62|1|0.71|0.75|8|233|624;370;Cyclin-dependent kinase 12/13 OS=Salvia splendens OX=180675 GN=CDK12_13 PE=4 SV=1;51.80% [1110/2143];;;Uniprot (A0A4D9B792)|Interpro (A0A4D9B792);;;;
18253;SB2214688-RA transcript offset:0 AED:0.15 eAED:0.15 QI:0|0.4|0.16|0.83|0.6|0.66|6|0|295;181;Chorismate mutase OS=Salvia miltiorrhiza OX=226208 PE=2 SV=1;60.40% [543/899];;;Uniprot (S4VFM2)|Interpro (S4VFM2);;;;
18254;SB2214680-RA transcript offset:0 AED:0.07 eAED:0.08 QI:0|0|0|1|0|0|3|0|176;132;CASP-like protein OS=Sesamum indicum OX=4182 GN=LOC105177353 PE=3 SV=1;73.47% [396/539];;;Uniprot (A0A6I9UFA0)|Interpro (A0A6I9UFA0);;;;
18255;SB2214689-RA transcript offset:0 AED:0.01 eAED:0.01 QI:0|-1|0|1|-1|1|1|0|597;461;Uncharacterized protein OS=Salvia splendens OX=180675 GN=Saspl_007761 PE=4 SV=1;75.86% [1383/1823];;;Uniprot (A0A4D9BVC7)|Interpro (A0A4D9BVC7);;;;
18256;SB2214690-RA transcript offset:0 AED:0.37 eAED:0.37 QI:0|0|0|0.5|1|1|2|0|311;260;upstream activation factor subunit spp27 isoform X1 OS=Sesamum indicum OX=4182 GN=LOC105177679 PE=4 SV=1;82.02% [780/951];;;Uniprot (A0A6I9UDI5)|Interpro (A0A6I9UDI5);;;;
18258;SB2214692-RA transcript offset:167 AED:0.10 eAED:0.12 QI:167|0|0.5|1|0|0|2|0|267;220;RING-type domain-containing protein OS=Salvia splendens OX=180675 GN=Saspl_008807 PE=4 SV=1;67.07% [660/984];;;Uniprot (A0A4D9BA74)|Interpro (A0A4D9BA74);;;;
18259;SB2214694-RA transcript offset:49 AED:0.19 eAED:0.19 QI:49|0.5|0|0.66|1|0.33|3|0|185;130;Uncharacterized protein;63.52% [390/614];;;Uniprot (A0A8X8WPR6)|Interpro (A0A8X8WPR6);;;EMBL (PNBA02000015);
18260;SB2214695-RA transcript offset:0 AED:0.14 eAED:0.14 QI:0|1|0.5|1|1|1|4|0|115;92;Uncharacterized protein;78.19% [276/353];;;Uniprot (A0A8X8WPR6)|Interpro (A0A8X8WPR6);;;EMBL (PNBA02000015);
18261;SB2214693-RA transcript offset:4 AED:0.03 eAED:0.03 QI:4|0.8|0.5|1|0.4|0.5|6|0|538;492;Hexosyltransferase OS=Striga asiatica OX=4170 GN=STAS_22234 PE=3 SV=1;89.56% [1476/1648];;;Uniprot (A0A5A7QK98)|Interpro (A0A5A7QK98);;;;
18262;SB2214696-RA transcript offset:150 AED:0.00 eAED:0.00 QI:150|1|1|1|0|0|4|199|144;140;40S ribosomal protein S19 OS=Striga asiatica OX=4170 GN=STAS_07298 PE=3 SV=1;52.70% [420/797];;;Uniprot (A0A5A7PEW9)|Interpro (A0A5A7PEW9);;;;
18263;SB2214697-RA transcript offset:41 AED:0.00 eAED:0.00 QI:41|1|1|1|1|1|4|237|185;147;40S ribosomal protein S19 OS=Striga asiatica OX=4170 GN=STAS_07298 PE=3 SV=1;51.94% [441/849];;;Uniprot (A0A5A7PEW9)|Interpro (A0A5A7PEW9);;;;
18264;SB2214698-RA transcript offset:0 AED:0.15 eAED:0.15 QI:0|0|0|0.66|1|1|3|0|223;184;F-box protein At5g39250 OS=Sesamum indicum OX=4182 GN=LOC105177320 PE=4 SV=1;80.82% [552/683];;;Uniprot (A0A6I9UF74)|Interpro (A0A6I9UF74);;;;
18266;SB2214702-RA transcript offset:0 AED:0.28 eAED:0.28 QI:0|0|0|0.64|0.23|0.35|14|0|615;382;Putative RNA-binding protein OS=Handroanthus impetiginosus OX=429701 GN=CDL12_23369 PE=4 SV=1;61.12% [1146/1875];;;Uniprot (A0A2G9GFX6)|Interpro (A0A2G9GFX6);;;;
18268;SB2214706-RA transcript offset:0 AED:0.25 eAED:0.25 QI:0|-1|0|1|-1|1|1|0|1146;894;Protein kinase domain-containing protein OS=Salvia splendens OX=180675 GN=Saspl_008831 PE=3 SV=1;76.67% [2682/3498];;;Uniprot (A0A4D9B2A3)|Interpro (A0A4D9B2A3);;;;
18269;SB2214708-RA transcript offset:0 AED:0.01 eAED:0.01 QI:0|-1|0|1|-1|1|1|0|126;105;Uncharacterized protein OS=Salvia splendens OX=180675 GN=Saspl_007794 PE=4 SV=1;81.40% [315/387];;;Uniprot (A0A4D9BU74)|Interpro (A0A4D9BU74);;;;
18270;SB2214700-RA transcript offset:8 AED:0.11 eAED:0.14 QI:8|0.84|0.71|1|0.84|0.85|14|0|949;739;14-alpha-D-glucan glucanohydrolase OS=Salvia splendens OX=180675 GN=Saspl_039147 PE=4 SV=1;76.40% [2217/2902];;;Uniprot (A0A4D8ZUS4)|Interpro (A0A4D8ZUS4);;;;
18271;SB2214701-RA transcript offset:0 AED:0.07 eAED:0.14 QI:0|0|0|0.5|0.33|0.5|4|0|244;197;Large subunit ribosomal protein L6 OS=Salvia splendens OX=180675 GN=RP-L6 PE=3 SV=1;79.12% [591/747];;;Uniprot (A0A4D8XXU1)|Interpro (A0A4D8XXU1);;;;
18272;SB2214703-RA transcript offset:163 AED:0.00 eAED:0.00 QI:163|1|1|1|0.25|0.4|5|365|278;108;glycine-rich RNA-binding protein 2 mitochondrial OS=Sesamum indicum OX=4182 GN=LOC105177361 PE=4 SV=1;23.36% [324/1387];;;Uniprot (A0A6I9UUZ6)|Interpro (A0A6I9UUZ6);;;;
18273;SB2214704-RA transcript offset:368 AED:0.00 eAED:0.00 QI:368|1|1|1|0|0|2|109|147;100;Uncharacterized protein;32.05% [300/936];;;Uniprot (A0A8X8WPS7)|Interpro (A0A8X8WPS7);;;EMBL (PNBA02000015);
18274;SB2214707-RA transcript offset:0 AED:0.10 eAED:0.16 QI:0|1|0.5|1|1|1|2|306|317;187;ninja-family protein AFP3-like isoform X2 OS=Sesamum indicum OX=4182 GN=LOC105177330 PE=3 SV=1;43.83% [561/1280];;;Uniprot (A0A6I9UCI5)|Interpro (A0A6I9UCI5);;;;
18276;SB2214711-RA transcript offset:0 AED:0.16 eAED:0.16 QI:0|0.4|0|1|0.2|0.16|6|0|651;334;Putative receptor-like protein kinase OS=Sesamum indicum OX=4182 GN=LOC105177638 PE=4 SV=1;50.40% [1002/1988];;;Uniprot (A0A6G6A8R8)|Interpro (A0A6G6A8R8);;;;
18278;SB2214714-RA transcript offset:104 AED:0.02 eAED:0.02 QI:104|0.4|0.33|1|0|0|6|0|453;405;COBRA-like protein OS=Salvia splendens OX=180675 GN=Saspl_008865 PE=3 SV=1;81.54% [1215/1490];;;Uniprot (A0A4D9B7D7)|Interpro (A0A4D9B7D7);;;;
18279;SB2214715-RA transcript offset:204 AED:0.13 eAED:0.13 QI:204|1|1|1|0|0|8|439|463;440;Cytochrome P450 CYP85A1 OS=Salvia miltiorrhiza OX=226208 PE=2 SV=1;63.83% [1320/2068];;;Uniprot (A0A0B4VSG6)|Interpro (A0A0B4VSG6);;;;
18280;SB2214709-RA transcript offset:119 AED:0.36 eAED:0.11 QI:119|0.8|0.33|0.83|0.4|0.5|6|0|773;517;Uncharacterized protein OS=Salvia splendens OX=180675 GN=Saspl_008836 PE=4 SV=1;62.59% [1551/2478];;;Uniprot (A0A4D9B6W4)|Interpro (A0A4D9B6W4);;;;
18281;SB2214712-RA transcript offset:0 AED:0.60 eAED:0.61 QI:0|0|0|0.8|1|1|5|0|788;426;Uncharacterized protein OS=Salvia splendens OX=180675 GN=Saspl_008840 PE=4 SV=1;53.12% [1278/2406];;;Uniprot (A0A4D9B4B0)|Interpro (A0A4D9B4B0);;;;
18282;SB2214716-RA transcript offset:0 AED:0.04 eAED:0.04 QI:0|0|0|0.8|0.25|0.4|5|0|360;323;UDP-arabinopyranose mutase OS=Salvia splendens OX=180675 GN=RGP PE=3 SV=1;88.01% [969/1101];;;Uniprot (A0A4D8Z1T5)|Interpro (A0A4D8Z1T5);;;;
18283;SB2214718-RA transcript offset:0 AED:0.02 eAED:0.02 QI:0|1|0.75|1|0.28|0.37|8|68|242;227;developmental protein SEPALLATA 1 isoform X2 OS=Sesamum indicum OX=4182 GN=LOC105177546 PE=4 SV=1;84.07% [681/810];;;Uniprot (A0A6I9UFV8)|Interpro (A0A6I9UFV8);;;;
18286;SB2214717-RA transcript offset:0 AED:0.12 eAED:0.13 QI:0|0.69|0.57|0.85|0.23|0.28|14|0|623;471;tRNA guanine26-N2-dimethyltransferase OS=Sesamum indicum OX=4182 GN=LOC105177544 PE=3 SV=1;74.37% [1413/1900];;;Uniprot (A0A6I9UVH5)|Interpro (A0A6I9UVH5);;;;
18287;SB2214720-RA transcript offset:254 AED:0.19 eAED:0.19 QI:254|1|1|1|0.85|0.87|8|245|472;415;Uncharacterized protein OS=Handroanthus impetiginosus OX=429701 GN=CDL12_27835 PE=4 SV=1;63.88% [1245/1949];;;Uniprot (A0A2G9G2W9)|Interpro (A0A2G9G2W9);;;;
18288;SB2214722-RA transcript offset:0 AED:0.38 eAED:0.43 QI:0|0.6|0.63|1|0|0|11|0|424;112;A0A0A0KIN6_CUCSA Mitogen-activated protein kinase OS=Cucumis sativus OX=3659 GN=Csa_6G365750 PE=3 SV=1;25.99% [336/1293];GO:0004674 - protein serine/threonine kinase activity|GO:0004707 - MAP kinase activity|GO:0005524 - ATP binding|GO:0005634 - nucleus|GO:0005737 - cytoplasm|GO:0006468 - protein phosphoryl…
18289;SB2214724-RA transcript offset:493 AED:0.02 eAED:0.02 QI:493|1|0.87|1|0.28|0.37|8|230|506;401;O-fucosyltransferase family protein OS=Erythranthe guttata OX=4155 GN=MIMGU_mgv1a004661mg PE=3 SV=1;52.74% [1203/2281];;;Uniprot (A0A022RZ38)|Interpro (A0A022RZ38);;;;
18290;SB2214723-RA transcript offset:0 AED:0.31 eAED:0.31 QI:0|0.5|0.42|0.85|0|0|7|234|286;160;RING-type domain-containing protein OS=Salvia splendens OX=180675 GN=Saspl_008854 PE=4 SV=1;43.13% [480/1113];;;Uniprot (A0A4D9B3A4)|Interpro (A0A4D9B3A4);;;;
18291;SB2214725-RA transcript offset:637 AED:0.03 eAED:0.03 QI:637|1|1|1|0.16|0.14|7|499|81;88;Uncharacterized protein;18.79% [264/1405];;;Uniprot (A0A8X8WJM8)|Interpro (A0A8X8WJM8);;;EMBL (PNBA02000016);
18292;SB2214727-RA transcript offset:0 AED:0.08 eAED:0.08 QI:0|0.75|0.8|1|1|1|5|982|338;314;Putative alpha/beta hydrolase OS=Handroanthus impetiginosus OX=429701 GN=CDL12_27415 PE=4 SV=1;46.36% [942/2032];;;Uniprot (A0A2G9G4G7)|Interpro (A0A2G9G4G7);;;;
18293;SB2214730-RA transcript offset:265 AED:0.00 eAED:0.00 QI:265|1|1|1|0|0|2|302|489;463;6-phosphogluconate dehydrogenase decarboxylating OS=Sesamum indicum OX=4182 GN=LOC105167505 PE=3 SV=1;67.10% [1389/2070];;;Uniprot (A0A6I9TW70)|Interpro (A0A6I9TW70);;;;
18294;SB2214728-RA transcript offset:148 AED:0.01 eAED:0.01 QI:148|1|1|1|0.72|0.66|12|560|754;470;FHA domain-containing protein OS=Erythranthe guttata OX=4155 GN=MIMGU_mgv1a001755mg PE=4 SV=1;46.66% [1410/3022];;;Uniprot (A0A022RWW3)|Interpro (A0A022RWW3);;;;
18295;SB2214729-RA transcript offset:0 AED:0.03 eAED:0.16 QI:0|0.25|0.2|1|0|0.2|5|222|462;397;Aa_trans domain-containing protein OS=Salvia splendens OX=180675 GN=Saspl_008846 PE=4 SV=1;72.76% [1191/1637];;;Uniprot (A0A4D9B6W8)|Interpro (A0A4D9B6W8);;;;
18297;SB2214734-RA transcript offset:277 AED:0.00 eAED:0.00 QI:277|1|1|1|1|1|4|283|611;494;Cell division protease FtsH OS=Salvia splendens OX=180675 GN=ftsH PE=3 SV=1;60.86% [1482/2435];;;Uniprot (A0A4D9BVJ7)|Interpro (A0A4D9BVJ7);;;;
18298;SB2214731-RA transcript offset:0 AED:0.44 eAED:0.47 QI:0|0.16|0.14|1|0|0|7|82|251;93;A0A2G9HRG0_9LAMI ABC1 domain-containing protein OS=Handroanthus impetiginosus OX=429701 GN=CDL12_07211 PE=4 SV=1;32.78% [279/851];;;Uniprot (A0A2G9HRG0)|Interpro (A0A2G9HRG0);;Interpro (IPR004147)|Pfam (PF03109);EMBL (NKXS01001173);
18299;SB2214732-RA transcript offset:0 AED:0.16 eAED:0.37 QI:0|0|0|1|1|1|2|0|316;260;S-adenosylmethionine decarboxylase proenzyme OS=Salvia splendens OX=180675 GN=speD PE=3 SV=1;80.75% [780/966];;;Uniprot (A0A4D9BV96)|Interpro (A0A4D9BV96);;;;
18300;SB2214735-RA transcript offset:0 AED:0.07 eAED:0.07 QI:0|1|0.75|1|0.66|0.5|4|599|492;325;Proline dehydrogenase OS=Salvia splendens OX=180675 GN=PRODH PE=3 SV=1;46.16% [975/2112];;;Uniprot (A0A4D8ZXX4)|Interpro (A0A4D8ZXX4);;;;
18302;SB2214736-RA transcript offset:253 AED:0.20 eAED:0.20 QI:253|1|0.5|1|0|1|2|0|436;262;PMR5N domain-containing protein OS=Erythranthe guttata OX=4155 GN=MIMGU_mgv1a007070mg PE=3 SV=1;49.43% [786/1590];;;Uniprot (A0A022RUU6)|Interpro (A0A022RUU6);;;;
18303;SB2214737-RA transcript offset:0 AED:0.05 eAED:0.06 QI:0|0|0|0.66|1|1|3|0|480;365;Glucan endo-13-beta-D-glucosidase OS=Dorcoceras hygrometricum OX=472368 GN=F511_34901 PE=3 SV=1;74.64% [1095/1467];;;Uniprot (A0A2Z7AZ64)|Interpro (A0A2Z7AZ64);;;;
18304;SB2214739-RA transcript offset:0 AED:0.04 eAED:0.05 QI:0|-1|0|1|-1|1|1|0|691;574;Endo-134-beta-glucanase OS=Handroanthus impetiginosus OX=429701 GN=CDL12_17505 PE=3 SV=1;81.61% [1722/2110];;;Uniprot (A0A2G9GXA4)|Interpro (A0A2G9GXA4);;;;
18305;SB2214740-RA transcript offset:471 AED:0.09 eAED:0.09 QI:471|1|0.87|1|0.42|0.62|8|0|651;368;proline-rich receptor-like protein kinase PERK8 OS=Sesamum indicum OX=4182 GN=LOC105167496 PE=4 SV=1;44.75% [1104/2467];;;Uniprot (A0A6I9TW64)|Interpro (A0A6I9TW64);;;;
18306;SB2214741-RA transcript offset:140 AED:0.25 eAED:0.25 QI:140|0.5|0.61|1|0|0.07|13|237|377;250;Uncharacterized protein OS=Striga asiatica OX=4170 GN=STAS_12033 PE=3 SV=1;48.83% [750/1536];;;Uniprot (A0A5A7PSV9)|Interpro (A0A5A7PSV9);;;;
18308;SB2214742-RA transcript offset:321 AED:0.08 eAED:0.08 QI:321|0.77|0.9|1|0.33|0.2|10|282|460;374;Zinc finger CCHC domain-containing protein 8 OS=Salvia splendens OX=180675 GN=ZCCHC8 PE=3 SV=1;55.57% [1122/2019];;;Uniprot (A0A4D9BUF7)|Interpro (A0A4D9BUF7);;;;
18309;SB2214743-RA transcript offset:552 AED:0.11 eAED:0.11 QI:552|0.55|0.4|0.9|0.55|0.5|10|0|1162;918;Uncharacterized protein OS=Salvia splendens OX=180675 GN=Saspl_007848 PE=4 SV=1;67.04% [2754/4108];;;Uniprot (A0A4D9BUY8)|Interpro (A0A4D9BUY8);;;;
18310;SB2214744-RA transcript offset:0 AED:0.06 eAED:0.06 QI:0|0|0|0.5|1|1|2|0|412;284;Uncharacterized protein OS=Salvia splendens OX=180675 GN=Saspl_049399 PE=3 SV=1;67.67% [852/1259];;;Uniprot (A0A4D8YDU7)|Interpro (A0A4D8YDU7);;;;
18311;SB2214745-RA transcript offset:218 AED:0.06 eAED:0.18 QI:218|0|0.5|1|1|1|2|0|576;463;Pentatricopeptide repeat protein OS=Salvia miltiorrhiza OX=226208 PE=2 SV=1;70.12% [1389/1981];;;Uniprot (A0A678WE91)|Interpro (A0A678WE91);;;;
18312;SB2214746-RA transcript offset:106 AED:0.13 eAED:0.13 QI:106|1|1|1|0|0|2|142|316;217;Calcium uniporter protein OS=Salvia splendens OX=180675 GN=Saspl_007852 PE=3 SV=1;53.45% [651/1218];;;Uniprot (A0A4D9BVB5)|Interpro (A0A4D9BVB5);;;;
18313;SB2214748-RA transcript offset:263 AED:0.17 eAED:0.17 QI:263|0.5|0.33|0.66|0.5|0.33|3|0|233;161;E3 ubiquitin-protein ligase RNF5 OS=Salvia splendens OX=180675 GN=RNF5 PE=4 SV=1;49.24% [483/981];;;Uniprot (A0A4D9ANY3)|Interpro (A0A4D9ANY3);;;;
18314;SB2214749-RA transcript offset:0 AED:0.09 eAED:0.10 QI:0|0|0.5|1|1|1|2|51|302;254;Hexosyltransferase OS=Sesamum indicum OX=4182 GN=LOC105177732 PE=3 SV=1;78.15% [762/975];;;Uniprot (A0A6I9UM63)|Interpro (A0A6I9UM63);;;;
18315;SB2214747-RA transcript offset:0 AED:0.03 eAED:0.03 QI:0|0|0|0.33|1|1|3|0|276;210;Fatty acyl-CoA elongase/Polyunsaturated fatty acid specific elongation enzyme OS=Handroanthus impetiginosus OX=429701 GN=CDL12_00904 PE=4 SV=1;74.64% [630/844];;;Uniprot (A0A2G9I9B5)|Interpro (A0A2G9I9B5);;;;
18316;SB2214750-RA transcript offset:130 AED:0.00 eAED:0.00 QI:130|1|1|1|0.5|0.81|11|257|458;391;DEAD-box ATP-dependent RNA helicase 10 OS=Sesamum indicum OX=4182 GN=LOC105177728 PE=3 SV=1;65.42% [1173/1793];;;Uniprot (A0A6I9UVZ8)|Interpro (A0A6I9UVZ8);;;;
18317;SB2214751-RA transcript offset:0 AED:0.35 eAED:0.75 QI:0|0|0|1|1|1|2|0|371;229;Homeobox domain-containing protein OS=Dorcoceras hygrometricum OX=472368 GN=F511_41525 PE=3 SV=1;60.58% [687/1134];;;Uniprot (A0A2Z7DKF9)|Interpro (A0A2Z7DKF9);;;;
18318;SB2214752-RA transcript offset:0 AED:0.10 eAED:0.10 QI:0|1|1|1|1|1|3|250|276;228;Homeobox domain-containing protein OS=Salvia splendens OX=180675 GN=Saspl_021247 PE=3 SV=1;62.24% [684/1099];;;Uniprot (A0A4D9AA29)|Interpro (A0A4D9AA29);;;;
18319;SB2214754-RA transcript offset:0 AED:0.04 eAED:0.04 QI:0|0.75|0.6|1|0.25|0|5|41|325;210;Protein-serine/threonine phosphatase OS=Sesamum indicum OX=4182 GN=LOC105167035 PE=3 SV=1;60.87% [630/1035];;;Uniprot (A0A6I9THD8)|Interpro (A0A6I9THD8);;;;
18320;SB2214756-RA transcript offset:257 AED:0.25 eAED:0.25 QI:257|1|1|1|0.66|0.71|7|287|197;183;12-dihydroxy-3-keto-5-methylthiopentene dioxygenase OS=Sesamum indicum OX=4182 GN=LOC105158402 PE=3 SV=1;47.49% [549/1156];;;Uniprot (A0A6I9SSJ9)|Interpro (A0A6I9SSJ9);;;;
18321;SB2214753-RA transcript offset:0 AED:0.00 eAED:0.00 QI:0|-1|0|1|-1|1|1|0|162;131;Uncharacterized protein OS=Handroanthus impetiginosus OX=429701 GN=CDL12_05780 PE=4 SV=1;79.07% [393/497];;;Uniprot (A0A2G9HW01)|Interpro (A0A2G9HW01);;;;
18323;SB2214757-RA transcript offset:0 AED:0.17 eAED:0.17 QI:0|0|0|1|0|0.5|2|0|309;192;Heat shock transcription factor OS=Handroanthus impetiginosus OX=429701 GN=CDL12_21444 PE=3 SV=1;60.95% [576/945];;;Uniprot (A0A2G9GL71)|Interpro (A0A2G9GL71);;;;
18324;SB2214758-RA transcript offset:0 AED:0.10 eAED:0.10 QI:0|0.5|0.33|1|1|1|3|396|176;116;early light-induced protein 1 chloroplastic isoform X1 OS=Sesamum indicum OX=4182 GN=LOC105171297 PE=4 SV=1;36.94% [348/942];;;Uniprot (A0A6I9TWU5)|Interpro (A0A6I9TWU5);;;;
18325;SB2214759-RA transcript offset:57 AED:0.01 eAED:0.01 QI:57|1|1|1|0.75|0.6|5|188|218;202;GOLD domain-containing protein OS=Salvia splendens OX=180675 GN=Saspl_022178 PE=3 SV=1;66.09% [606/917];;;Uniprot (A0A4D9BL74)|Interpro (A0A4D9BL74);;;;
18326;SB2214760-RA transcript offset:85 AED:0.06 eAED:0.06 QI:85|1|1|1|0|0|4|240|250;211;DUF3700 domain-containing protein OS=Salvia splendens OX=180675 GN=Saspl_022179 PE=4 SV=1;57.81% [633/1095];;;Uniprot (A0A4D9BL49)|Interpro (A0A4D9BL49);;;;
18327;SB2214762-RA transcript offset:0 AED:0.05 eAED:0.06 QI:0|0|0|1|0|0.12|8|0|679;511;Protein kinase domain-containing protein OS=Salvia splendens OX=180675 GN=Saspl_025299 PE=4 SV=1;74.06% [1533/2070];;;Uniprot (A0A4D9A352)|Interpro (A0A4D9A352);;;;
18328;SB2214761-RA transcript offset:0 AED:0.26 eAED:0.54 QI:0|0|0|0.75|1|1|16|0|563;315;Uncharacterized protein OS=Erythranthe guttata OX=4155 GN=MIMGU_mgv1a009723mg PE=3 SV=1;54.94% [945/1720];;;Uniprot (A0A022RNV5)|Interpro (A0A022RNV5);;;;
18329;SB2214764-RA transcript offset:0 AED:0.31 eAED:0.37 QI:0|-1|0|1|-1|1|1|0|241;204;Urease accessory protein OS=Salvia splendens OX=180675 GN=ureF PE=4 SV=1;82.93% [612/738];;;Uniprot (A0A4D9BMH9)|Interpro (A0A4D9BMH9);;;;
18330;SB2214763-RA transcript offset:477 AED:0.06 eAED:0.06 QI:477|0.89|0.95|1|0.68|0.65|20|195|876;810;Translation initiation factor 2C eIF-2C OS=Handroanthus impetiginosus OX=429701 GN=CDL12_26125 PE=3 SV=1;72.36% [2430/3358];;;Uniprot (A0A2G9G7U6)|Interpro (A0A2G9G7U6);;;;
18331;SB2214765-RA transcript offset:0 AED:0.05 eAED:0.09 QI:0|0.71|0.5|0.87|0.57|0.75|8|0|478;362;VAN3-binding protein isoform X1 OS=Sesamum indicum OX=4182 GN=LOC105171305 PE=4 SV=1;74.38% [1086/1460];;;Uniprot (A0A6I9TZT5)|Interpro (A0A6I9TZT5);;;;
18332;SB2214767-RA transcript offset:0 AED:0.27 eAED:0.38 QI:0|0|0|1|0.33|0.28|7|0|366;227;Sulfate transporter 1 high-affinity OS=Salvia splendens OX=180675 GN=SULTR1 PE=3 SV=1;61.02% [681/1116];;;Uniprot (A0A4D8XXP1)|Interpro (A0A4D8XXP1);;;;
18333;SB2214768-RA transcript offset:148 AED:0.18 eAED:0.18 QI:148|1|1|1|0.85|1|8|557|319;277;serine/threonine-protein phosphatase 5 OS=Sesamum indicum OX=4182 GN=LOC105171309 PE=4 SV=1;49.11% [831/1692];;;Uniprot (A0A6I9TZU0)|Interpro (A0A6I9TZU0);;;;
18334;SB2214766-RA transcript offset:0 AED:0.30 eAED:0.40 QI:0|0|0|1|0|0|5|0|297;206;Sulfate transporter 1 high-affinity OS=Salvia splendens OX=180675 GN=SULTR1 PE=3 SV=1;68.06% [618/908];;;Uniprot (A0A4D8ZH99)|Interpro (A0A4D8ZH99);;;;
18335;SB2214769-RA transcript offset:0 AED:0.29 eAED:0.63 QI:0|0|0|1|0|0.5|2|0|673;489;NAB domain-containing protein OS=Salvia splendens OX=180675 GN=Saspl_030152 PE=4 SV=1;71.39% [1467/2055];;;Uniprot (A0A4D8YYU3)|Interpro (A0A4D8YYU3);;;;
18336;SB2214770-RA transcript offset:175 AED:0.10 eAED:0.18 QI:175|0.75|0.69|0.84|0.5|0.38|13|0|764;468;CRC domain-containing protein OS=Salvia splendens OX=180675 GN=Saspl_005794 PE=3 SV=1;55.98% [1404/2508];;;Uniprot (A0A4D8Y2U9)|Interpro (A0A4D8Y2U9);;;;
18337;SB2214771-RA transcript offset:307 AED:0.00 eAED:0.00 QI:307|1|1|1|0.62|0.66|9|189|295;215;Uncharacterized protein OS=Handroanthus impetiginosus OX=429701 GN=CDL12_18257 PE=4 SV=1;45.84% [645/1407];;;Uniprot (A0A2G9GV49)|Interpro (A0A2G9GV49);;;;
18339;SB2214773-RA transcript offset:0 AED:0.10 eAED:0.10 QI:0|0.8|0.83|1|1|1|6|0|387;329;serine/threonine-protein kinase HT1 OS=Sesamum indicum OX=4182 GN=LOC105171315 PE=4 SV=1;83.43% [987/1183];;;Uniprot (A0A6I9TUL8)|Interpro (A0A6I9TUL8);;;;
18340;SB2214775-RA transcript offset:0 AED:0.10 eAED:0.13 QI:0|0.73|0.75|0.87|0.66|0.62|16|513|650;534;type IV inositol polyphosphate 5-phosphatase 7 OS=Sesamum indicum OX=4182 GN=LOC105171319 PE=3 SV=1;63.90% [1602/2507];;;Uniprot (A0A6I9TWX2)|Interpro (A0A6I9TWX2);;;;
18341;SB2214776-RA transcript offset:0 AED:0.06 eAED:0.06 QI:0|0|0|0.75|1|1|4|0|226;188;Proteasome subunit beta OS=Salvia splendens OX=180675 GN=PSMB2 PE=3 SV=1;81.50% [564/692];;;Uniprot (A0A4D8Z6G1)|Interpro (A0A4D8Z6G1);;;;
18342;SB2214774-RA transcript offset:0 AED:0.22 eAED:0.33 QI:0|0.33|0|1|0|0|4|0|228;123;Uncharacterized protein OS=Handroanthus impetiginosus OX=429701 GN=CDL12_23019 PE=4 SV=1;52.87% [369/698];;;Uniprot (A0A2G9GGX4)|Interpro (A0A2G9GGX4);;;;
18343;SB2214777-RA transcript offset:148 AED:0.01 eAED:0.01 QI:148|1|1|1|1|1|3|171|201;134;non-specific lipid-transfer protein-like protein At2g13820 isoform X2;42.77% [402/940];GO:0005886 - plasma membrane;;Uniprot (A0A8M8V9K1)|Interpro (A0A8M8V9K1);;Interpro (IPR036312)|Interpro (IPR016140)|Interpro (IPR043325)|Pfam (PF14368);;
18344;SB2214779-RA transcript offset:385 AED:0.05 eAED:0.09 QI:385|0.5|0.8|1|0|0|5|235|389;309;Tubby-like F-box protein OS=Sesamum indicum OX=4182 GN=LOC105178004 PE=3 SV=1;50.96% [927/1819];;;Uniprot (A0A6I9UHE0)|Interpro (A0A6I9UHE0);;;;
18345;SB2214781-RA transcript offset:0 AED:0.07 eAED:0.07 QI:0|0.41|0.07|0.92|0.83|0.84|13|0|1056;827;CNH domain-containing protein OS=Erythranthe guttata OX=4155 GN=MIMGU_mgv1a000716mg PE=4 SV=1;76.98% [2481/3223];;;Uniprot (A0A022RMG2)|Interpro (A0A022RMG2);;;;
18346;SB2214778-RA transcript offset:222 AED:0.10 eAED:0.10 QI:222|0.46|0.42|1|0.07|0.14|14|0|926;539;Lysine-specific demethylase 3 OS=Salvia splendens OX=180675 GN=KDM3 PE=4 SV=1;52.96% [1617/3053];;;Uniprot (A0A4D8ZEX3)|Interpro (A0A4D8ZEX3);;;;
18347;SB2214780-RA transcript offset:176 AED:0.15 eAED:0.15 QI:176|0|0.5|0.5|1|1|2|0|401;246;DNA-3-methyladenine glycosylase II OS=Salvia splendens OX=180675 GN=alkA PE=4 SV=1;52.68% [738/1401];;;Uniprot (A0A4D8Z1H3)|Interpro (A0A4D8Z1H3);;;;
18348;SB2214784-RA transcript offset:0 AED:0.02 eAED:0.02 QI:0|0.6|0.33|0.83|1|1|6|0|300;249;random slug protein 5 OS=Sesamum indicum OX=4182 GN=LOC105177985 PE=4 SV=1;81.37% [747/918];;;Uniprot (A0A6I9UEF5)|Interpro (A0A6I9UEF5);;;;
18350;SB2214783-RA transcript offset:0 AED:0.34 eAED:0.54 QI:0|0.28|0.37|0.75|0|0.12|8|0|290;171;Uncharacterized protein OS=Handroanthus impetiginosus OX=429701 GN=CDL12_20354 PE=4 SV=1;57.84% [513/887];;;Uniprot (A0A2G9GPF3)|Interpro (A0A2G9GPF3);;;;
18351;SB2214785-RA transcript offset:148 AED:0.26 eAED:0.26 QI:148|0.7|0.63|0.90|0.9|0.81|11|0|486;242;LOW QUALITY PROTEIN: U1 small nuclear ribonucleoprotein 70 kDa OS=Sesamum indicum OX=4182 GN=LOC105177978 PE=4 SV=1;44.40% [726/1635];;;Uniprot (A0A6I9UKJ6)|Interpro (A0A6I9UKJ6);;;;
18352;SB2214786-RA transcript offset:128 AED:0.13 eAED:0.13 QI:128|1|1|1|0|0.66|3|239|505;429;Transcription initiation factor TFIIB OS=Salvia splendens OX=180675 GN=TFIIB PE=4 SV=1;67.17% [1287/1916];;;Uniprot (A0A4D9A6N2)|Interpro (A0A4D9A6N2);;;;
18354;SB2214790-RA transcript offset:0 AED:0.18 eAED:0.26 QI:0|0.2|0.09|0.81|0.7|0.72|11|0|499;338;carbamoyl-phosphate synthase small chain chloroplastic OS=Sesamum indicum OX=4182 GN=LOC105178125 PE=3 SV=1;66.54% [1014/1524];;;Uniprot (A0A6I9UEV2)|Interpro (A0A6I9UEV2);;;;
18355;SB2214794-RA transcript offset:103 AED:0.01 eAED:0.01 QI:103|0.8|0.66|1|0.2|0.5|6|332|332;275;Sulfotransferase OS=Sesamum indicum OX=4182 GN=LOC105167458 PE=3 SV=1;56.62% [825/1457];;;Uniprot (A0A6I9TPX5)|Interpro (A0A6I9TPX5);;;;
18356;SB2214788-RA transcript offset:223 AED:0.00 eAED:0.00 QI:223|1|1|1|0|0|2|297|454;349;trihelix transcription factor GT-2-like OS=Sesamum indicum OX=4182 GN=LOC105178128 PE=4 SV=1;54.65% [1047/1916];;;Uniprot (A0A6I9UXB2)|Interpro (A0A6I9UXB2);;;;
18358;SB2214792-RA transcript offset:158 AED:0.12 eAED:0.12 QI:158|0.8|0.66|1|0|0.16|6|0|156;126;Serine/threonine-protein kinase ULK/ATG1 OS=Salvia splendens OX=180675 GN=ULK1_2_3 PE=4 SV=1;59.15% [378/639];;;Uniprot (A0A4D8YKH4)|Interpro (A0A4D8YKH4);;;;
18359;SB2214793-RA transcript offset:453 AED:0.20 eAED:0.20 QI:453|0.5|0.2|1|0.75|0.8|5|0|556;386;ATG13 domain-containing protein OS=Salvia splendens OX=180675 GN=Saspl_045929 PE=4 SV=1;53.71% [1158/2156];;;Uniprot (A0A4D8YGV7)|Interpro (A0A4D8YGV7);;;;
18360;SB2214787-RA transcript offset:0 AED:0.56 eAED:0.56 QI:0|0|0|0.75|0|0|4|0|244;152;NAC domain-containing protein OS=Salix viminalis OX=40686 GN=SVIM_LOCUS204214 PE=4 SV=1;61.04% [456/747];;;Uniprot (A0A6N2LB39)|Interpro (A0A6N2LB39);;;;
18361;SB2214796-RA transcript offset:200 AED:0.02 eAED:0.02 QI:200|1|1|1|0.5|0.33|3|0|150;121;17 beta-hydroxysteroid dehydrogenase type 3 HSD17B3 OS=Handroanthus impetiginosus OX=429701 GN=CDL12_09093 PE=4 SV=1;54.75% [363/663];;;Uniprot (A0A2G9HL43)|Interpro (A0A2G9HL43);;;;
18363;SB2214795-RA transcript offset:322 AED:0.05 eAED:0.05 QI:322|0.91|0.84|0.96|0.08|0.24|25|0|1621;1407;WD_REPEATS_REGION domain-containing protein OS=Salvia splendens OX=180675 GN=Saspl_008191 PE=4 SV=1;80.03% [4221/5274];;;Uniprot (A0A4D9BVG8)|Interpro (A0A4D9BVG8);;;;
18366;SB2214800-RA transcript offset:0 AED:0.04 eAED:0.04 QI:0|0|0|1|1|1|6|0|417;256;Patatin OS=Sesamum indicum OX=4182 GN=LOC105177670 PE=3 SV=1;60.28% [768/1274];;;Uniprot (A0A6I9UM16)|Interpro (A0A6I9UM16);;;;
18367;SB2214802-RA transcript offset:141 AED:0.04 eAED:0.04 QI:141|0.85|0.93|1|0.5|0.53|15|413|779;679;probable inactive ATP-dependent zinc metalloprotease FTSHI 4 chloroplastic isoform X1 OS=Sesamum indicum OX=4182 GN=LOC105178092 PE=4 SV=1;69.24% [2037/2942];;;Uniprot (A0A6I9UES1)|Interpro (A0A6I9UES1);;;;
18368;SB2214801-RA transcript offset:179 AED:0.11 eAED:0.11 QI:179|0.55|0.5|0.6|0.11|0.3|10|0|381;270;upstream activation factor subunit spp27 isoform X1 OS=Sesamum indicum OX=4182 GN=LOC105177679 PE=4 SV=1;60.13% [810/1347];;;Uniprot (A0A6I9UDI5)|Interpro (A0A6I9UDI5);;;;
18369;SB2214803-RA transcript offset:0 AED:0.03 eAED:0.07 QI:0|0.57|0.37|1|0|0.12|8|0|955;741;GH10 domain-containing protein OS=Salvia splendens OX=180675 GN=Saspl_040518 PE=3 SV=1;76.26% [2223/2915];;;Uniprot (A0A4D9A5J9)|Interpro (A0A4D9A5J9);;;;
18370;SB2214805-RA transcript offset:213 AED:0.00 eAED:0.23 QI:213|0.66|0.57|1|0.33|0.14|7|0|328;279;UMP kinase OS=Handroanthus impetiginosus OX=429701 GN=CDL12_06699 PE=3 SV=1;68.83% [837/1216];;;Uniprot (A0A2G9HSU3)|Interpro (A0A2G9HSU3);;;;
18371;SB2214806-RA transcript offset:453 AED:0.05 eAED:0.05 QI:453|1|1|1|0.42|0.5|8|220|602;383;WD_REPEATS_REGION domain-containing protein OS=Salvia splendens OX=180675 GN=Saspl_047289 PE=4 SV=1;45.54% [1149/2523];;;Uniprot (A0A4D8Z375)|Interpro (A0A4D8Z375);;;;
18372;SB2214807-RA transcript offset:0 AED:0.29 eAED:0.36 QI:0|0|0|0.66|0.5|0|3|0|197;157;Actin filament-coating protein tropomyosin OS=Handroanthus impetiginosus OX=429701 GN=CDL12_17316 PE=4 SV=1;78.50% [471/600];;;Uniprot (A0A2G9GXT7)|Interpro (A0A2G9GXT7);;;;
18373;SB2214804-RA transcript offset:7 AED:0.06 eAED:0.07 QI:7|0|0|1|0|0|3|0|583;404;Hexosyltransferase OS=Sesamum indicum OX=4182 GN=LOC105178100 PE=3 SV=1;67.90% [1212/1785];;;Uniprot (A0A6I9UX83)|Interpro (A0A6I9UX83);;;;
18376;SB2214810-RA transcript offset:0 AED:0.17 eAED:0.69 QI:0|0.6|0.66|1|0|0.16|6|0|440;308;TF-B3 domain-containing protein OS=Salvia splendens OX=180675 GN=Saspl_040509 PE=4 SV=1;68.70% [924/1345];;;Uniprot (A0A4D8ZQS1)|Interpro (A0A4D8ZQS1);;;;
18377;SB2214812-RA transcript offset:59 AED:0.26 eAED:0.26 QI:59|0.92|0.78|1|0.61|0.5|14|262|378;323;heterogeneous nuclear ribonucleoprotein A1-like 2 OS=Sesamum indicum OX=4182 GN=LOC105177616 PE=4 SV=1;65.38% [969/1482];;;Uniprot (A0A6I9UJJ2)|Interpro (A0A6I9UJJ2);;;;
18380;SB2214814-RA transcript offset:0 AED:0.14 eAED:0.29 QI:0|0|0|1|0.25|0.2|5|0|961;832;Phospholipid-transporting ATPase OS=Salvia splendens OX=180675 GN=Saspl_040502 PE=3 SV=1;85.07% [2496/2934];;;Uniprot (A0A4D8ZNV4)|Interpro (A0A4D8ZNV4);;;;
18381;SB2214813-RA transcript offset:0 AED:0.42 eAED:0.96 QI:0|0|0|1|0|0|2|0|222;191;Phospholipid-transporting ATPase OS=Salvia splendens OX=180675 GN=Saspl_041035 PE=3 SV=1;84.26% [573/680];;;Uniprot (A0A4D9ANU6)|Interpro (A0A4D9ANU6);;;;
18382;SB2214816-RA transcript offset:96 AED:0.20 eAED:0.20 QI:96|0.81|0.91|1|0.72|0.75|12|252|498;364;Splicing factor arginine/serine-rich 16 OS=Salvia splendens OX=180675 GN=SFRS16 PE=4 SV=1;58.24% [1092/1875];;;Uniprot (A0A4D9A1V0)|Interpro (A0A4D9A1V0);;;;
18383;SB2214817-RA transcript offset:0 AED:0.10 eAED:0.10 QI:0|0.5|0.33|1|0|0.33|3|445|293;224;HSF_DOMAIN domain-containing protein OS=Handroanthus impetiginosus OX=429701 GN=CDL12_17319 PE=3 SV=1;49.81% [672/1349];;;Uniprot (A0A2G9GXX1)|Interpro (A0A2G9GXX1);;;;
18384;SB2214818-RA transcript offset:0 AED:0.35 eAED:0.35 QI:0|0|0|0.5|1|1|2|0|318;229;mitogen-activated protein kinase kinase kinase 2 OS=Sesamum indicum OX=4182 GN=LOC105177612 PE=3 SV=1;70.68% [687/972];;;Uniprot (A0A6I9UVP6)|Interpro (A0A6I9UVP6);;;;
18385;SB2214819-RA transcript offset:0 AED:0.25 eAED:0.26 QI:0|-1|0|1|-1|1|1|0|318;226;mitogen-activated protein kinase kinase kinase 2 OS=Sesamum indicum OX=4182 GN=LOC105177612 PE=3 SV=1;69.75% [678/972];;;Uniprot (A0A6I9UVP6)|Interpro (A0A6I9UVP6);;;;
18386;SB2214820-RA transcript offset:0 AED:0.22 eAED:0.35 QI:0|0.16|0|0.85|0|0.28|7|0|288;181;Uncharacterized protein OS=Erythranthe guttata OX=4155 GN=MIMGU_mgv1a007541mg PE=4 SV=1;61.63% [543/881];;;Uniprot (A0A022RZJ9)|Interpro (A0A022RZJ9);;;;
18387;SB2214821-RA transcript offset:153 AED:0.00 eAED:0.00 QI:153|0.75|0.8|1|0.5|0.6|5|234|1322;1056;Elongator complex protein 1 OS=Salvia splendens OX=180675 GN=ELP1 PE=3 SV=1;71.54% [3168/4428];;;Uniprot (A0A4D9ACN7)|Interpro (A0A4D9ACN7);;;;
18388;SB2214822-RA transcript offset:143 AED:0.26 eAED:0.26 QI:143|1|1|1|0.16|0.14|7|283|221;176;F-box domain-containing protein OS=Salvia splendens OX=180675 GN=Saspl_041024 PE=4 SV=1;47.57% [528/1110];;;Uniprot (A0A4D9AD91)|Interpro (A0A4D9AD91);;;;
18389;SB2214825-RA transcript offset:146 AED:0.28 eAED:0.28 QI:146|0.88|1|1|0.66|0.7|10|212|361;247;OTU domain-containing protein 3 OS=Salvia splendens OX=180675 GN=OTUD3 PE=4 SV=1;50.48% [741/1468];;;Uniprot (A0A4D9BW42)|Interpro (A0A4D9BW42);;;;
18390;SB2214823-RA transcript offset:16 AED:0.00 eAED:0.00 QI:16|1|1|1|0.2|0|6|197|367;298;Uncharacterized protein OS=Salvia splendens OX=180675 GN=Saspl_041023 PE=4 SV=1;66.82% [894/1338];;;Uniprot (A0A4D9AUW6)|Interpro (A0A4D9AUW6);;;;
18391;SB2214824-RA transcript offset:309 AED:0.23 eAED:0.24 QI:309|0.62|0.88|1|0.75|0.77|9|322|430;355;Transcriptional repressor EZH1 OS=Handroanthus impetiginosus OX=429701 GN=CDL12_22324 PE=4 SV=1;54.45% [1065/1956];;;Uniprot (A0A2G9GIQ7)|Interpro (A0A2G9GIQ7);;;;
18392;SB2214826-RA transcript offset:0 AED:0.19 eAED:0.19 QI:0|1|0.9|1|0.11|0.1|10|0|397;278;Uncharacterized protein OS=Handroanthus impetiginosus OX=429701 GN=CDL12_28586 PE=4 SV=1;68.93% [834/1210];;;Uniprot (A0A2G9G0S3)|Interpro (A0A2G9G0S3);;;;
18393;SB2214828-RA transcript offset:83 AED:0.00 eAED:0.00 QI:83|1|1|1|0.28|0.37|8|274|239;188;CBS domain-containing protein CBSX1 chloroplastic OS=Sesamum indicum OX=4182 GN=LOC105177599 PE=4 SV=1;51.55% [564/1094];;;Uniprot (A0A6I9ULU8)|Interpro (A0A6I9ULU8);;;;
18394;SB2214827-RA transcript offset:254 AED:0.09 eAED:0.09 QI:254|1|1|1|0|0|9|217|285;244;cycloeucalenol cycloisomerase isoform X2 OS=Sesamum indicum OX=4182 GN=LOC105171061 PE=4 SV=1;54.18% [732/1351];;;Uniprot (A0A6I9TW82)|Interpro (A0A6I9TW82);;;;
18395;SB2214829-RA transcript offset:342 AED:0.01 eAED:0.01 QI:342|1|0.66|1|0.5|0.66|3|210|500;427;Glycosyltransferases OS=Salvia splendens OX=180675 GN=Saspl_041011 PE=3 SV=1;61.32% [1281/2089];;;Uniprot (A0A4D9AG61)|Interpro (A0A4D9AG61);;;;
18396;SB2214830-RA transcript offset:0 AED:0.22 eAED:0.22 QI:0|0.90|0.83|1|0.09|0.16|12|294|601;475;Clathrin coat dissociation kinase GAK/PTEN/Auxilin OS=Handroanthus impetiginosus OX=429701 GN=CDL12_02594 PE=4 SV=1;66.78% [1425/2134];;;Uniprot (A0A2G9I4J1)|Interpro (A0A2G9I4J1);;;;
18397;SB2214831-RA transcript offset:201 AED:0.10 eAED:0.10 QI:201|0.75|0.6|0.8|0.5|0.4|5|0|361;260;cyclin-D3-3 OS=Sesamum indicum OX=4182 GN=LOC105177586 PE=3 SV=1;59.63% [780/1308];;;Uniprot (A0A6I9UVL9)|Interpro (A0A6I9UVL9);;;;
18398;SB2214832-RA transcript offset:206 AED:0.00 eAED:0.00 QI:206|1|1|1|0|0|2|72|775;579;probable LRR receptor-like serine/threonine-protein kinase At4g37250 OS=Sesamum indicum OX=4182 GN=LOC105177583 PE=4 SV=1;65.57% [1737/2649];;;Uniprot (A0A6I9UD71)|Interpro (A0A6I9UD71);;;;
18399;SB2214834-RA transcript offset:0 AED:0.24 eAED:0.25 QI:0|0|0|1|0|0|3|0|281;213;Cytochrome P450 OS=Sesamum indicum OX=4182 GN=CYP81Q1 PE=2 SV=1;74.30% [639/860];;;Uniprot (Q33DY0)|Interpro (Q33DY0);;;;
18400;SB2214835-RA transcript offset:0 AED:0.24 eAED:0.25 QI:0|0|0|1|0|0|3|0|281;212;Cytochrome P450 OS=Sesamum indicum OX=4182 GN=CYP81Q1 PE=2 SV=1;73.95% [636/860];;;Uniprot (Q33DY0)|Interpro (Q33DY0);;;;
18401;SB2214833-RA transcript offset:0 AED:0.25 eAED:0.25 QI:0|0|0|1|0|0|3|0|273;204;Cytochrome P450 CYP2 subfamily OS=Handroanthus impetiginosus OX=429701 GN=CDL12_01138 PE=3 SV=1;73.29% [612/835];;;Uniprot (A0A2G9I8N9)|Interpro (A0A2G9I8N9);;;;
18402;SB2214836-RA transcript offset:0 AED:0.12 eAED:0.12 QI:0|-1|0|1|-1|1|1|0|335;248;Transcription factor OS=Lavandula angustifolia OX=39329 PE=2 SV=1;72.66% [744/1024];;;Uniprot (A0A650G027)|Interpro (A0A650G027);;;;
18403;SB2214837-RA transcript offset:42 AED:0.00 eAED:0.17 QI:42|0.1|0.09|1|0.2|0.27|11|0|792;616;Cation transport ATPase OS=Handroanthus impetiginosus OX=429701 GN=CDL12_09601 PE=3 SV=1;75.18% [1848/2458];;;Uniprot (A0A2G9HJN4)|Interpro (A0A2G9HJN4);;;;
18405;SB2214841-RA transcript offset:0 AED:0.16 eAED:0.16 QI:0|0|0|1|1|1|3|0|421;332;Uncharacterized protein OS=Handroanthus impetiginosus OX=429701 GN=CDL12_08939 PE=3 SV=1;77.39% [996/1287];;;Uniprot (A0A2G9HLI2)|Interpro (A0A2G9HLI2);;;;
18407;SB2214843-RA transcript offset:177 AED:0.00 eAED:0.00 QI:177|1|1|1|0.33|0.25|4|586|549;441;Uncharacterized protein OS=Salvia splendens OX=180675 GN=Saspl_038971 PE=3 SV=1;53.93% [1323/2453];;;Uniprot (A0A4D9AI51)|Interpro (A0A4D9AI51);;;;
18408;SB2214838-RA transcript offset:0 AED:0.43 eAED:0.49 QI:0|0|0|1|1|1|2|0|154;102;cytochrome P450 81E8-like OS=Sesamum indicum OX=4182 GN=LOC105177797 PE=3 SV=1;64.83% [306/472];;;Uniprot (A0A6I9UMC4)|Interpro (A0A6I9UMC4);;;;
18409;SB2214839-RA transcript offset:0 AED:0.39 eAED:0.39 QI:0|-1|0|1|-1|1|1|0|281;207;Uncharacterized protein OS=Salvia splendens OX=180675 GN=Saspl_038967 PE=3 SV=1;72.21% [621/860];;;Uniprot (A0A4D9AIU8)|Interpro (A0A4D9AIU8);;;;
18410;SB2214844-RA transcript offset:17 AED:0.10 eAED:0.41 QI:17|0|0|0.95|0.09|0.09|22|0|958;766;suppressor of RPS4-RLD 1 OS=Sesamum indicum OX=4182 GN=LOC105177787 PE=4 SV=1;78.19% [2298/2939];;;Uniprot (A0A6I9UMB4)|Interpro (A0A6I9UMB4);;;;
18412;SB2214846-RA transcript offset:330 AED:0.12 eAED:0.12 QI:330|0.55|0.5|1|0.33|0.5|10|271|292;274;Casein kinase II subunit alpha OS=Salvia splendens OX=180675 GN=CSNK2A PE=3 SV=1;54.65% [822/1504];;;Uniprot (A0A4D8Z839)|Interpro (A0A4D8Z839);;;;
18413;SB2214847-RA transcript offset:202 AED:0.24 eAED:0.24 QI:202|1|1|1|0|0|8|155|294;251;Fe2OG dioxygenase domain-containing protein OS=Salvia splendens OX=180675 GN=Saspl_038973 PE=4 SV=1;59.67% [753/1262];;;Uniprot (A0A4D9AKY9)|Interpro (A0A4D9AKY9);;;;
18414;SB2214848-RA transcript offset:295 AED:0.00 eAED:0.00 QI:295|1|0.8|1|0.25|0.4|5|0|526;471;ribonuclease III domain-containing protein RNC1 chloroplastic OS=Sesamum indicum OX=4182 GN=LOC105177775 PE=4 SV=1;74.21% [1413/1904];;;Uniprot (A0A6I9UJX8)|Interpro (A0A6I9UJX8);;;;
18417;SB2214850-RA transcript offset:0 AED:0.18 eAED:0.21 QI:0|0|0|0.85|0|0|7|0|307;197;Peroxidase OS=Salvia splendens OX=180675 GN=Saspl_001342 PE=3 SV=1;62.94% [591/939];;;Uniprot (A0A4D9B4Z2)|Interpro (A0A4D9B4Z2);;;;
18419;SB2214853-RA transcript offset:218 AED:0.02 eAED:0.02 QI:218|1|1|1|0|0|2|177|168;110;LOB domain-containing protein 37-like;35.99% [330/917];;;Uniprot (A0A6I9UDU7)|Interpro (A0A6I9UDU7);KEGG (sind:105177802)|KEGG GM (sind:105177802);Interpro (IPR004883)|Pfam (PF03195);;
18420;SB2214854-RA transcript offset:150 AED:0.08 eAED:0.08 QI:150|0.5|0.33|1|1|1|3|0|347;174;Glucan endo-13-beta-D-glucosidase OS=Salvia splendens OX=180675 GN=Saspl_001335 PE=3 SV=1;43.03% [522/1213];;;Uniprot (A0A4D9B1E8)|Interpro (A0A4D9B1E8);;;;
18422;SB2214857-RA transcript offset:278 AED:0.12 eAED:0.12 QI:278|1|1|1|1|1|4|393|869;700;Formin-like protein OS=Salvia splendens OX=180675 GN=Saspl_043270 PE=3 SV=1;62.97% [2100/3335];;;Uniprot (A0A4D8Z4G0)|Interpro (A0A4D8Z4G0);;;;
18423;SB2214860-RA transcript offset:132 AED:0.20 eAED:0.20 QI:132|0.83|0.57|0.85|0.83|0.85|7|0|273;241;Uncharacterized protein OS=Salvia splendens OX=180675 GN=Saspl_007595 PE=3 SV=1;74.61% [723/969];;;Uniprot (A0A4D9BTN8)|Interpro (A0A4D9BTN8);;;;
18424;SB2214861-RA transcript offset:19 AED:0.01 eAED:0.04 QI:19|0.25|0.4|1|0|0|5|235|165;162;GTP-binding ADP-ribosylation factor-like protein OS=Handroanthus impetiginosus OX=429701 GN=CDL12_13540 PE=3 SV=1;63.61% [486/764];;;Uniprot (A0A2G9H8K4)|Interpro (A0A2G9H8K4);;;;
18425;SB2214855-RA transcript offset:0 AED:0.25 eAED:0.25 QI:0|0.33|0.25|1|0|0|4|453|177;99;Uncharacterized protein;29.61% [297/1003];;;Uniprot (A0A8X8Y4I6)|Interpro (A0A8X8Y4I6);;;EMBL (PNBA02000004);
18426;SB2214858-RA transcript offset:7 AED:0.06 eAED:0.06 QI:7|0.5|0.6|1|0|0|5|101|351;226;BTB/POZ and TAZ domain-containing protein 4 isoform X1 OS=Sesamum indicum OX=4182 GN=LOC105177811 PE=4 SV=1;57.31% [678/1183];;;Uniprot (A0A6I9UW75)|Interpro (A0A6I9UW75);;;;
18427;SB2214859-RA transcript offset:0 AED:0.03 eAED:0.03 QI:0|0.16|0.14|1|0.33|0.14|7|111|994;815;Calcium-transporting ATPase OS=Salvia splendens OX=180675 GN=Saspl_043268 PE=3 SV=1;77.69% [2445/3147];;;Uniprot (A0A4D8YWR4)|Interpro (A0A4D8YWR4);;;;
18428;SB2214863-RA transcript offset:0 AED:0.24 eAED:0.25 QI:0|0|0|0.6|1|1|5|0|157;135;NADH dehydrogenase ubiquinone iron-sulfur protein 4 mitochondrial OS=Sesamum indicum OX=4182 GN=LOC105179659 PE=3 SV=1;84.20% [405/481];;;Uniprot (A0A6I9URT0)|Interpro (A0A6I9URT0);;;;
18429;SB2214864-RA transcript offset:364 AED:0.14 eAED:0.14 QI:364|0.5|0.6|1|0|0.2|5|430|403;346;Uncharacterized protein OS=Salvia splendens OX=180675 GN=Saspl_004571 PE=4 SV=1;50.91% [1038/2039];;;Uniprot (A0A4D9ABC3)|Interpro (A0A4D9ABC3);;;;
18430;SB2214865-RA transcript offset:0 AED:0.04 eAED:0.04 QI:0|0|0|0.5|1|1|2|0|447;335;glycosyltransferase 6-like OS=Sesamum indicum OX=4182 GN=LOC105177836 PE=3 SV=1;73.57% [1005/1366];;;Uniprot (A0A6I9UMG2)|Interpro (A0A6I9UMG2);;;;
18431;SB2214862-RA transcript offset:308 AED:0.14 eAED:0.14 QI:308|1|1|1|0.5|0.28|7|93|293;180;MYB transcription factor OS=Sesamum indicum OX=4182 GN=LOC105177828 PE=4 SV=1;41.41% [540/1304];;;Uniprot (A0A6I9UGR6)|Interpro (A0A6I9UGR6);;;;
18432;SB2214866-RA transcript offset:140 AED:0.00 eAED:0.00 QI:140|1|1|1|0.5|0.33|3|155|448;307;BSD domain-containing protein OS=Salvia splendens OX=180675 GN=Saspl_043255 PE=4 SV=1;55.18% [921/1669];;;Uniprot (A0A4D8YXI1)|Interpro (A0A4D8YXI1);;;;
18435;SB2214869-RA transcript offset:172 AED:0.18 eAED:0.18 QI:172|0.5|0.4|1|0|0.2|5|0|496;375;Uncharacterized protein OS=Handroanthus impetiginosus OX=429701 GN=CDL12_14341 PE=3 SV=1;66.57% [1125/1690];;;Uniprot (A0A2G9H688)|Interpro (A0A2G9H688);;;;
18436;SB2214870-RA transcript offset:162 AED:0.15 eAED:0.15 QI:162|0.28|0.25|1|0.42|0.75|8|0|531;401;AP2-like ethylene-responsive transcription factor ANT isoform X2 OS=Sesamum indicum OX=4182 GN=LOC105177845 PE=4 SV=1;67.32% [1203/1787];;;Uniprot (A0A6I9UK43)|Interpro (A0A6I9UK43);;;;
18438;SB2214872-RA transcript offset:137 AED:0.09 eAED:0.09 QI:137|0.92|1|1|0.42|0.6|15|281|601;495;RNA helicase OS=Handroanthus impetiginosus OX=429701 GN=CDL12_14344 PE=4 SV=1;65.68% [1485/2261];;;Uniprot (A0A2G9H691)|Interpro (A0A2G9H691);;;;
18439;SB2214873-RA transcript offset:602 AED:0.02 eAED:0.02 QI:602|0.92|0.93|1|0.57|0.53|15|394|557;378;GTP-binding protein At3g49725 chloroplastic OS=Sesamum indicum OX=4182 GN=LOC105177849 PE=4 SV=1;41.78% [1134/2714];;;Uniprot (A0A6I9UMH8)|Interpro (A0A6I9UMH8);;;;
18440;SB2214874-RA transcript offset:0 AED:0.05 eAED:0.05 QI:0|0|0|1|1|1|3|0|485;410;1-aminocyclopropane-1-carboxylate synthase 3-like OS=Sesamum indicum OX=4182 GN=LOC105177851 PE=3 SV=1;83.00% [1230/1482];;;Uniprot (A0A6I9UWB9)|Interpro (A0A6I9UWB9);;;;
18441;SB2214877-RA transcript offset:124 AED:0.09 eAED:0.09 QI:124|1|1|1|1|1|3|246|247;216;Homeobox-leucine zipper protein OS=Salvia splendens OX=180675 GN=HD-ZIP PE=4 SV=1;57.24% [648/1132];;;Uniprot (A0A4D8YV98)|Interpro (A0A4D8YV98);;;;
18442;SB2214875-RA transcript offset:159 AED:0.01 eAED:0.01 QI:159|0.88|0.9|1|0.44|0.5|10|373|405;345;Branched-chain-amino-acid aminotransferase OS=Erythranthe guttata OX=4155 GN=MIMGU_mgv1a007087mg PE=3 SV=1;58.18% [1035/1779];;;Uniprot (A0A022RXV8)|Interpro (A0A022RXV8);;;;
18443;SB2214876-RA transcript offset:228 AED:0.03 eAED:0.03 QI:228|0.85|0.87|1|0.28|0.37|8|473|913;753;Uncharacterized protein OS=Salvia splendens OX=180675 GN=Saspl_001310 PE=4 SV=1;64.54% [2259/3500];;;Uniprot (A0A4D9BAT1)|Interpro (A0A4D9BAT1);;;;
18445;SB2214878-RA transcript offset:56 AED:0.01 eAED:0.01 QI:56|0.66|0.5|1|0.33|0.25|4|0|292;220;Xyloglucan endotransglucosylase/hydrolase OS=Salvia splendens OX=180675 GN=Saspl_001307 PE=3 SV=1;69.47% [660/950];;;Uniprot (A0A4D9B463)|Interpro (A0A4D9B463);;;;
18446;SB2214880-RA transcript offset:138 AED:0.19 eAED:0.37 QI:138|0.5|0.6|1|0|0|5|0|131;79;Uncharacterized protein;43.97% [237/539];;;Uniprot (A0A8X8WTP1)|Interpro (A0A8X8WTP1);;;EMBL (PNBA02000015);
18447;SB2214881-RA transcript offset:195 AED:0.03 eAED:0.03 QI:195|0.75|0.66|1|0.62|0.66|9|278|348;316;Malate dehydrogenase OS=Sesamum indicum OX=4182 GN=LOC105177859 PE=3 SV=1;61.36% [948/1545];;;Uniprot (A0A6I9UE12)|Interpro (A0A6I9UE12);;;;
18448;SB2214882-RA transcript offset:0 AED:0.20 eAED:0.21 QI:0|0|0|1|1|1|2|0|773;651;Protein kinase domain-containing protein OS=Salvia splendens OX=180675 GN=Saspl_043232 PE=4 SV=1;82.75% [1953/2360];;;Uniprot (A0A4D8YNT0)|Interpro (A0A4D8YNT0);;;;
18449;SB2214883-RA transcript offset:158 AED:0.12 eAED:0.12 QI:158|0.83|0.71|1|0|0.14|7|164|488;336;Phosphotransferase OS=Salvia splendens OX=180675 GN=HK PE=3 SV=1;55.45% [1008/1818];;;Uniprot (A0A4D8YZD2)|Interpro (A0A4D8YZD2);;;;
18450;SB2214884-RA transcript offset:233 AED:0.07 eAED:0.07 QI:233|1|1|1|0.72|0.66|12|207|659;613;Phosphoenolpyruvate carboxykinase ATP OS=Handroanthus impetiginosus OX=429701 GN=CDL12_10884 PE=3 SV=1;74.76% [1839/2460];;;Uniprot (A0A2G9HFZ8)|Interpro (A0A2G9HFZ8);;;;
18451;SB2214885-RA transcript offset:0 AED:0.21 eAED:0.25 QI:0|0|0|0.5|0.2|0.16|6|0|403;261;Auxin-responsive protein OS=Sesamum indicum OX=4182 GN=LOC105177868 PE=3 SV=1;63.71% [783/1229];;;Uniprot (A0A6I9UWE6)|Interpro (A0A6I9UWE6);;;;
18452;SB2214886-RA transcript offset:143 AED:0.00 eAED:0.00 QI:143|1|1|1|1|1|2|255|130;104;Uncharacterized protein OS=Salvia splendens OX=180675 GN=Saspl_053935 PE=4 SV=1;38.81% [312/804];;;Uniprot (A0A4D8XVG4)|Interpro (A0A4D8XVG4);;;;
18453;SB2214888-RA transcript offset:1034 AED:0.25 eAED:0.25 QI:1034|0.66|0.7|1|0|0|10|0|416;549;Protein kinase domain-containing protein OS=Salvia splendens OX=180675 GN=Saspl_001285 PE=4 SV=1;70.99% [1647/2320];;;Uniprot (A0A4D9B7A9)|Interpro (A0A4D9B7A9);;;;
18454;SB2214887-RA transcript offset:110 AED:0.03 eAED:0.03 QI:110|0.8|0.66|1|0.8|0.66|6|263|386;309;Uncharacterized protein OS=Salvia splendens OX=180675 GN=Saspl_001286 PE=4 SV=1;59.46% [927/1559];;;Uniprot (A0A4D9ASH7)|Interpro (A0A4D9ASH7);;;;
18455;SB2214889-RA transcript offset:73 AED:0.00 eAED:0.00 QI:73|1|1|1|0.6|0.75|16|204|803;656;Peptidase_M3 domain-containing protein OS=Erythranthe guttata OX=4155 GN=MIMGU_mgv1a001555mg PE=3 SV=1;72.01% [1968/2733];;;Uniprot (A0A022S009)|Interpro (A0A022S009);;;;
18456;SB2214890-RA transcript offset:145 AED:0.07 eAED:0.07 QI:145|1|1|1|0.78|0.8|15|199|514;483;Serine hydroxymethyltransferase OS=Salvia splendens OX=180675 GN=glyA PE=3 SV=1;75.47% [1449/1920];;;Uniprot (A0A4D9AUA3)|Interpro (A0A4D9AUA3);;;;
18457;SB2214891-RA transcript offset:0 AED:0.20 eAED:0.50 QI:0|0|0|1|0|0|6|0|167;118;MADS-box transcription factor 23 isoform X1;69.55% [354/509];GO:0000977 - RNA polymerase II transcription regulatory region sequence-specific DNA binding|GO:0003700 - DNA-binding transcription factor activity|GO:0005634 - nucleus|GO:0045944 - positive regulation of transcription by RNA polymerase II|GO:0046983 - …
18462;SB2214896-RA transcript offset:129 AED:0.02 eAED:0.02 QI:129|1|1|1|1|1|3|216|166;138;C2 domain-containing protein OS=Salvia splendens OX=180675 GN=Saspl_039606 PE=4 SV=1;48.14% [414/860];;;Uniprot (A0A4D8Z325)|Interpro (A0A4D8Z325);;;;
18463;SB2214897-RA transcript offset:0 AED:0.25 eAED:0.25 QI:0|0|0|1|0|0|3|0|276;139;Putative R2R3 MYB transcriptional regulator OS=Diplacus aurantiacus OX=68869 GN=Myb2 PE=4 SV=1;49.58% [417/841];;;Uniprot (M9QPG9)|Interpro (M9QPG9);;;;
18466;SB2214900-RA transcript offset:0 AED:0.30 eAED:0.30 QI:0|0.81|0.83|1|0.18|0.25|12|274|415;388;AP-2 complex subunit mu-1 OS=Salvia splendens OX=180675 GN=AP2M1 PE=3 SV=1;75.24% [1164/1547];;;Uniprot (A0A4D9BBM4)|Interpro (A0A4D9BBM4);;;;
18467;SB2214901-RA transcript offset:420 AED:0.09 eAED:0.09 QI:420|1|1|1|0.25|0.6|5|260|437;337;GDP-L-galactose phosphorylase OS=Salvia splendens OX=180675 GN=VTC2_5 PE=3 SV=1;49.88% [1011/2027];;;Uniprot (A0A4D8Z4A1)|Interpro (A0A4D8Z4A1);;;;
18468;SB2214902-RA transcript offset:528 AED:0.14 eAED:0.14 QI:528|0.8|0.83|1|0.4|0.5|6|0|484;391;Serine/threonine protein kinase OS=Handroanthus impetiginosus OX=429701 GN=CDL12_08026 PE=4 SV=1;58.18% [1173/2016];;;Uniprot (A0A2G9HP41)|Interpro (A0A2G9HP41);;;;
18469;SB2214903-RA transcript offset:36 AED:0.07 eAED:0.07 QI:36|0.75|0.6|0.8|0.75|0.8|5|0|274;194;BHLH domain-containing protein OS=Handroanthus impetiginosus OX=429701 GN=CDL12_08028 PE=4 SV=1;66.51% [582/875];;;Uniprot (A0A2G9HP37)|Interpro (A0A2G9HP37);;;;
18470;SB2214904-RA transcript offset:0 AED:0.03 eAED:0.03 QI:0|1|0.5|1|0|0|2|282|383;301;Vacuolar protein 8 OS=Salvia splendens OX=180675 GN=VAC8 PE=4 SV=1;61.98% [903/1457];;;Uniprot (A0A4D8Z346)|Interpro (A0A4D8Z346);;;;
18472;SB2214907-RA transcript offset:0 AED:0.10 eAED:0.11 QI:0|0.83|0.76|1|0.66|0.61|13|297|307;276;Pyridoxal kinase OS=Sesamum indicum OX=4182 GN=LOC105177898 PE=3 SV=1;66.72% [828/1241];;;Uniprot (A0A6I9UKB1)|Interpro (A0A6I9UKB1);;;;
18473;SB2214908-RA transcript offset:264 AED:0.07 eAED:0.07 QI:264|1|1|1|1|1|2|894|325;249;Uncharacterized protein OS=Salvia splendens OX=180675 GN=Saspl_029148 PE=4 SV=1;34.41% [747/2171];;;Uniprot (A0A4D9A5T6)|Interpro (A0A4D9A5T6);;;;
18474;SB2214906-RA transcript offset:0 AED:0.20 eAED:0.43 QI:0|0.5|0.33|1|1|1|3|0|174;90;transcription factor MYB3 isoform X2;50.66% [270/533];;;Uniprot (A0A1S3UPK5)|Interpro (A0A1S3UPK5);;Interpro (IPR009057)|Interpro (IPR017930)|Interpro (IPR001005)|Pfam (PF00249);;
18475;SB2214909-RA transcript offset:41 AED:0.14 eAED:0.14 QI:41|0.5|0.33|1|0|0|3|0|210;102;uncharacterized protein LOC105178341;44.87% [306/682];GO:0046872 - metal ion binding;;Uniprot (A0A6I9UFG1)|Interpro (A0A6I9UFG1);KEGG (sind:105178341)|KEGG GM (sind:105178341);Interpro (IPR006121)|Interpro (IPR036163)|Pfam (PF00403);;
18476;SB2214910-RA transcript offset:55 AED:0.10 eAED:0.10 QI:55|0.63|0.58|1|0|0.16|12|282|343;260;Methionyl-tRNA formyltransferase mitochondrial OS=Sesamum indicum OX=4182 GN=LOC105177900 PE=3 SV=1;56.07% [780/1391];;;Uniprot (A0A6I9UH05)|Interpro (A0A6I9UH05);;;;
18477;SB2214911-RA transcript offset:224 AED:0.00 eAED:0.00 QI:224|1|1|1|0|0.5|2|336|367;180;RING-type E3 ubiquitin transferase OS=Salvia splendens OX=180675 GN=SIAH1 PE=3 SV=1;31.93% [540/1691];;;Uniprot (A0A4D8Z5A8)|Interpro (A0A4D8Z5A8);;;;
18478;SB2214912-RA transcript offset:0 AED:0.22 eAED:0.23 QI:0|0|0.5|1|1|1|2|383|246;171;Uncharacterized protein OS=Salvia splendens OX=180675 GN=Saspl_043192 PE=4 SV=1;44.92% [513/1142];;;Uniprot (A0A4D8Z397)|Interpro (A0A4D8Z397);;;;
18479;SB2214913-RA transcript offset:277 AED:0.00 eAED:0.00 QI:277|1|1|1|0.33|0.28|7|363|202;166;RING-CH-type domain-containing protein OS=Salvia splendens OX=180675 GN=Saspl_043191 PE=4 SV=1;39.24% [498/1269];;;Uniprot (A0A4D8Z3R7)|Interpro (A0A4D8Z3R7);;;;
18480;SB2214914-RA transcript offset:0 AED:0.10 eAED:0.55 QI:0|0|0|1|1|1|2|0|256;191;LOB domain-containing protein 41 OS=Sesamum indicum OX=4182 GN=LOC105177943 PE=3 SV=1;73.18% [573/783];;;Uniprot (A0A6I9UWP8)|Interpro (A0A6I9UWP8);;;;
18481;SB2214915-RA transcript offset:161 AED:0.07 eAED:0.07 QI:161|1|1|1|0.37|0.33|9|344|373;291;caffeoylshikimate esterase OS=Sesamum indicum OX=4182 GN=LOC105176171 PE=4 SV=1;52.78% [873/1654];;;Uniprot (A0A6I9UR62)|Interpro (A0A6I9UR62);;;;
18482;SB2214916-RA transcript offset:237 AED:0.02 eAED:0.02 QI:237|0.8|0.66|1|0|0.16|6|180|223;151;protein ABA DEFICIENT 4 chloroplastic-like isoform X1 OS=Sesamum indicum OX=4182 GN=LOC105176169 PE=4 SV=1;40.92% [453/1107];;;Uniprot (A0A6I9U8G4)|Interpro (A0A6I9U8G4);;;;
18483;SB2214917-RA transcript offset:120 AED:0.01 eAED:0.01 QI:120|1|0.83|1|0.8|0.5|6|0|191;172;40S ribosomal protein S7 OS=Salvia splendens OX=180675 GN=RP-S7e PE=3 SV=1;73.30% [516/704];;;Uniprot (A0A4D9BV98)|Interpro (A0A4D9BV98);;;;
18484;SB2214918-RA transcript offset:174 AED:0.13 eAED:0.13 QI:174|0.75|0.8|1|1|1|5|172|439;332;Mannose-6-phosphate isomerase OS=Sesamum indicum OX=4182 GN=LOC105177936 PE=3 SV=1;58.83% [996/1693];;;Uniprot (A0A6I9UKG0)|Interpro (A0A6I9UKG0);;;;
18485;SB2214919-RA transcript offset:47 AED:0.12 eAED:0.19 QI:47|0|0|0.71|0|0|7|0|225;182;Elongator complex protein 5 OS=Salvia splendens OX=180675 GN=Saspl_018165 PE=3 SV=1;74.39% [546/734];;;Uniprot (A0A4D9B9C0)|Interpro (A0A4D9B9C0);;;;
18486;SB2214920-RA transcript offset:0 AED:0.27 eAED:0.51 QI:0|0|0|0.8|0|0|5|0|142;99;uncharacterized protein LOC107888770 isoform X2;68.59% [297/433];GO:0016020 - membrane;;Uniprot (A0A1U8HQZ6)|Interpro (A0A1U8HQZ6);;;;
18488;SB2214922-RA transcript offset:449 AED:0.04 eAED:0.04 QI:449|0.76|0.78|1|0.23|0.14|14|194|481;444;plastidic glucose transporter 4 isoform X1 OS=Sesamum indicum OX=4182 GN=LOC105177932 PE=3 SV=1;62.74% [1332/2123];;;Uniprot (A0A6I9UH51)|Interpro (A0A6I9UH51);;;;
18489;SB2214923-RA transcript offset:268 AED:0.19 eAED:0.19 QI:268|1|0.66|1|0|0|3|0|271;239;Sterol 1 OS=Striga asiatica OX=4170 GN=STAS_25211 PE=3 SV=1;65.06% [717/1102];;;Uniprot (A0A5A7QT56)|Interpro (A0A5A7QT56);;;;
18490;SB2214924-RA transcript offset:0 AED:0.21 eAED:0.21 QI:0|0|0|0.83|0.2|0.33|6|0|686;479;Uncharacterized protein OS=Salvia splendens OX=180675 GN=Saspl_045766 PE=4 SV=1;68.69% [1437/2092];;;Uniprot (A0A4D8YSK6)|Interpro (A0A4D8YSK6);;;;
18491;SB2214925-RA transcript offset:0 AED:0.26 eAED:0.32 QI:0|0.33|0|1|0.33|0.25|4|0|546;390;LEAF RUST 10 DISEASE-RESISTANCE LOCUS RECEPTOR-LIKE PROTEIN KINASE-like 1.4 OS=Sesamum indicum OX=4182 GN=LOC105176145 PE=4 SV=1;70.14% [1170/1668];;;Uniprot (A0A6I9UR31)|Interpro (A0A6I9UR31);;;;
18492;SB2214926-RA transcript offset:0 AED:0.90 eAED:0.90 QI:0|0|0|0.5|1|1|2|0|284;122;Serine/threonine protein kinase OS=Handroanthus impetiginosus OX=429701 GN=CDL12_03160 PE=4 SV=1;42.12% [366/869];;;Uniprot (A0A2G9I2X1)|Interpro (A0A2G9I2X1);;;;
18493;SB2214927-RA transcript offset:0 AED:0.44 eAED:0.68 QI:0|0|0|0.5|1|1|2|0|147;117;Uncharacterized protein OS=Salvia splendens OX=180675 GN=Saspl_039646 PE=4 SV=1;77.83% [351/451];;;Uniprot (A0A4D8Z6V6)|Interpro (A0A4D8Z6V6);;;;
18494;SB2214928-RA transcript offset:0 AED:0.88 eAED:0.89 QI:0|0|0|0.5|1|1|2|0|247;138;LEAF RUST 10 DISEASE-RESISTANCE LOCUS RECEPTOR-LIKE PROTEIN KINASE-like 1.3 isoform X1 OS=Sesamum indicum OX=4182 GN=LOC105177925 PE=4 SV=1;54.76% [414/756];;;Uniprot (A0A6I9UKF0)|Interpro (A0A6I9UKF0);;;;
18495;SB2214929-RA transcript offset:58 AED:0.35 eAED:0.35 QI:58|1|0.5|1|1|1|2|0|593;354;Uncharacterized protein OS=Salvia splendens OX=180675 GN=Saspl_049055 PE=3 SV=1;56.79% [1062/1870];;;Uniprot (A0A4D8YLX1)|Interpro (A0A4D8YLX1);;;;
18496;SB2214930-RA transcript offset:43 AED:0.00 eAED:0.00 QI:43|1|1|1|0|0|2|725|486;299;uncharacterized protein LOC105177919 OS=Sesamum indicum OX=4182 GN=LOC105177919 PE=4 SV=1;39.59% [897/2266];;;Uniprot (A0A6I9UE80)|Interpro (A0A6I9UE80);;;;
18497;SB2214931-RA transcript offset:0 AED:0.24 eAED:0.26 QI:0|0|0|1|1|1|2|0|344;251;Butyrate response factor 1 OS=Salvia splendens OX=180675 GN=ZFP36L PE=4 SV=1;71.58% [753/1052];;;Uniprot (A0A4D8Z2D4)|Interpro (A0A4D8Z2D4);;;;
18498;SB2214933-RA transcript offset:0 AED:0.25 eAED:0.25 QI:0|0.6|0.83|1|0|0|6|445|262;128;uncharacterized protein LOC105177912;30.62% [384/1254];;;Uniprot (A0A6I9UWJ9)|Interpro (A0A6I9UWJ9);KEGG (sind:105177912)|KEGG GM (sind:105177912);Interpro (IPR036236);;
18499;SB2214934-RA transcript offset:0 AED:0.17 eAED:0.18 QI:0|0|0.5|1|0|0|2|186|649;253;putative receptor-like protein kinase At3g47110 OS=Juglans regia OX=51240 GN=LOC109008997 PE=4 SV=1;34.96% [759/2171];;;Uniprot (A0A6P9EF49)|Interpro (A0A6P9EF49);;;;
18500;SB2214932-RA transcript offset:0 AED:0.23 eAED:0.41 QI:0|0|0|0.42|1|1|7|0|311;171;Histone chaperone ASF1 OS=Salvia splendens OX=180675 GN=ASF1 PE=3 SV=1;53.94% [513/951];;;Uniprot (A0A4D8YWI5)|Interpro (A0A4D8YWI5);;;;
18501;SB2214935-RA transcript offset:169 AED:0.16 eAED:0.16 QI:169|0.83|0.85|1|0.16|0.14|7|259|356;299;Protein-lysine N-methyltransferase Saspl_039632 OS=Salvia splendens OX=180675 GN=Saspl_039632 PE=3 SV=1;58.90% [897/1523];;;Uniprot (A0A4D8Z1T2)|Interpro (A0A4D8Z1T2);;;;
18502;SB2214936-RA transcript offset:261 AED:0.09 eAED:0.09 QI:261|1|1|1|0.45|0.66|12|283|376;324;Ubiquitin receptor RAD23 OS=Salvia splendens OX=180675 GN=RAD23 PE=3 SV=1;57.11% [972/1702];;;Uniprot (A0A4D8YN72)|Interpro (A0A4D8YN72);;;;
18503;SB2214937-RA transcript offset:0 AED:0.95 eAED:0.95 QI:0|0|0|0.02|0.19|0.29|47|0|2084;1498;Uncharacterized protein OS=Salvia splendens OX=180675 GN=Saspl_046794 PE=4 SV=1;70.67% [4494/6359];;;Uniprot (A0A4D8YMS1)|Interpro (A0A4D8YMS1);;;;
18506;SB2214945-RA transcript offset:0 AED:0.19 eAED:0.19 QI:0|0|0|0.5|0|0.5|2|0|413;295;Uncharacterized protein OS=Salvia splendens OX=180675 GN=Saspl_047030 PE=4 SV=1;70.13% [885/1262];;;Uniprot (A0A4D8Z822)|Interpro (A0A4D8Z822);;;;
18507;SB2214946-RA transcript offset:417 AED:0.12 eAED:0.37 QI:417|0.8|0.66|1|1|0.83|6|0|335;188;Circadian clock associated 1 OS=Salvia splendens OX=180675 GN=CCA1 PE=4 SV=1;39.03% [564/1445];;;Uniprot (A0A4D8YHR5)|Interpro (A0A4D8YHR5);;;;
18509;SB2214941-RA transcript offset:0 AED:0.12 eAED:0.16 QI:0|0.66|0.71|1|0|0|7|687|464;277;Rhomboid domain-containing protein OS=Salvia splendens OX=180675 GN=Saspl_047028 PE=3 SV=1;39.27% [831/2116];;;Uniprot (A0A4D8ZDX2)|Interpro (A0A4D8ZDX2);;;;
18510;SB2214942-RA transcript offset:133 AED:0.21 eAED:0.21 QI:133|0.85|0.87|0.87|0.71|0.87|8|0|257;181;Uncharacterized protein OS=Salvia splendens OX=180675 GN=Saspl_039673 PE=4 SV=1;58.89% [543/922];;;Uniprot (A0A4D8Z1W9)|Interpro (A0A4D8Z1W9);;;;
18511;SB2214943-RA transcript offset:0 AED:0.36 eAED:0.38 QI:0|0.4|0.33|1|0.8|0.33|6|1016|595;462;Uncharacterized protein OS=Salvia splendens OX=180675 GN=Saspl_039674 PE=4 SV=1;48.63% [1386/2850];;;Uniprot (A0A4D8YRU3)|Interpro (A0A4D8YRU3);;;;
18512;SB2214944-RA transcript offset:0 AED:0.41 eAED:0.41 QI:0|0.5|0.44|0.77|0.5|0.66|9|0|837;459;Uncharacterized protein OS=Nyssa sinensis OX=561372 GN=F0562_004082 PE=4 SV=1;53.89% [1377/2555];;;Uniprot (A0A5J5BWX7)|Interpro (A0A5J5BWX7);;;;
18513;SB2214947-RA transcript offset:310 AED:0.08 eAED:0.08 QI:310|0.75|0.8|1|0.75|0.4|5|382|459;363;SRSF protein kinase 1 OS=Sesamum indicum OX=4182 GN=LOC105178198 PE=3 SV=1;51.71% [1089/2106];;;Uniprot (A0A6I9ULA4)|Interpro (A0A6I9ULA4);;;;
18514;SB2214948-RA transcript offset:160 AED:0.29 eAED:0.29 QI:160|0.33|0.25|0.75|1|1|4|0|226;189;WUSCHEL-related homeobox 8 OS=Sesamum indicum OX=4182 GN=LOC105178186 PE=4 SV=1;66.32% [567/855];;;Uniprot (A0A6I9UXK2)|Interpro (A0A6I9UXK2);;;;
18515;SB2214949-RA transcript offset:535 AED:0.03 eAED:0.03 QI:535|0.8|0.83|1|0.6|0.5|6|279|878;598;Uncharacterized protein OS=Salvia splendens OX=180675 GN=Saspl_039678 PE=4 SV=1;51.14% [1794/3508];;;Uniprot (A0A4D8YUP1)|Interpro (A0A4D8YUP1);;;;
18517;SB2214951-RA transcript offset:0 AED:0.11 eAED:0.11 QI:0|0|0|0.83|0.2|0.33|6|0|361;268;Serine/threonine protein kinase OS=Handroanthus impetiginosus OX=429701 GN=CDL12_03888 PE=3 SV=1;72.83% [804/1104];;;Uniprot (A0A2G9FZ24)|Interpro (A0A2G9FZ24);;;;
18518;SB2214953-RA transcript offset:0 AED:0.66 eAED:0.66 QI:0|0.33|0.3|0.6|0.22|0.4|10|0|672;173;Protein FAR1-RELATED SEQUENCE OS=Handroanthus impetiginosus OX=429701 GN=CDL12_16696 PE=3 SV=1;25.29% [519/2052];;;Uniprot (A0A2G9H0B9)|Interpro (A0A2G9H0B9);;;;
18519;SB2214952-RA transcript offset:0 AED:0.24 eAED:0.44 QI:0|0.23|0.16|0.77|0.05|0.16|18|0|516;290;Putative phosphoinositide phosphatase OS=Handroanthus impetiginosus OX=429701 GN=CDL12_10106 PE=4 SV=1;55.20% [870/1576];;;Uniprot (A0A2G9HI62)|Interpro (A0A2G9HI62);;;;
18522;SB2214956-RA transcript offset:0 AED:0.26 eAED:0.26 QI:0|0.83|0.71|0.85|0.16|0.57|7|235|468;312;Putative DNA repair exonuclease SIA1 OS=Handroanthus impetiginosus OX=429701 GN=CDL12_23322 PE=4 SV=1;56.08% [936/1669];;;Uniprot (A0A2G9GG01)|Interpro (A0A2G9GG01);;;;
18523;SB2214957-RA transcript offset:0 AED:0.08 eAED:0.08 QI:0|0.8|0.63|0.90|0.1|0.27|11|0|848;711;Phospholipase D OS=Sesamum indicum OX=4182 GN=LOC105178183 PE=3 SV=1;82.39% [2133/2589];;;Uniprot (A0A6I9UNH5)|Interpro (A0A6I9UNH5);;;;
18524;SB2214958-RA transcript offset:0 AED:0.25 eAED:0.31 QI:0|0|0|0.8|0|0.2|5|0|216;127;protein FD;57.64% [381/661];GO:0003700 - DNA-binding transcription factor activity|GO:0005634 - nucleus|GO:0045893 - positive regulation of DNA-templated transcription;;Uniprot (A0A6I9UXJ8)|Interpro (A0A6I9UXJ8);KEGG (sind:105178182)|KEGG GM (sind:105178182);Interpro (IPR004827)|Interpro (IPR043452)|Interpro …
18525;SB2214959-RA transcript offset:0 AED:0.13 eAED:0.33 QI:0|0|0|0.69|0|0.15|13|0|590;410;Peptidase A1 domain-containing protein OS=Salvia splendens OX=180675 GN=Saspl_044899 PE=3 SV=1;68.26% [1230/1802];;;Uniprot (A0A4D8ZGB1)|Interpro (A0A4D8ZGB1);;;;
18526;SB2214960-RA transcript offset:252 AED:0.21 eAED:0.21 QI:252|0.66|0.57|1|0.16|0.14|7|82|360;278;Uncharacterized protein OS=Salvia splendens OX=180675 GN=Saspl_039690 PE=4 SV=1;57.92% [834/1440];;;Uniprot (A0A4D8Z3A8)|Interpro (A0A4D8Z3A8);;;;
18527;SB2214961-RA transcript offset:208 AED:0.14 eAED:0.14 QI:208|0.95|0.90|1|0.19|0.31|22|425|765;721;Vacuolar protein sorting-associated protein 35 OS=Salvia splendens OX=180675 GN=VPS35 PE=3 SV=1;72.61% [2163/2979];;;Uniprot (A0A4D8Z2L0)|Interpro (A0A4D8Z2L0);;;;
18528;SB2214965-RA transcript offset:122 AED:0.29 eAED:0.29 QI:122|0.66|0.5|0.75|0.66|0.25|4|0|319;217;Myb_DNA-bind_3 domain-containing protein OS=Salvia splendens OX=180675 GN=Saspl_044893 PE=4 SV=1;59.40% [651/1096];;;Uniprot (A0A4D8ZHE0)|Interpro (A0A4D8ZHE0);;;;
18529;SB2214962-RA transcript offset:0 AED:0.27 eAED:0.27 QI:0|0.66|0.25|1|0.66|0.5|4|0|117;108;UBC core domain-containing protein OS=Coffea canephora OX=49390 GN=GSCOC_T00037041001 PE=3 SV=1;90.25% [324/359];;;Uniprot (A0A068U034)|Interpro (A0A068U034);;;;
18530;SB2214963-RA transcript offset:0 AED:0.23 eAED:0.37 QI:0|0.33|0.14|1|1|1|7|0|180;171;Ras-related C3 botulinum toxin substrate 1 OS=Salvia splendens OX=180675 GN=RAC1 PE=3 SV=1;92.93% [513/552];;;Uniprot (A0A4D8Z202)|Interpro (A0A4D8Z202);;;;
18531;SB2214964-RA transcript offset:267 AED:0.02 eAED:0.02 QI:267|0.85|0.87|1|0.85|0.87|8|0|440;389;3-dehydroquinate synthase OS=Salvia splendens OX=180675 GN=aroB PE=3 SV=1;72.22% [1167/1616];;;Uniprot (A0A4D8ZQU0)|Interpro (A0A4D8ZQU0);;;;
18532;SB2214966-RA transcript offset:250 AED:0.21 eAED:0.21 QI:250|0.66|0.5|1|0.66|0.75|4|0|410;330;protein POLLENLESS 3-LIKE 2 OS=Sesamum indicum OX=4182 GN=LOC105178171 PE=4 SV=1;65.69% [990/1507];;;Uniprot (A0A6I9UF02)|Interpro (A0A6I9UF02);;;;
18533;SB2214967-RA transcript offset:0 AED:0.07 eAED:0.20 QI:0|0|0|0.5|1|1|2|0|247;180;Cold shock protein 1 OS=Striga asiatica OX=4170 GN=STAS_32082 PE=4 SV=1;71.43% [540/756];;;Uniprot (A0A5A7RB26)|Interpro (A0A5A7RB26);;;;
18534;SB2214968-RA transcript offset:0 AED:0.08 eAED:0.08 QI:0|0.6|0.33|0.83|0.6|0.66|6|0|241;210;Ferredoxin--NADP reductase chloroplastic OS=Salvia splendens OX=180675 GN=petH PE=3 SV=1;85.71% [630/735];;;Uniprot (A0A4D8YWX1)|Interpro (A0A4D8YWX1);;;;
18535;SB2214969-RA transcript offset:54 AED:0.10 eAED:0.10 QI:54|0.87|0.77|1|0.25|0.22|9|0|348;320;Ferredoxin--NADP reductase chloroplastic OS=Salvia splendens OX=180675 GN=petH PE=3 SV=1;86.02% [960/1116];;;Uniprot (A0A4D8ZRF7)|Interpro (A0A4D8ZRF7);;;;
18538;SB2214973-RA transcript offset:0 AED:0.34 eAED:0.34 QI:0|0.71|0.75|0.75|1|1|8|377|353;210;Cytochrome c oxidase assembly protein subunit 11 OS=Salvia splendens OX=180675 GN=COX11 PE=3 SV=1;43.09% [630/1462];;;Uniprot (A0A4D9AFU3)|Interpro (A0A4D9AFU3);;;;
18539;SB2214972-RA transcript offset:153 AED:0.18 eAED:0.30 QI:153|0.5|0.66|1|0|0|3|0|210;167;Uncharacterized protein;62.70% [501/799];;;Uniprot (A0A8X8Z701)|Interpro (A0A8X8Z701);;;EMBL (PNBA02000017);
18540;SB2214974-RA transcript offset:88 AED:0.25 eAED:0.34 QI:88|0|0.33|1|0|0|3|388|261;273;Transmembrane 9 superfamily member OS=Handroanthus impetiginosus OX=429701 GN=CDL12_17286 PE=3 SV=1;63.83% [819/1283];;;Uniprot (A0A2G9GXY1)|Interpro (A0A2G9GXY1);;;;
18541;SB2214975-RA transcript offset:0 AED:0.20 eAED:0.20 QI:0|0.5|0.66|1|0|0|3|229|112;110;Transmembrane 9 superfamily member OS=Davidia involucrata OX=16924 GN=Din_018086 PE=3 SV=1;57.19% [330/577];;;Uniprot (A0A5B6ZXF8)|Interpro (A0A5B6ZXF8);;;;
18542;SB2214976-RA transcript offset:0 AED:0.08 eAED:0.26 QI:0|0|0|1|0|0.25|4|0|343;294;Glutamate decarboxylase OS=Handroanthus impetiginosus OX=429701 GN=CDL12_29787 PE=3 SV=1;84.08% [882/1049];;;Uniprot (A0A2G9FYK4)|Interpro (A0A2G9FYK4);;;;
18543;SB2214977-RA transcript offset:0 AED:0.22 eAED:0.22 QI:0|0.33|0.5|1|0.33|0.5|4|342|403;241;Uncharacterized protein OS=Salvia splendens OX=180675 GN=Saspl_044872 PE=3 SV=1;45.79% [723/1579];;;Uniprot (A0A4D8ZWH3)|Interpro (A0A4D8ZWH3);;;;
18544;SB2214978-RA transcript offset:0 AED:0.03 eAED:0.03 QI:0|1|0|1|0|0.5|2|0|366;325;GDP-mannose 46-dehydratase OS=Citrus unshiu OX=55188 GN=CUMW_182140 PE=3 SV=1;87.13% [975/1119];;;Uniprot (A0A2H5PZN1)|Interpro (A0A2H5PZN1);;;;
18545;SB2214979-RA transcript offset:126 AED:0.00 eAED:0.00 QI:126|1|1|1|1|1|2|332|166;129;A0A022Q058_ERYGU Peptidyl-prolyl cis-trans isomerase OS=Erythranthe guttata OX=4155 GN=MIMGU_mgv1a014437mg PE=4 SV=1;39.73% [387/974];GO:0003755 - peptidyl-prolyl cis-trans isomerase activity|GO:0005634 - nucleus|GO:0005829 - cytosol;;Uniprot (A0A022Q058)|Interpro (A0A022Q058);;Interpro (IPR046357)|Interpro…
18546;SB2214980-RA transcript offset:30 AED:0.00 eAED:0.00 QI:30|1|1|1|0|0.25|4|305|243;198;Protein-methionine-S-oxide reductase OS=Handroanthus impetiginosus OX=429701 GN=CDL12_16963 PE=3 SV=1;54.80% [594/1084];;;Uniprot (A0A2G9GYT7)|Interpro (A0A2G9GYT7);;;;
18547;SB2214982-RA transcript offset:0 AED:0.44 eAED:0.55 QI:0|0|0|0.66|1|1|6|0|502;276;Uncharacterized protein OS=Salvia splendens OX=180675 GN=Saspl_035773 PE=4 SV=1;53.98% [828/1534];;;Uniprot (A0A4D8ZQS5)|Interpro (A0A4D8ZQS5);;;;
18549;SB2214984-RA transcript offset:0 AED:0.03 eAED:0.03 QI:0|0.75|0.6|1|1|1|5|239|453;322;Fe2OG dioxygenase domain-containing protein OS=Salvia splendens OX=180675 GN=Saspl_035771 PE=4 SV=1;59.37% [966/1627];;;Uniprot (A0A4D9A1T1)|Interpro (A0A4D9A1T1);;;;
18550;SB2214983-RA transcript offset:0 AED:0.04 eAED:0.17 QI:0|0|0|1|0.4|0.16|6|0|505;379;Endoglucanase OS=Sesamum indicum OX=4182 GN=LOC105178385 PE=3 SV=1;73.69% [1137/1543];;;Uniprot (A0A6I9UIL0)|Interpro (A0A6I9UIL0);;;;
18551;SB2214986-RA transcript offset:228 AED:0.15 eAED:0.19 QI:228|0.8|0.81|1|0|0.18|11|0|321;288;protein ANTHESIS POMOTING FACTOR 1 isoform X2 OS=Sesamum indicum OX=4182 GN=LOC105178149 PE=4 SV=1;71.23% [864/1213];;;Uniprot (A0A6I9UXD6)|Interpro (A0A6I9UXD6);;;;
18553;SB2214988-RA transcript offset:0 AED:0.03 eAED:0.04 QI:0|0.27|0.23|0.92|0.75|0.78|38|226|3915;3611;Non-specific serine/threonine protein kinase OS=Sesamum indicum OX=4182 GN=LOC105178152 PE=4 SV=1;88.99% [10833/12173];;;Uniprot (A0A6I9UL48)|Interpro (A0A6I9UL48);;;;
18555;SB2214989-RA transcript offset:330 AED:0.15 eAED:0.15 QI:330|0.8|0.90|1|0.8|0.81|11|409|532;443;calcium-dependent protein kinase 18-like OS=Sesamum indicum OX=4182 GN=LOC105178163 PE=4 SV=1;55.93% [1329/2376];;;Uniprot (A0A6I9UHY3)|Interpro (A0A6I9UHY3);;;;
18556;SB2214990-RA transcript offset:0 AED:0.17 eAED:0.17 QI:0|0|0|1|1|1|3|0|419;388;Uncharacterized protein OS=Salvia splendens OX=180675 GN=Saspl_048812 PE=4 SV=1;90.94% [1164/1280];;;Uniprot (A0A4D8ZAS0)|Interpro (A0A4D8ZAS0);;;;
18557;SB2214991-RA transcript offset:0 AED:0.29 eAED:0.29 QI:0|0|0|0.5|0.33|0.5|4|0|415;214;GFO_IDH_MocA domain-containing protein OS=Salvia splendens OX=180675 GN=Saspl_044858 PE=4 SV=1;50.63% [642/1268];;;Uniprot (A0A4D8ZT73)|Interpro (A0A4D8ZT73);;;;
18558;SB2214992-RA transcript offset:321 AED:0.04 eAED:0.04 QI:321|0.5|0.33|0.66|1|1|3|0|956;821;Protein kinase domain-containing protein OS=Salvia splendens OX=180675 GN=Saspl_048820 PE=3 SV=1;75.90% [2463/3245];;;Uniprot (A0A4D8YUP8)|Interpro (A0A4D8YUP8);;;;
18559;SB2214993-RA transcript offset:0 AED:0.48 eAED:0.48 QI:0|0|0.25|0.25|0|0|4|651|420;300;aspartic proteinase PCS1 OS=Sesamum indicum OX=4182 GN=LOC105178190 PE=3 SV=1;46.27% [900/1945];;;Uniprot (A0A6I9UL99)|Interpro (A0A6I9UL99);;;;
18560;SB2214994-RA transcript offset:16 AED:0.01 eAED:0.10 QI:16|0.1|0.09|1|0|0|11|367|326;314;Glutamine synthetase OS=Salvia splendens OX=180675 GN=glnA PE=3 SV=1;67.97% [942/1386];;;Uniprot (A0A4D8ZZA6)|Interpro (A0A4D8ZZA6);;;;
18561;SB2214995-RA transcript offset:133 AED:0.20 eAED:0.20 QI:133|1|1|1|0|0|5|130|143;100;Uncharacterized protein;42.49% [300/706];;;Uniprot (A0A8X8WET9)|Interpro (A0A8X8WET9);;;EMBL (PNBA02000018);
18562;SB2214996-RA transcript offset:0 AED:0.28 eAED:0.28 QI:0|0.66|0.57|0.85|0.5|0.71|7|245|184;151;ADP-ribosylation factor-like protein 8A OS=Nicotiana tabacum OX=4097 GN=LOC107797809 PE=3 SV=1;55.72% [453/813];;;Uniprot (A0A1S4AHT6)|Interpro (A0A1S4AHT6);;;;
18563;SB2214997-RA transcript offset:114 AED:0.00 eAED:0.00 QI:114|1|0.5|1|0|0|2|0|617;479;Serine/threonine protein kinase OS=Handroanthus impetiginosus OX=429701 GN=CDL12_23293 PE=4 SV=1;71.85% [1437/2000];;;Uniprot (A0A2G9GG34)|Interpro (A0A2G9GG34);;;;
18564;SB2214998-RA transcript offset:141 AED:0.03 eAED:0.03 QI:141|1|0.66|1|0|0|3|250|259;184;MYB-related transcription factor OS=Salvia miltiorrhiza OX=226208 GN=MYB43 PE=2 SV=1;46.39% [552/1190];;;Uniprot (A0A059PSN0)|Interpro (A0A059PSN0);;;;
18565;SB2215000-RA transcript offset:70 AED:0.04 eAED:0.04 QI:70|1|1|1|0.66|0.5|4|209|493;302;Glucan endo-13-beta-D-glucosidase OS=Camellia sinensis OX=4442 PE=2 SV=2;50.61% [906/1790];;;Uniprot (Q94EN5)|Interpro (Q94EN5);;;;
18567;SB2215002-RA transcript offset:153 AED:0.12 eAED:0.12 QI:153|0.78|0.73|1|0.64|0.8|15|275|714;495;Xeroderma pigmentosum group C-complementing protein OS=Salvia splendens OX=180675 GN=XPC PE=3 SV=1;56.79% [1485/2615];;;Uniprot (A0A4D8YYM6)|Interpro (A0A4D8YYM6);;;;
18568;SB2215001-RA transcript offset:0 AED:0.31 eAED:0.31 QI:0|0.42|0.5|0.87|0.28|0.5|8|211|402;127;RRM domain-containing protein OS=Erythranthe guttata OX=4155 GN=MIMGU_mgv1a011416mg PE=4 SV=1;26.40% [381/1443];;;Uniprot (A0A022QQC6)|Interpro (A0A022QQC6);;;;
18569;SB2215004-RA transcript offset:44 AED:0.01 eAED:0.01 QI:44|1|0.66|1|1|1|3|0|93;77;protein RSI-1;69.79% [231/331];;;Uniprot (A0A6P5S4W7)|Interpro (A0A6P5S4W7);KEGG (pavi:110755183)|KEGG GM (pavi:110755183);Interpro (IPR003854)|Pfam (PF02704);;
18570;SB2215003-RA transcript offset:0 AED:0.26 eAED:0.26 QI:0|0.91|0.84|0.92|0.58|0.69|13|153|454;354;Uncharacterized protein OS=Salvia splendens OX=180675 GN=Saspl_048827 PE=4 SV=1;68.83% [1062/1543];;;Uniprot (A0A4D8Z5X3)|Interpro (A0A4D8Z5X3);;;;
18571;SB2215005-RA transcript offset:0 AED:0.07 eAED:0.09 QI:0|0|0|0.5|1|1|2|0|506;390;GRAS domain-containing protein OS=Handroanthus impetiginosus OX=429701 GN=CDL12_29442 PE=3 SV=1;75.68% [1170/1546];;;Uniprot (A0A2G9FYE2)|Interpro (A0A2G9FYE2);;;;
18573;SB2215007-RA transcript offset:0 AED:0.27 eAED:0.32 QI:0|0|0|1|0.2|0|6|0|283;195;Rhamnogalacturonan endolyase OS=Striga asiatica OX=4170 GN=STAS_11106 PE=3 SV=1;67.55% [585/866];;;Uniprot (A0A5A7PPX7)|Interpro (A0A5A7PPX7);;;;
18575;SB2215009-RA transcript offset:0 AED:0.19 eAED:0.20 QI:0|0|0|0.76|0.33|0.38|13|0|592;376;Rhamnogalacturonan endolyase OS=Sesamum indicum OX=4182 GN=LOC105178228 PE=3 SV=1;62.39% [1128/1808];;;Uniprot (A0A6I9UI57)|Interpro (A0A6I9UI57);;;;
18576;SB2215010-RA transcript offset:0 AED:0.13 eAED:0.14 QI:0|0|0|0.8|1|1|5|0|279;242;Geraniol dehydrogenase OS=Perilla frutescens OX=48386 PE=2 SV=1;85.11% [726/853];;;Uniprot (K9S1J6)|Interpro (K9S1J6);;;;
18578;SB2215011-RA transcript offset:0 AED:0.07 eAED:0.07 QI:0|0.82|0.44|0.94|0.41|0.44|18|0|911;630;Kinesin KAR3 subfamily OS=Handroanthus impetiginosus OX=429701 GN=CDL12_06560 PE=3 SV=1;67.96% [1890/2781];;;Uniprot (A0A2G9HTI0)|Interpro (A0A2G9HTI0);;;;
18579;SB2215013-RA transcript offset:71 AED:0.01 eAED:0.01 QI:71|0.88|0.9|1|0.77|0.8|10|120|702;626;1-deoxy-D-xylulose-5-phosphate synthase OS=Salvia pomifera OX=396869 GN=DXS3 PE=2 SV=1;80.33% [1878/2338];;;Uniprot (A0A4P8L6C7)|Interpro (A0A4P8L6C7);;;;
18580;SB2215014-RA transcript offset:318 AED:0.00 eAED:0.00 QI:318|1|1|1|1|1|7|338|637;472;PolyRC-binding protein 2/3/4 OS=Salvia splendens OX=180675 GN=PCBP2_3_4 PE=4 SV=1;54.21% [1416/2612];;;Uniprot (A0A4D8Y888)|Interpro (A0A4D8Y888);;;;
18581;SB2215015-RA transcript offset:81 AED:0.01 eAED:0.07 QI:81|0.8|0.5|1|0.2|0.33|6|0|616;490;Uncharacterized protein OS=Salvia splendens OX=180675 GN=Saspl_045233 PE=4 SV=1;74.85% [1470/1964];;;Uniprot (A0A4D8YYM0)|Interpro (A0A4D8YYM0);;;;
18583;SB2215016-RA transcript offset:0 AED:0.09 eAED:0.46 QI:0|0|0|1|0.6|0.66|6|0|434;295;AP2-like ethylene-responsive transcription factor AIL6 isoform X1 OS=Sesamum indicum OX=4182 GN=LOC105176383 PE=4 SV=1;66.74% [885/1326];;;Uniprot (A0A6I9U923)|Interpro (A0A6I9U923);;;;
18584;SB2215018-RA transcript offset:0 AED:0.06 eAED:0.11 QI:0|-1|0|1|-1|1|1|0|931;546;NAB domain-containing protein OS=Salvia splendens OX=180675 GN=Saspl_039027 PE=3 SV=1;57.64% [1638/2842];;;Uniprot (A0A4D9AJ07)|Interpro (A0A4D9AJ07);;;;
18585;SB2215019-RA transcript offset:230 AED:0.27 eAED:0.27 QI:230|0.66|0.57|1|0|0|7|282|129;111;Uncharacterized protein Fragment OS=Erythranthe guttata OX=4155 GN=MIMGU_mgv1a022594mg PE=3 SV=1;36.31% [333/917];;;Uniprot (A0A022QSR2)|Interpro (A0A022QSR2);;;;
18586;SB2215020-RA transcript offset:799 AED:0.12 eAED:0.12 QI:799|0|0.5|0.5|1|1|2|0|169;130;uncharacterized protein LOC105178248 OS=Sesamum indicum OX=4182 GN=LOC105178248 PE=4 SV=1;29.32% [390/1330];;;Uniprot (A0A6I9UI68)|Interpro (A0A6I9UI68);;;;
18587;SB2215021-RA transcript offset:354 AED:0.15 eAED:0.22 QI:354|0.66|0.5|1|0|0.2|10|0|428;322;O-fucosyltransferase family protein OS=Sesamum indicum OX=4182 GN=LOC105176393 PE=3 SV=1;58.02% [966/1665];;;Uniprot (A0A6I9URV2)|Interpro (A0A6I9URV2);;;;
18588;SB2215022-RA transcript offset:195 AED:0.01 eAED:0.02 QI:195|0.5|0.33|0.66|1|1|3|0|212;158;BHLH domain-containing protein OS=Salvia splendens OX=180675 GN=Saspl_039033 PE=4 SV=1;55.96% [474/847];;;Uniprot (A0A4D8XZU9)|Interpro (A0A4D8XZU9);;;;
18589;SB2215023-RA transcript offset:0 AED:0.13 eAED:0.32 QI:0|0|0.2|0.6|0|0|5|0|556;317;Ubiquitin carboxyl-terminal hydrolase 36/42 OS=Salvia splendens OX=180675 GN=USP36_42 PE=4 SV=1;56.01% [951/1698];;;Uniprot (A0A4D9A969)|Interpro (A0A4D9A969);;;;
18590;SB2215024-RA transcript offset:0 AED:0.24 eAED:0.38 QI:0|0|0|0.91|0.27|0.41|12|0|621;474;Uncharacterized protein OS=Salvia splendens OX=180675 GN=Saspl_031641 PE=4 SV=1;74.96% [1422/1897];;;Uniprot (A0A4D9ARI4)|Interpro (A0A4D9ARI4);;;;
18591;SB2215025-RA transcript offset:0 AED:0.57 eAED:0.72 QI:0|0|0|0.75|0.42|0.5|8|0|525;365;uncharacterized protein LOC105176404 OS=Sesamum indicum OX=4182 GN=LOC105176404 PE=4 SV=1;68.27% [1095/1604];;;Uniprot (A0A6I9UHD7)|Interpro (A0A6I9UHD7);;;;
18592;SB2215026-RA transcript offset:10 AED:0.01 eAED:0.01 QI:10|0.75|0.8|1|0|0|5|339|203;126;CAAD domain-containing protein OS=Salvia splendens OX=180675 GN=Saspl_043120 PE=4 SV=1;38.69% [378/977];;;Uniprot (A0A4D8ZZJ0)|Interpro (A0A4D8ZZJ0);;;;
18593;SB2215027-RA transcript offset:0 AED:0.09 eAED:0.10 QI:0|0|0|1|0.6|0.83|6|0|356;241;Cyclin D3 plant OS=Salvia splendens OX=180675 GN=CYCD3 PE=3 SV=1;66.45% [723/1088];;;Uniprot (A0A4D9AIK4)|Interpro (A0A4D9AIK4);;;;
18594;SB2215028-RA transcript offset:0 AED:0.09 eAED:0.14 QI:0|0.58|0.46|1|0.33|0.46|13|0|525;465;ATP-dependent 6-phosphofructokinase OS=Salvia splendens OX=180675 GN=pfkA PE=3 SV=1;86.97% [1395/1604];;;Uniprot (A0A4D9B8J8)|Interpro (A0A4D9B8J8);;;;
18597;SB2215031-RA transcript offset:0 AED:0.11 eAED:0.11 QI:0|1|0.33|1|0|0|3|79|277;184;Basic helix-loop-helix transcription factor OS=Salvia miltiorrhiza OX=226208 PE=2 SV=1;59.48% [552/928];;;Uniprot (A0A0H3Y8U2)|Interpro (A0A0H3Y8U2);;;;
18598;SB2215033-RA transcript offset:0 AED:0.02 eAED:0.07 QI:0|1|0.66|1|1|1|3|0|448;369;Divalent anion:Na+ symporter DASS family OS=Salvia splendens OX=180675 GN=TC.DASS PE=3 SV=1;81.04% [1107/1366];;;Uniprot (A0A4D8ZSV1)|Interpro (A0A4D8ZSV1);;;;
18599;SB2215032-RA transcript offset:0 AED:0.07 eAED:0.09 QI:0|0|0|1|0|0.33|3|0|1747;1275;RNA helicase OS=Salvia splendens OX=180675 GN=DHX8 PE=3 SV=1;71.75% [3825/5331];;;Uniprot (A0A4D9BUJ2)|Interpro (A0A4D9BUJ2);;;;
18601;SB2215035-RA transcript offset:527 AED:0.04 eAED:0.04 QI:527|0.66|0.5|1|0.66|0.75|4|285|274;189;Transcription factor HEX OS=Handroanthus impetiginosus OX=429701 GN=CDL12_02662 PE=4 SV=1;34.07% [567/1664];;;Uniprot (A0A2G9I4D6)|Interpro (A0A2G9I4D6);;;;
18602;SB2215036-RA transcript offset:176 AED:0.27 eAED:0.27 QI:176|0.62|0.55|0.88|0.25|0.55|9|0|553;421;RGS domain-containing protein OS=Handroanthus impetiginosus OX=429701 GN=CDL12_16945 PE=4 SV=1;67.61% [1263/1868];;;Uniprot (A0A2G9GYV8)|Interpro (A0A2G9GYV8);;;;
18603;SB2215037-RA transcript offset:0 AED:0.25 eAED:0.25 QI:0|0.6|0.5|0.66|0.8|0.83|6|0|144;137;Histone H3 OS=Acer yangbiense OX=1000413 GN=EZV62_014341 PE=3 SV=1;92.99% [411/442];;;Uniprot (A0A5C7HSE5)|Interpro (A0A5C7HSE5);;;;
18604;SB2215038-RA transcript offset:150 AED:0.04 eAED:0.04 QI:150|1|1|1|1|1|4|408|253;249;14-3-3-like protein 16R OS=Sesamum indicum OX=4182 GN=LOC105176437 PE=3 SV=1;55.70% [747/1341];;;Uniprot (A0A6I9U980)|Interpro (A0A6I9U980);;;;
18605;SB2215039-RA transcript offset:188 AED:0.12 eAED:0.12 QI:188|1|1|1|0.33|0.5|10|545|316;287;Serine/threonine protein kinase OS=Handroanthus impetiginosus OX=429701 GN=CDL12_24506 PE=3 SV=1;50.29% [861/1712];;;Uniprot (A0A2G9GCF4)|Interpro (A0A2G9GCF4);;;;
18606;SB2215040-RA transcript offset:74 AED:0.00 eAED:0.00 QI:74|1|1|1|1|1|6|204|249;217;40S ribosomal protein S6 OS=Handroanthus impetiginosus OX=429701 GN=CDL12_18334 PE=3 SV=1;62.30% [651/1045];;;Uniprot (A0A2G9GUX3)|Interpro (A0A2G9GUX3);;;;
18607;SB2215042-RA transcript offset:0 AED:0.28 eAED:0.29 QI:0|0|0|1|1|1|3|0|212;132;uncharacterized protein LOC105178294 OS=Sesamum indicum OX=4182 GN=LOC105178294 PE=4 SV=1;61.02% [396/649];;;Uniprot (A0A6I9UIB3)|Interpro (A0A6I9UIB3);;;;
18608;SB2215041-RA transcript offset:136 AED:0.03 eAED:0.03 QI:136|1|1|1|1|1|2|205|225;209;ras-related protein Rab11D OS=Sesamum indicum OX=4182 GN=LOC105178293 PE=4 SV=1;60.58% [627/1035];;;Uniprot (A0A6I9UNS0)|Interpro (A0A6I9UNS0);;;;
18609;SB2215043-RA transcript offset:0 AED:0.25 eAED:0.29 QI:0|0.33|0|0.75|0.33|0|4|0|315;231;Uncharacterized protein OS=Salvia splendens OX=180675 GN=Saspl_043101 PE=4 SV=1;72.19% [693/960];;;Uniprot (A0A4D9A7X3)|Interpro (A0A4D9A7X3);;;;
18610;SB2215044-RA transcript offset:26 AED:0.18 eAED:0.18 QI:26|1|1|1|0.6|0.72|11|269|315;257;Putative haloacid-halidohydrolase OS=Handroanthus impetiginosus OX=429701 GN=CDL12_21870 PE=4 SV=1;61.05% [771/1263];;;Uniprot (A0A2G9GK07)|Interpro (A0A2G9GK07);;;;
18611;SB2215046-RA transcript offset:223 AED:0.03 eAED:0.03 QI:223|1|1|1|0.09|0.16|12|286|503;330;Cdc2-related protein kinase OS=Handroanthus impetiginosus OX=429701 GN=CDL12_00490 PE=4 SV=1;48.20% [990/2054];;;Uniprot (A0A2G9IAJ3)|Interpro (A0A2G9IAJ3);;;;
18612;SB2215045-RA transcript offset:37 AED:0.00 eAED:0.00 QI:37|1|1|1|1|1|2|303|166;141;Uncharacterized protein;49.47% [423/855];;;Uniprot (A0A8X8Z7D6)|Interpro (A0A8X8Z7D6);;;EMBL (PNBA02000017);
18614;SB2215049-RA transcript offset:50 AED:0.03 eAED:0.04 QI:50|0.4|0.16|0.83|0.4|0.33|6|0|569;436;Uncharacterized protein OS=Salvia splendens OX=180675 GN=Saspl_052359 PE=3 SV=1;73.24% [1308/1786];;;Uniprot (A0A4D8XV84)|Interpro (A0A4D8XV84);;;;
18615;SB2215048-RA transcript offset:0 AED:0.19 eAED:0.19 QI:0|0.4|0.16|1|0.4|0.16|6|0|188;179;Ras-related protein Rab-6A OS=Salvia splendens OX=180675 GN=RAB6A PE=4 SV=1;93.72% [537/573];;;Uniprot (A0A4D9A3U4)|Interpro (A0A4D9A3U4);;;;
18616;SB2215050-RA transcript offset:136 AED:0.28 eAED:0.28 QI:136|0.5|0.33|0.66|0.5|0.33|3|0|241;151;Large subunit ribosomal protein L23 OS=Salvia splendens OX=180675 GN=RP-L23 PE=3 SV=1;51.89% [453/873];;;Uniprot (A0A4D8Z6V7)|Interpro (A0A4D8Z6V7);;;;
18617;SB2215051-RA transcript offset:159 AED:0.22 eAED:0.22 QI:159|0.33|0.75|1|0.33|0.75|4|469|281;166;TLDc domain-containing protein OS=Salvia splendens OX=180675 GN=Saspl_031618 PE=4 SV=1;33.24% [498/1498];;;Uniprot (A0A4D9AA40)|Interpro (A0A4D9AA40);;;;
18618;SB2215052-RA transcript offset:139 AED:0.17 eAED:0.21 QI:139|0.6|0.66|1|0.2|0|6|0|295;237;DUF4057 domain-containing protein OS=Salvia splendens OX=180675 GN=Saspl_043095 PE=4 SV=1;68.30% [711/1041];;;Uniprot (A0A4D8ZQY6)|Interpro (A0A4D8ZQY6);;;;
18619;SB2215053-RA transcript offset:0 AED:0.25 eAED:0.28 QI:0|0|0|1|0.12|0.22|9|0|517;437;Intu_longin_1 domain-containing protein OS=Salvia splendens OX=180675 GN=Saspl_039062 PE=3 SV=1;83.03% [1311/1579];;;Uniprot (A0A4D9AUL9)|Interpro (A0A4D9AUL9);;;;
18620;SB2215054-RA transcript offset:217 AED:0.16 eAED:0.16 QI:217|0.66|0.6|1|0.11|0.1|10|327|342;206;protein SCO1 homolog 2 mitochondrial OS=Sesamum indicum OX=4182 GN=LOC105171219 PE=3 SV=1;38.65% [618/1599];;;Uniprot (A0A6I9U9E3)|Interpro (A0A6I9U9E3);;;;
18621;SB2215055-RA transcript offset:0 AED:0.13 eAED:0.13 QI:0|0|0|1|0.33|0.25|4|0|435;305;TPR_REGION domain-containing protein OS=Salvia splendens OX=180675 GN=Saspl_039065 PE=4 SV=1;69.00% [915/1326];;;Uniprot (A0A4D9B8L1)|Interpro (A0A4D9B8L1);;;;
18623;SB2215057-RA transcript offset:23 AED:0.21 eAED:0.21 QI:23|0.5|0.33|1|0.5|0.33|3|0|159;88;Uncharacterized protein;51.66% [264/511];;;Uniprot (A0A8X8WRV0)|Interpro (A0A8X8WRV0);;;EMBL (PNBA02000015);
18624;SB2215058-RA transcript offset:43 AED:0.00 eAED:0.00 QI:43|1|1|1|1|1|2|356|176;140;Uncharacterized protein OS=Salvia splendens OX=180675 GN=Saspl_039066 PE=4 SV=1;44.44% [420/945];;;Uniprot (A0A4D9AW34)|Interpro (A0A4D9AW34);;;;
18625;SB2215060-RA transcript offset:0 AED:0.50 eAED:0.50 QI:0|0.33|0.28|0.71|0|0|7|0|221;108;uncharacterized protein LOC113739103 OS=Coffea arabica OX=13443 GN=LOC113739103 PE=4 SV=1;48.07% [324/674];;;Uniprot (A0A6P6X3H4)|Interpro (A0A6P6X3H4);;;;
18626;SB2215059-RA transcript offset:0 AED:0.22 eAED:0.31 QI:0|0|0|1|0|0|2|0|172;141;PLAT domain-containing protein 3-like OS=Sesamum indicum OX=4182 GN=LOC105171190 PE=4 SV=1;80.27% [423/527];;;Uniprot (A0A6I9TUE0)|Interpro (A0A6I9TUE0);;;;
18627;SB2215061-RA transcript offset:0 AED:0.31 eAED:0.31 QI:0|0.25|0|1|1|1|5|0|203;155;Trehalose 6-phosphate phosphatase OS=Handroanthus impetiginosus OX=429701 GN=CDL12_08399 PE=3 SV=1;74.76% [465/622];;;Uniprot (A0A2G9HN41)|Interpro (A0A2G9HN41);;;;
18629;SB2215063-RA transcript offset:448 AED:0.08 eAED:0.10 QI:448|0.8|0.66|1|0|0|6|0|617;521;Uncharacterized protein OS=Salvia splendens OX=180675 GN=Saspl_043083 PE=4 SV=1;66.79% [1563/2340];;;Uniprot (A0A4D9A1Y4)|Interpro (A0A4D9A1Y4);;;;
18631;SB2215064-RA transcript offset:47 AED:0.15 eAED:0.19 QI:47|0.62|0.66|1|0|0|9|162|494;370;IPPc domain-containing protein OS=Salvia splendens OX=180675 GN=Saspl_039069 PE=3 SV=1;64.46% [1110/1722];;;Uniprot (A0A4D9AQS2)|Interpro (A0A4D9AQS2);;;;
18632;SB2215065-RA transcript offset:81 AED:0.01 eAED:0.01 QI:81|0.77|0.8|1|0.77|0.7|10|269|510;490;Inositol-3-phosphate synthase OS=Salvia splendens OX=180675 GN=INO1 PE=3 SV=1;76.80% [1470/1914];;;Uniprot (A0A4D8Z5S2)|Interpro (A0A4D8Z5S2);;;;
18633;SB2215066-RA transcript offset:381 AED:0.12 eAED:0.12 QI:381|0.88|0.8|1|0.44|0.6|10|0|454;399;Aspartate aminotransferase OS=Salvia splendens OX=180675 GN=aspB PE=3 SV=1;67.44% [1197/1775];;;Uniprot (A0A4D8YQG8)|Interpro (A0A4D8YQG8);;;;
18634;SB2215068-RA transcript offset:34 AED:0.02 eAED:0.02 QI:34|0.90|0.91|1|0|0|12|138|323;254;MADS-box domain-containing protein OS=Salvia splendens OX=180675 GN=Saspl_039073 PE=4 SV=1;65.52% [762/1163];;;Uniprot (A0A4D9AL80)|Interpro (A0A4D9AL80);;;;
18635;SB2215069-RA transcript offset:0 AED:0.17 eAED:0.17 QI:0|0|0|1|1|1|2|0|121;100;Copper chaperone;80.65% [300/372];GO:0046872 - metal ion binding|GO:0050896 - response to stimulus;;Uniprot (A0A2G9IAF9)|Interpro (A0A2G9IAF9);;Interpro (IPR045181)|Interpro (IPR006121)|Interpro (IPR036163)|Pfam (PF00403);EMBL (NKXS01000051);
18636;SB2215070-RA transcript offset:0 AED:0.26 eAED:0.29 QI:0|0.66|0.5|0.9|0.11|0.2|10|597|494;421;Peptidase A1 domain-containing protein OS=Salvia splendens OX=180675 GN=Saspl_049279 PE=3 SV=1;59.69% [1263/2116];;;Uniprot (A0A4D8YCP4)|Interpro (A0A4D8YCP4);;;;
18637;SB2215071-RA transcript offset:0 AED:0.01 eAED:0.06 QI:0|0|0|1|1|1|5|0|2100;1945;C2 domain-containing protein OS=Salvia splendens OX=180675 GN=Saspl_045193 PE=4 SV=1;91.06% [5835/6408];;;Uniprot (A0A4D8Z6U2)|Interpro (A0A4D8Z6U2);;;;
18638;SB2215072-RA transcript offset:704 AED:0.06 eAED:0.06 QI:704|0.8|0.90|1|0.8|0.72|11|375|540;405;Mitofilin OS=Salvia splendens OX=180675 GN=IMMT PE=3 SV=1;44.23% [1215/2747];;;Uniprot (A0A4D8YTD8)|Interpro (A0A4D8YTD8);;;;
18640;SB2215074-RA transcript offset:153 AED:0.11 eAED:0.11 QI:153|0.83|0.76|1|0.08|0.15|13|195|550;410;Zeaxanthin epoxidase chloroplastic OS=Salvia splendens OX=180675 GN=ZEP PE=4 SV=1;60.47% [1230/2034];;;Uniprot (A0A4D8Z638)|Interpro (A0A4D8Z638);;;;
18642;SB2215076-RA transcript offset:56 AED:0.10 eAED:0.10 QI:56|0.83|0.71|0.85|0.33|0.42|7|0|450;323;Lipase_3 domain-containing protein OS=Salvia splendens OX=180675 GN=Saspl_015203 PE=4 SV=1;67.67% [969/1432];;;Uniprot (A0A4D9B3F5)|Interpro (A0A4D9B3F5);;;;
18643;SB2215077-RA transcript offset:130 AED:0.29 eAED:0.29 QI:130|0.66|0.75|0.75|0.66|0.5|4|0|236;201;uncharacterized protein LOC105177614 OS=Sesamum indicum OX=4182 GN=LOC105177614 PE=4 SV=1;70.53% [603/855];;;Uniprot (A0A6I9ULW4)|Interpro (A0A6I9ULW4);;;;
18644;SB2215078-RA transcript offset:0 AED:0.46 eAED:0.47 QI:0|0|0|0.5|1|1|2|0|110;84;Uncharacterized protein;74.56% [252/338];;;Uniprot (A0A8X8W2J4)|Interpro (A0A8X8W2J4);;;EMBL (PNBA02000021);
18645;SB2215079-RA transcript offset:0 AED:0.40 eAED:0.40 QI:0|1|0|1|0|0|2|0|466;266;A0A2G9GLS3_9LAMI FH2 domain-containing protein OS=Handroanthus impetiginosus OX=429701 GN=CDL12_21289 PE=3 SV=1;56.16% [798/1421];GO:0016020 - membrane|GO:0045010 - actin nucleation|GO:0051015 - actin filament binding;;Uniprot (A0A2G9GLS3)|Interpro (A0A2G9GLS3);;Interpro (IPR015425)|Interpro (IPR042201)|Interpro …
18646;SB2215080-RA transcript offset:0 AED:0.07 eAED:0.29 QI:0|0|0|0.75|1|1|4|0|289;225;AB hydrolase-1 domain-containing protein OS=Erythranthe guttata OX=4155 GN=MIMGU_mgv1a008430mg PE=4 SV=1;76.36% [675/884];;;Uniprot (A0A022R4K8)|Interpro (A0A022R4K8);;;;
18648;SB2215083-RA transcript offset:0 AED:0.04 eAED:0.04 QI:0|1|0.75|1|0|0.25|4|299|330;272;Peroxidase OS=Handroanthus impetiginosus OX=429701 GN=CDL12_04479 PE=3 SV=1;62.15% [816/1313];;;Uniprot (A0A2G9HZ66)|Interpro (A0A2G9HZ66);;;;
18650;SB2215084-RA transcript offset:0 AED:0.05 eAED:0.23 QI:0|0|0.5|1|1|1|2|300|210;171;LOB domain-containing protein OS=Salvia splendens OX=180675 GN=Saspl_032315 PE=3 SV=1;54.11% [513/948];;;Uniprot (A0A4D8Z635)|Interpro (A0A4D8Z635);;;;
18651;SB2215085-RA transcript offset:272 AED:0.23 eAED:0.24 QI:272|0.8|0.83|1|0.2|0.33|6|0|270;238;ABC transporter I family member 19 isoform X1 OS=Sesamum indicum OX=4182 GN=LOC105163431 PE=4 SV=1;64.73% [714/1103];;;Uniprot (A0A6I9T792)|Interpro (A0A6I9T792);;;;
18652;SB2215086-RA transcript offset:87 AED:0.03 eAED:0.03 QI:87|0.88|0.9|1|0.33|0.4|10|326|388;319;Casein kinase II subunit alpha OS=Salvia splendens OX=180675 GN=CSNK2A PE=3 SV=1;59.59% [957/1606];;;Uniprot (A0A4D8ZHZ7)|Interpro (A0A4D8ZHZ7);;;;
18653;SB2215087-RA transcript offset:484 AED:0.19 eAED:0.19 QI:484|0.85|0.87|1|0.14|0.5|8|257|326;343;Uncharacterized protein OS=Salvia splendens OX=180675 GN=Saspl_051701 PE=4 SV=1;58.80% [1029/1750];;;Uniprot (A0A4D8Y1W4)|Interpro (A0A4D8Y1W4);;;;
18654;SB2215088-RA transcript offset:133 AED:0.07 eAED:0.07 QI:133|0.4|0.33|0.83|0.6|0.83|6|0|549;452;sugar transport protein 14 OS=Sesamum indicum OX=4182 GN=LOC105162062 PE=3 SV=1;74.96% [1356/1809];;;Uniprot (A0A6I9T3I9)|Interpro (A0A6I9T3I9);;;;
18655;SB2215089-RA transcript offset:0 AED:0.00 eAED:0.00 QI:0|1|0.8|1|0.25|0.6|5|136|716;466;Uncharacterized protein OS=Salvia splendens OX=180675 GN=Saspl_015752 PE=4 SV=1;60.13% [1398/2325];;;Uniprot (A0A4D9B0P9)|Interpro (A0A4D9B0P9);;;;
18656;SB2215090-RA transcript offset:0 AED:0.69 eAED:0.82 QI:0|0|0|0.2|0.11|0.3|10|0|498;396;Protein-serine/threonine phosphatase OS=Salvia splendens OX=180675 GN=Saspl_036494 PE=3 SV=1;78.11% [1188/1521];;;Uniprot (A0A4D8ZVY6)|Interpro (A0A4D8ZVY6);;;;
18658;SB2215092-RA transcript offset:0 AED:0.22 eAED:0.22 QI:0|0|0|0.8|0.25|0.4|5|0|515;446;Protein-serine/threonine phosphatase OS=Salvia splendens OX=180675 GN=Saspl_008139 PE=3 SV=1;85.06% [1338/1573];;;Uniprot (A0A4D9BV33)|Interpro (A0A4D9BV33);;;;
18659;SB2215093-RA transcript offset:149 AED:0.03 eAED:0.03 QI:149|0.87|0.88|1|0.81|0.76|17|244|849;680;general negative regulator of transcription subunit 3 isoform X1 OS=Sesamum indicum OX=4182 GN=LOC105162452 PE=3 SV=1;68.18% [2040/2992];;;Uniprot (A0A6I9T8Y9)|Interpro (A0A6I9T8Y9);;;;
18660;SB2215094-RA transcript offset:0 AED:0.11 eAED:0.11 QI:0|0.75|0.6|1|0.25|0.6|5|292|935;755;Uncharacterized protein OS=Salvia splendens OX=180675 GN=Saspl_039399 PE=4 SV=1;71.88% [2265/3151];;;Uniprot (A0A4D9B9V5)|Interpro (A0A4D9B9V5);;;;
18661;SB2215095-RA transcript offset:0 AED:0.14 eAED:0.14 QI:0|0.5|0.4|0.8|0.5|0.6|5|105|376;237;Peroxidase OS=Salvia splendens OX=180675 GN=Saspl_039358 PE=3 SV=1;56.61% [711/1256];;;Uniprot (A0A4D9B5Z6)|Interpro (A0A4D9B5Z6);;;;
18662;SB2215096-RA transcript offset:118 AED:0.11 eAED:0.12 QI:118|0.95|0.95|1|0|0.09|22|0|728;669;Dolichyl-diphosphooligosaccharide--protein glycotransferase OS=Sesamum indicum OX=4182 GN=LOC105162055 PE=3 SV=1;85.66% [2007/2343];;;Uniprot (A0A6I9TCG0)|Interpro (A0A6I9TCG0);;;;
18663;SB2215097-RA transcript offset:0 AED:0.11 eAED:0.22 QI:0|0|0|0.70|0.13|0.20|24|0|882;673;WD_REPEATS_REGION domain-containing protein OS=Salvia splendens OX=180675 GN=Saspl_029465 PE=3 SV=1;74.97% [2019/2693];;;Uniprot (A0A4D9BW38)|Interpro (A0A4D9BW38);;;;
18667;SB2215102-RA transcript offset:0 AED:0.22 eAED:0.23 QI:0|0|0|0.36|0.3|0.27|11|0|741;559;Telomere_reg-2 domain-containing protein OS=Salvia splendens OX=180675 GN=Saspl_032345 PE=3 SV=1;74.20% [1677/2260];;;Uniprot (A0A4D8Z664)|Interpro (A0A4D8Z664);;;;
18668;SB2215101-RA transcript offset:0 AED:0.30 eAED:0.30 QI:0|0.75|0.66|1|0|0|9|478|281;206;C2H2-type domain-containing protein OS=Salvia splendens OX=180675 GN=Saspl_032342 PE=4 SV=1;45.91% [618/1346];;;Uniprot (A0A4D8ZKG3)|Interpro (A0A4D8ZKG3);;;;
18669;SB2215103-RA transcript offset:116 AED:0.00 eAED:0.00 QI:116|1|1|1|0.57|0.62|8|285|386;353;26S proteasome non-ATPase regulatory subunit 6 homolog OS=Sesamum indicum OX=4182 GN=LOC105166358 PE=4 SV=1;66.69% [1059/1588];;;Uniprot (A0A6I9TLB3)|Interpro (A0A6I9TLB3);;;;
18670;SB2215104-RA transcript offset:257 AED:0.02 eAED:0.02 QI:257|1|1|1|0.54|0.58|12|247|480;424;AarF domain-containing kinase OS=Salvia splendens OX=180675 GN=ADCK PE=4 SV=1;64.27% [1272/1979];;;Uniprot (A0A4D8ZPU8)|Interpro (A0A4D8ZPU8);;;;
18671;SB2215105-RA transcript offset:71 AED:0.06 eAED:0.06 QI:71|1|1|1|0.57|0.62|8|159|230;184;Nucleoside diphosphate kinase OS=Salvia splendens OX=180675 GN=ndk PE=3 SV=1;58.85% [552/938];;;Uniprot (A0A4D9B3B3)|Interpro (A0A4D9B3B3);;;;
18672;SB2215107-RA transcript offset:0 AED:0.29 eAED:0.29 QI:0|0.41|0.30|0.69|1|1|13|0|344;287;Glyceraldehyde-3-phosphate dehydrogenase Fragment OS=Nepeta rtanjensis OX=2721193 PE=2 SV=1;81.84% [861/1052];;;Uniprot (A0A6G9KSQ2)|Interpro (A0A6G9KSQ2);;;;
18674;SB2215108-RA transcript offset:0 AED:0.13 eAED:0.19 QI:0|0.72|0.58|1|0.54|0.66|12|0|661;530;protein PLASTID TRANSCRIPTIONALLY ACTIVE 10 OS=Sesamum indicum OX=4182 GN=LOC105158080 PE=4 SV=1;78.75% [1590/2019];;;Uniprot (A0A6I9SRY9)|Interpro (A0A6I9SRY9);;;;
18675;SB2215109-RA transcript offset:33 AED:0.00 eAED:0.00 QI:33|0.66|0.5|1|1|1|4|0|567;491;Malate synthase OS=Sesamum indicum OX=4182 GN=LOC105158081 PE=3 SV=1;83.46% [1473/1765];;;Uniprot (A0A6I9SSM4)|Interpro (A0A6I9SSM4);;;;
18676;SB2215111-RA transcript offset:0 AED:0.04 eAED:0.14 QI:0|0.90|0.83|1|0.18|0.16|12|0|335;213;Replication factor C subunit RFC3 OS=Handroanthus impetiginosus OX=429701 GN=CDL12_10711 PE=4 SV=1;62.40% [639/1024];;;Uniprot (A0A2G9HH47)|Interpro (A0A2G9HH47);;;;
18678;SB2215110-RA transcript offset:1185 AED:0.01 eAED:0.01 QI:1185|1|1|1|0.8|0.66|6|247|620;385;Protein SUPPRESSOR OF GENE SILENCING 3 OS=Striga asiatica OX=4170 GN=STAS_19815 PE=4 SV=1;34.49% [1155/3349];;;Uniprot (A0A5A7QCG9)|Interpro (A0A5A7QCG9);;;;
18679;SB2215113-RA transcript offset:59 AED:0.01 eAED:0.01 QI:59|1|1|1|0.5|0.33|3|229|369;277;Jasmonic acid carboxyl methyltransferase OS=Salvia miltiorrhiza OX=226208 PE=3 SV=1;58.48% [831/1421];;;Uniprot (A0A1J0I9H3)|Interpro (A0A1J0I9H3);;;;
18680;SB2215114-RA transcript offset:0 AED:0.02 eAED:0.03 QI:0|0|0|1|0|0|2|0|346;263;Jasmonic acid carboxyl methyltransferase OS=Salvia miltiorrhiza OX=226208 PE=3 SV=1;74.57% [789/1058];;;Uniprot (A0A1J0I9H3)|Interpro (A0A1J0I9H3);;;;
18682;SB2215116-RA transcript offset:0 AED:0.15 eAED:0.15 QI:0|0.8|0.57|1|0.45|0.57|21|0|799;688;Beta-galactosidase OS=Salvia splendens OX=180675 GN=Saspl_015114 PE=3 SV=1;84.62% [2064/2439];;;Uniprot (A0A4D9AXP7)|Interpro (A0A4D9AXP7);;;;
18684;SB2215118-RA transcript offset:132 AED:0.28 eAED:0.28 QI:132|0.8|0.83|1|0.2|0|6|75|301;153;MYB transcription factor OS=Rehmannia glutinosa OX=99300 GN=MYB33 PE=2 SV=1;40.58% [459/1131];;;Uniprot (A0A0K1SBA3)|Interpro (A0A0K1SBA3);;;;
18685;SB2215119-RA transcript offset:0 AED:0.12 eAED:0.12 QI:0|0.81|0.75|1|0.18|0.08|12|190|588;469;Amino-acid N-acetyltransferase OS=Salvia splendens OX=180675 GN=argAB PE=3 SV=1;70.74% [1407/1989];;;Uniprot (A0A4D8YQD5)|Interpro (A0A4D8YQD5);;;;
[truncated: 1,046 more rows]

## Sheet: LG13
33196;SB2225863-RA transcript offset:163 AED:0.08 eAED:0.08 QI:163|1|1|1|0.2|0.66|6|349|456;357;START domain-containing protein OS=Salvia splendens OX=180675 GN=Saspl_012957 PE=4 SV=1;55.96% [1071/1914];;;Uniprot (A0A4D9BU56)|Interpro (A0A4D9BU56);;;;
[truncated: 840 more rows]

[truncated: 5 more sheets: LG16, LG23, LG24, LG26, Key Words]
